# Supplementary material for: De novo comparative transcriptome analysis provides new insights into sucrose induced somatic embryogenesis in camphor tree (Cinnamomum camphora L.)
Source: BMC Genomics. 2016 Jan 5;17:26. doi: 10.1186/s12864-015-2357-8 (PMC4700650; doi:10.1186/s12864-015-2357-8)
Supplement: Additional file 2: Table S1. — Gene specific primers used in qRT-PCR. (XLSX 18 kb) [file 12864_2015_2357_MOESM2_ESM.xlsx]

## Sheet: Table S1 qRT-PCR Primers
Additional file 2: Table S1. Gene specific primers used in qRT-PCR
Unigene Name	Unigene Annotation		Primer Sequence (from 5' to 3')
Tublin_comp102372_c1	Beta-tubulin [Solanum lycopersicum]	Forward	ATCAGGATGCTACTGCCGAAGA
		Reverse	GCGAAAGGAAAGTGCCAACA
AGP_comp84597_c0	Arabinogalactan protein 16 [Arabidopsis thaliana]	Forward	TTGACCAAGGCGTTGCTTATGT
		Reverse	GGCTAATACAAAGAATGTCGCTCA
ARF_comp91137_c0	Auxin response factor 18-like [Vitis vinifera]	Forward	TTGGCAGGTGAATGAAGC
		Reverse	CACTGAACACCTGGTTATTT
ARF_comp104322_c1	Auxin response factor 8-like [Vitis vinifera]	Forward	GAATGCGTTTCCGTATGCTC
		Reverse	TGCCTTTCTCCTGCTGTTGA
ARF_comp106616_c0	Auxin response factor 6-like [Vitis vinifera]	Forward	TATCAAGGCTTAGAGGTGTT
		Reverse	AGTGGTTGTGGCAGTATTA
AP2_comp102253_c0	AP2-like ethylene-responsive transcription factor At2g41710-like [Vitis vinifera]	Forward	GCCCTTACAACATACTGAGCCA
		Reverse	CTCACCATCATCTTGGGCTTCT
AP2_comp106595_c2	Ethylene-responsive transcription factor RAP2-7-like [Vitis vinifera]	Forward	CCTTTGTGGACTGGTGGGTA
		Reverse	GCACTGCTGTAGAGCCTTGT
BBM_comp105370_c2	AP2-like ethylene-responsive transcription factor BBM-like [Vitis vinifera]	Forward	CTGCTGCTGTGGTGGTGCT
		Reverse	ACGAGCAATGGCGGAGGA
CAM_comp74809_c1	Calmodulin, putative [Ricinus communis]	Forward	GTTATCCGTTCCTTGGGTCAGA
		Reverse	TCAAGAACTCTGCGAACTCAAT
CAM_comp96198_c0	Calmodulin 5 [Arabidopsis thaliana]	Forward	AACCAGTGACAGCCAACAACAG
		Reverse	GAGAAGCCACAATGCTAAAAAAAAG
CDC2_comp95642_c0	CDK, putative [Ricinus communis]	Forward	TGGTCTGTTGGCTGTATTTTCG
		Reverse	TCTTTGGGCTCCATTGAGGGTA
CDPK_comp99536_c1	Calcium-dependent protein kinase 30 [Arabidopsis thaliana]	Forward	ATGCGTGAAGTTGACACAGATAAGG
		Reverse	TCTTGAATAATGCCGAGATGCC
CDPK_comp104306_c0	Calcium-dependent protein kinase 32-like isoform 1 [Vitis vinifera]	Forward	GGCAGCAATCAATCCCTTCTAT
		Reverse	CTCAGATGACTGCCGAAGTTAGA
CEM6_comp87380_c1	Glycine-rich cell wall protein precursor [Daucus carota]	Forward	CAGTGGGCTTTCCTATCA
		Reverse	TCATTTTCAAGGGCACAA
Chitinases_comp85229_c1	Basic 30 kDa endochitinase [Solanum lycopersicum]	Forward	AAAATACTACGGGCGTGGAC
		Reverse	AGGGTTTGGGAGATTGTGGG
Chitinases_comp90471_c0	Chitinase 12 [Oryza sativa subsp. Japonica]	Forward	TCCTCCACGACCCTGATTTA
		Reverse	GGTAGGCGACCAGCAGCAAT
DREB/CBF_comp85800_c0	AP2/ERF domain-containing transcription factor [Populus trichocarpa]	Forward	GATCCCATCTGAGACTCTAT
		Reverse	GACCCACGATAGTCAAGC
DREB/CBF_comp86153_c0	CBF-like transcription factor [Cocos nucifera]	Forward	TATTCTATCGGTCTGGTCTTT
		Reverse	TGAGGCATTTGGATTATTG
ERF_comp99294_c0	AP2/ERF domain-containing transcription factor [Populus trichocarpa]	Forward	GCTTGGCTTTGGTTCCTTT
		Reverse	TTGGGCACCTTTGACACTG
GH3_comp100898_c0	GH3 family protein [Populus trichocarpa]	Forward	AACTCGTTGACCTCGCTGAC
		Reverse	CCGAACGAAATGGAACTGAG
GH3_comp108441_c1	Probable indole-3-acetic acid-amido synthetase GH3.6 [Vitis vinifera]	Forward	TCGGAGCAGGAGGAGAAGATAC
		Reverse	GAGGAAGAAGGGTGCGAGATAA
GLU_comp95415_c0	Glucan endo-1,3-beta-glucosidase 11[Arabidopsis thaliana]	Forward	GTAGGGAATGAGGTGTTGGGTT
		Reverse	CAAGATGACGGAGGATAGGAA
GST_comp104462_c0	Tau class glutathione transferase GSTU45 [Populus trichocarpa]	Forward	GCCATAGGGCTGGTGGACAT
		Reverse	GAGGCTTCCTTTCTTGCTTTG
GST_comp106630_c0	Probable glutathione S-transferase [Glycine max]	Forward	GGTTCCTACTGGTTGTGGGTGT
		Reverse	TTTCCTTCACTTGGTTCTGCTC
H3-1_comp103594_c1	Histone H3.3 [Vitis vinifera]	Forward	AAGAAGCCTCACAGATACCGC
		Reverse	GAAAGGCAGTTTGCGGATGAG
H3-1_comp104541_c2	Histone H3 [Zea mays]	Forward	TCAATGGAGGGGAGAAGGAT
		Reverse	TTGTGGGGCTGTTTGAAGAC
HSP20_comp99727_c0	Small heat shock protein, chloroplastic [Solanum lycopersicum]	Forward	ACCCGACATACCATCTCCCC
		Reverse	TCCGTGCCTGTCTTTTGGTC
HSP20_comp87630_c0	Small heat shock protein, chloroplastic [Pisum sativum]	Forward	ATCATCTCGCAGTCAGTTTGGG
		Reverse	TCTTCTGTTTTGCTTGGGTGGG
HSP20_comp106464_c0	Cytosolic class II small heat-shock protein HSP17.5 (hsp17.5) [Rosa hybrid cultivar]	Forward	TGAAATCAGGGGACATAAAGGT
		Reverse	TCCACAGTAACAGTGAGAACCC
HSP40_comp104158_c0	DnaJ protein homolog [Vitis vinifera]	Forward	TTTGGTGGTAGTCCCTTTGG
		Reverse	ACTTTGAACCTTTGCCCTTG
HSP40_comp109782_c0	DnaJ homolog subfamily B member 1 [Mus musculus]	Forward	CATCGTGAAGGAACCTGGAAAT
		Reverse	GAACCTGCCTCAGACTGGACTT
HSP60_comp30560_c0	Mitochondrial chaperonin, Cpn60/Hsp60p	Forward	GAGAATGCGAGGGTTTTAGTTA
		Reverse	AACATTTAGTATTCCCCGCAAC
HSP70_comp97938_c1	Heat shock cognate 70 kDa protein isoform 1 [Vitis vinifera]	Forward	CAGTTTGCTGCTGAGGAGAT
		Reverse	GCATCCTTTGTGGACTGACG
HSP70_comp107848_c0	Heat shock cognate 70 kDa protein 2 [Solanum lycopersicum]	Forward	GAGGCAGATGAGTTTGAGGATAAGA
		Reverse	AAAACGGAGGACGACAGAAACA
HSP70_comp109861_c0	Heat shock cognate 70 kDa protein 2 [Solanum lycopersicum]	Forward	GAAGTGTATGGAGCCTGTT
		Reverse	TGGGAATCCTGGTAGAAC
HSP90_comp98418_c1	Endoplasmin-like protein [Arabidopsis thaliana]	Forward	ATGTTCAAACTCGCCTTCACTG
		Reverse	AGATAAACCCGAGGCATCCAAT
HSP90_comp105220_c2	Heat shock protein 83-like isoform 1 [Vitis vinifera]	Forward	GCTTCTCAGCCTCATCATCAAT
		Reverse	CCAAGTTGTTCACCAAGTCTGC
HSP100_comp97078_c0	ATP-dependent Clp protease ATP-binding subunit clpA homolog [Brassica napus]	Forward	ATGGAAGATGGGAGGCTAACTG
		Reverse	GGAATCTTTACGCCTTTAGACTTT
HSP100_comp108281_c0	Chaperone protein ClpB-like [Vitis vinifera]	Forward	ACAGGTCAGGTGGAGAAGAATG
		Reverse	ATGAATCCGACCAGAAATGAAG
IAA_comp91445_c0	Auxin-responsive protein IAA9 [Oryza sativa subsp. Japonica]	Forward	AGCAAAGGAGGTTATGTGAAGG
		Reverse	CATCCTCCTTGCCACTTTTCTC
IAA_comp101833_c1	Auxin-responsive protein IAA8 [Arabidopsis thaliana]	Forward	ACATCATTTCTTTGAGCAGGGTA
		Reverse	TGAGAAGGAAACTGCTAAGGT
LEA_comp90659_c0	Late embryogenesis abundant protein Lea5 [Citrus sinensis]	Forward	AAAGTCAAGGGAGACGAGCAAG
		Reverse	CCAGTAACGGGTTGCTACAGAC
LEA_comp90735_c0	Late embryogenesis abundant protein Lea14-A [Gossypium hirsutum]	Forward	ATTTGGTTGTCTGATGTGAGCA
		Reverse	AGTCCCACCCTCCCTACTAATG
LEA_comp92551_c0	Late embryogenesis abundant protein [Catharanthus roseus]	Forward	ATGTTTTCACGCTCTACTTTGTTTC
		Reverse	TCCATTTCCATCCACCTTATTC
LEA_comp100257_c0	Late embryogenesis abundant protein EMB564 [Zea mays]	Forward	CTATTCTGACCTCCTCGGCTCC
		Reverse	GCACAGAGCAGGGAGGAACT
LEA_comp106516_c0	Embryonic protein DC-8 [Daucus carota]	Forward	GCTGAGAAGCCGAGGGAGTATT
		Reverse	CTTCCATCTTTGACGCAGCAGT
LEC_comp108049_c1	B3 domain-containing transcription factor FUS3-like [Glycine max]	Forward	TGCCCGAGATTGAGGTTAGTA
		Reverse	CATCCAGGGACAAGTTCTCAA
PIN_comp80071_c0	Probable auxin efflux carrier component 1c isoform 1 [Vitis vinifera]	Forward	CGCATTTCACAGACCCATAAG
		Reverse	CCAACTTCTGCCTACTTCC
PIN_comp110309_c2	Probable auxin efflux carrier component 1c-like isoform 2 [Vitis vinifera]	Forward	GGCTCCTCCCATTTACCATTG
		Reverse	CGGTAACTCCTCGCCCATCTA
SERK_comp92651_c0	SERK like protein kinase [Oryza sativa Japonica Group]	Forward	TCAGAGCAGCCACGAGTCATTT
		Reverse	AACCGCATTGTAATCTTTCAGC
SAUR_comp76441_c0	Auxin-induced protein 15A [Glycine max]	Forward	CACTACTTCCTTCTCGGCTCC
		Reverse	CAAGACCTGCTGGAAAACCGA
SAUR_comp102436_c2	Indole-3-acetic acid-induced protein ARG7 [Vigna radiata var. radiata]	Forward	CAAATGAAGGTGGGTTGCTCC
		Reverse	TCTTTCGGATTGATTGAGCAG
WOX_comp103135_c0	Putative wuschel-related homeobox 5 protein [Nymphaea jamesoniana]	Forward	ACAACAATCGCAACCTCACCAC
		Reverse	TTCTTCCCTTCAATCTTCCCAT
