# Supplementary material for: De novo comparative transcriptome analysis provides new insights into sucrose induced somatic embryogenesis in camphor tree (Cinnamomum camphora L.)
Source: BMC Genomics. 2016 Jan 5;17:26. doi: 10.1186/s12864-015-2357-8 (PMC4700650; doi:10.1186/s12864-015-2357-8)
Supplement: Additional file 3: Table S2. — Length and number distribution of the unigenes. (XLSX 10 kb) [file 12864_2015_2357_MOESM3_ESM.xlsx]

## Sheet: Table S2
Additional file 3: Table S2. Length and number distribution of the unigenes
Length (bp)	Number of unigenes	Percentage (%)
200-500	71566	62.65
500-1000	22468	19.67
1000-2000	12820	11.22
>2000	7375	6.46
Total	114229
N50 length	1075
N90 length	274
Average length	680
Maximum length	14004
