# Supplementary material for: De novo comparative transcriptome analysis provides new insights into sucrose induced somatic embryogenesis in camphor tree (Cinnamomum camphora L.)
Source: BMC Genomics. 2016 Jan 5;17:26. doi: 10.1186/s12864-015-2357-8 (PMC4700650; doi:10.1186/s12864-015-2357-8)
Supplement: Additional file 4: Table S3. — Functional annotation of non-redundant unigenes against Nr, Nt, Swiss-Prot, PFAM, GO and KOG databases. (XLSX 19135 kb) [file 12864_2015_2357_MOESM4_ESM.xlsx]

## Sheet: Table S3 Functional annotation
Gene ID	Gene Length	IZE readcount	IZE_Suc readcount	SE_5w readcount	IZE rpkm	IZE_Suc rpkm	SE_5w rpkm	NR ID	NR Description	NT ID	NT Description	KO ID	KO Name	KO Description	Swissprot ID	Swissprot Description	PFAM ID	PFAM description	Gene Ontology Biological Pathway	BP Description	Gene Ontology Molecular Function	MF Description	Gene Ontology Cellular Component	CC Description	KOG ID	KOG Description
comp100000_c0	1341	1059.54	892.37	986.15	18.01	19.03	15.16	XP_002281499.2	PREDICTED: protein vip1-like [Vitis vinifera] >gi|297737602|emb|CBI26803.3| unnamed protein product [Vitis vinifera]	--	--	--	--	--	P87216	Protein vip1 OS=Schizosaccharomyces pombe (strain 972 / ATCC 24843) GN=vip1 PE=1 SV=1	PF10390//PF00076	RNA polymerase II elongation factor ELL//RNA recognition motif. (a.k.a. RRM, RBD, or RNP domain)	GO:0006368	transcription elongation from RNA polymerase II promoter	GO:0000166//GO:0003676	nucleotide binding//nucleic acid binding	GO:0008023	transcription elongation factor complex	--	--
comp100001_c0	542	819.75	324	417.98	34.47	17.1	15.9	XP_002309500.1	predicted protein [Populus trichocarpa] >gi|222855476|gb|EEE93023.1| predicted protein [Populus trichocarpa]	--	--	--	--	--	Q9M9C5	Probable leucine-rich repeat receptor-like protein kinase At1g68400 OS=Arabidopsis thaliana GN=At1g68400 PE=2 SV=1	PF07714//PF00069	Protein tyrosine kinase//Protein kinase domain	GO:0016310//GO:0006468	phosphorylation//protein phosphorylation	GO:0005524//GO:0004672//GO:0000166//GO:0016301	ATP binding//protein kinase activity//nucleotide binding//kinase activity	GO:0016020	membrane	--	--
comp100001_c1	1977	2370.88	970	1405.22	27.33	14.03	14.65	XP_002279173.2	PREDICTED: probable leucine-rich repeat receptor-like protein kinase At1g68400-like [Vitis vinifera]	--	--	--	--	--	Q9M9C5	Probable leucine-rich repeat receptor-like protein kinase At1g68400 OS=Arabidopsis thaliana GN=At1g68400 PE=2 SV=1	PF00560//PF07714//PF00069	Leucine Rich Repeat//Protein tyrosine kinase//Protein kinase domain	GO:0006468	protein phosphorylation	GO:0005524//GO:0005515//GO:0004672	ATP binding//protein binding//protein kinase activity	--	--	--	--
comp100002_c0	1349	257	31	37	4.34	0.66	0.57	CAN68364.1	hypothetical protein VITISV_021899 [Vitis vinifera]	--	--	--	--	--	P04146	Copia protein OS=Drosophila melanogaster GN=GIP PE=1 SV=3	--	--	--	--	--	--	--	--	--	--
comp100003_c0	1102	77.94	78	120	1.61	2.02	2.24	--	--	--	--	--	--	--	--	--	--	--	--	--	--	--	--	--	--	--
comp1000041_c0	536	6	5	6	0.26	0.27	0.23	CAN66166.1	hypothetical protein VITISV_000142 [Vitis vinifera]	--	--	--	--	--	--	--	--	--	--	--	GO:0005488	binding	--	--	--	--
comp100004_c0	1844	52	66	25.08	0.64	1.02	0.28	--	--	--	--	--	--	--	--	--	--	--	--	--	--	--	--	--	--	--
comp100005_c0	881	9	40	18	0.23	1.3	0.42	--	--	--	--	--	--	--	--	--	--	--	--	--	--	--	--	--	--	--
comp100006_c0	1562	498	252.59	537.37	7.27	4.63	7.09	NP_001241153.1	uncharacterized protein LOC100818855 [Glycine max] >gi|255636995|gb|ACU18830.1| unknown [Glycine max]	--	--	K15040	VDAC2	voltage-dependent anion channel protein 2	Q84P97	Mitochondrial outer membrane protein porin 5 OS=Oryza sativa subsp. japonica GN=VDAC5 PE=2 SV=1	PF02083//PF01459	Urotensin II//Eukaryotic porin	GO:0006820//GO:0055085//GO:0006096//GO:0009060//GO:0044070//GO:0046686//GO:0009617	anion transport//transmembrane transport//glycolysis//aerobic respiration//regulation of anion transport//response to cadmium ion//response to bacterium	GO:0008308	voltage-gated anion channel activity	GO:0005741//GO:0005774//GO:0005618//GO:0009941//GO:0005886	mitochondrial outer membrane//vacuolar membrane//cell wall//chloroplast envelope//plasma membrane	--	--
comp100007_c0	1532	77	79	99	1.15	1.47	1.33	AFA27814.1	NADH-plastoquinone oxidoreductase subunit 1, partial [Sparganium eurycarpum]	DQ899947.1	Liriodendron tulipifera chloroplast, complete genome	K05572	ndhA	NAD(P)H-quinone oxidoreductase subunit 1	Q1KXQ8	NAD(P)H-quinone oxidoreductase subunit 1, chloroplastic OS=Helianthus annuus GN=ndhA PE=3 SV=1	--	--	GO:0015986//GO:0015992//GO:0055114	ATP synthesis coupled proton transport//proton transport//oxidation-reduction process	GO:0008270//GO:0015078	zinc ion binding//hydrogen ion transmembrane transporter activity	GO:0016020//GO:0000276	membrane//mitochondrial proton-transporting ATP synthase complex, coupling factor F(o)	KOG4770	NADH dehydrogenase subunit 1
comp100008_c0	2659	5348.63	6499.84	4941.15	45.84	69.92	38.3	XP_002283273.1	PREDICTED: ATP-dependent zinc metalloprotease FTSH 10, mitochondrial [Vitis vinifera] >gi|297746048|emb|CBI16104.3| unnamed protein product [Vitis vinifera]	XM_002283237.1	PREDICTED: Vitis vinifera ATP-dependent zinc metalloprotease FTSH 10, mitochondrial-like (LOC100250187), mRNA	K08956	AFG3	AFG3 family protein	Q0DHL4	ATP-dependent zinc metalloprotease FTSH 8, mitochondrial OS=Oryza sativa subsp. japonica GN=FTSH8 PE=3 SV=1	PF00004//PF01434	ATPase family associated with various cellular activities (AAA)//Peptidase family M41	GO:0015994//GO:0015995//GO:0006281//GO:0030163//GO:0006508//GO:0006200//GO:0006310//GO:0015979	chlorophyll metabolic process//chlorophyll biosynthetic process//DNA repair//protein catabolic process//proteolysis//ATP catabolic process//DNA recombination//photosynthesis	GO:0005524//GO:0004222//GO:0016851//GO:0009378//GO:0008270//GO:0008568//GO:0016887//GO:0016301//GO:0003678	ATP binding//metalloendopeptidase activity//magnesium chelatase activity//four-way junction helicase activity//zinc ion binding//microtubule-severing ATPase activity//ATPase activity//kinase activity//DNA helicase activity	GO:0010007//GO:0009535//GO:0009379//GO:0016021//GO:0005739//GO:0005657	magnesium chelatase complex//chloroplast thylakoid membrane//Holliday junction helicase complex//integral to membrane//mitochondrion//replication fork	KOG0731	AAA+-type ATPase containing the peptidase M41 domain
comp100009_c0	3746	173	116.89	299.68	1.05	0.89	1.65	XP_002266334.1	PREDICTED: E3 ubiquitin protein ligase RIN2 [Vitis vinifera] >gi|296084203|emb|CBI24591.3| unnamed protein product [Vitis vinifera]	--	--	K10636	AMFR, GP78	autocrine motility factor receptor	Q8VYC8	E3 ubiquitin protein ligase RIN2 OS=Arabidopsis thaliana GN=RIN2 PE=1 SV=1	--	--	GO:0016567//GO:0034052	protein ubiquitination//positive regulation of plant-type hypersensitive response	GO:0046872//GO:0005515//GO:0004842	metal ion binding//protein binding//ubiquitin-protein ligase activity	GO:0005886	plasma membrane	--	--
comp100009_c1	297	15	6	23	1.15	0.58	1.6	--	--	--	--	--	--	--	--	--	--	--	--	--	--	--	--	--	--	--
comp10000_c0	435	6	5	1	0.31	0.33	0.05	--	--	--	--	--	--	--	--	--	--	--	--	--	--	--	--	--	--	--
comp1000106_c0	455	0	11	4	0	0.69	0.18	XP_002266100.1	PREDICTED: uncharacterized protein LOC100244315 [Vitis vinifera] >gi|297738363|emb|CBI27564.3| unnamed protein product [Vitis vinifera]	--	--	--	--	--	--	--	--	--	--	--	--	--	GO:0005886	plasma membrane	--	--
comp100010_c0	1409	163	49	527	2.64	0.99	7.71	XP_002510168.1	conserved hypothetical protein [Ricinus communis] >gi|223550869|gb|EEF52355.1| conserved hypothetical protein [Ricinus communis]	--	--	--	--	--	P0C7P8	Transcription factor EMB1444 OS=Arabidopsis thaliana GN=EMB1444 PE=2 SV=1	--	--	--	--	--	--	--	--	--	--
comp100011_c0	3654	291	298	211.96	1.81	2.33	1.2	XP_002273191.2	PREDICTED: armadillo repeat-containing kinesin-like protein 1-like [Vitis vinifera]	XM_002273155.2	PREDICTED: Vitis vinifera armadillo repeat-containing kinesin-like protein 1-like (LOC100244436), mRNA	--	--	--	Q0DV28	Armadillo repeat-containing kinesin-like protein 1 OS=Oryza sativa subsp. japonica GN=Os03g0152900 PE=2 SV=2	PF06184//PF00225//PF00514	Potexvirus coat protein//Kinesin motor domain//Armadillo/beta-catenin-like repeat	GO:0007018//GO:0016043//GO:0048765//GO:0007017	microtubule-based movement//cellular component organization//root hair cell differentiation//microtubule-based process	GO:0005524//GO:0008092//GO:0005515//GO:0000166//GO:0003777	ATP binding//cytoskeletal protein binding//protein binding//nucleotide binding//microtubule motor activity	GO:0005874//GO:0009536	microtubule//plastid	KOG0240	Kinesin (SMY1 subfamily)
comp100012_c0	953	58	77	33	1.39	2.31	0.71	--	--	--	--	--	--	--	--	--	--	--	--	--	--	--	--	--	--	--
comp100013_c0	241	0	6	0.93	0	0.71	0.08	--	--	--	--	--	--	--	--	--	--	--	--	--	--	--	--	--	--	--
comp100013_c1	2291	1333.99	826.91	1243	13.27	10.32	11.18	XP_002275350.2	PREDICTED: protein FAM116A-like [Vitis vinifera]	XM_003549754.1	PREDICTED: Glycine max protein FAM116A-like (LOC100790861), mRNA	--	--	--	Q8IWF6	Protein DENND6A OS=Homo sapiens GN=DENND6A PE=2 SV=1	--	--	--	--	--	--	GO:0009507	chloroplast	--	--
comp100013_c2	651	122.58	56	98	4.29	2.46	3.1	--	--	--	--	--	--	--	--	--	--	--	--	--	--	--	--	--	--	--
comp1000143_c0	627	6	6	7	0.22	0.27	0.23	--	--	--	--	--	--	--	--	--	--	--	--	--	--	--	--	--	--	--
comp100014_c0	1873	116	122.03	124.95	1.41	1.86	1.38	CAN74004.1	hypothetical protein VITISV_006235 [Vitis vinifera]	--	--	--	--	--	--	--	--	--	--	--	--	--	--	--	--	--
comp100015_c0	951	401	219	517	9.61	6.59	11.21	XP_003633914.1	PREDICTED: spastin-like [Vitis vinifera] >gi|296089089|emb|CBI38792.3| unnamed protein product [Vitis vinifera]	--	--	K13254	SPAST	spastin	Q54KQ7	Spastin OS=Dictyostelium discoideum GN=DDB_G0287165 PE=3 SV=1	PF00004//PF01078//PF01695	ATPase family associated with various cellular activities (AAA)//Magnesium chelatase, subunit ChlI//IstB-like ATP binding protein	GO:0015994//GO:0006635//GO:0016558//GO:0015979//GO:0015995	chlorophyll metabolic process//fatty acid beta-oxidation//protein import into peroxisome matrix//photosynthesis//chlorophyll biosynthetic process	GO:0005524//GO:0016851//GO:0017111	ATP binding//magnesium chelatase activity//nucleoside-triphosphatase activity	GO:0010007//GO:0005634	magnesium chelatase complex//nucleus	KOG0740	AAA+-type ATPase
comp100015_c1	1264	708.26	701.95	1148	12.77	15.88	18.72	XP_003633914.1	PREDICTED: spastin-like [Vitis vinifera] >gi|296089089|emb|CBI38792.3| unnamed protein product [Vitis vinifera]	--	--	K13254	SPAST	spastin	Q6AZT2	Spastin OS=Xenopus laevis GN=spast PE=2 SV=1	PF07724//PF00004//PF05496	AAA domain (Cdc48 subfamily)//ATPase family associated with various cellular activities (AAA)//Holliday junction DNA helicase ruvB N-terminus	--	--	GO:0005524//GO:0008568	ATP binding//microtubule-severing ATPase activity	--	--	KOG0740	AAA+-type ATPase
comp100016_c0	1744	623.87	428	758.1	8.15	7.02	8.96	XP_002533362.1	conserved hypothetical protein [Ricinus communis] >gi|223526802|gb|EEF29024.1| conserved hypothetical protein [Ricinus communis]	--	--	--	--	--	Q67XL4	Uncharacterized CRM domain-containing protein At3g25440, chloroplastic OS=Arabidopsis thaliana GN=At3g25440 PE=2 SV=1	PF00641//PF01985//PF03411	Zn-finger in Ran binding protein and others//CRS1 / YhbY (CRM) domain//Penicillin-insensitive murein endopeptidase	GO:0006508	proteolysis	GO:0004252//GO:0003723//GO:0008270	serine-type endopeptidase activity//RNA binding//zinc ion binding	GO:0005622//GO:0030288	intracellular//outer membrane-bounded periplasmic space	--	--
comp100017_c0	2534	1802	2779.05	3947.99	16.21	31.37	32.11	XP_002262830.2	PREDICTED: insulin-like growth factor-binding protein complex acid labile subunit-like [Vitis vinifera] >gi|296084545|emb|CBI25566.3| unnamed protein product [Vitis vinifera]	XM_002262794.2	PREDICTED: Vitis vinifera insulin-like growth factor-binding protein complex acid labile subunit-like (LOC100243795), mRNA	--	--	--	Q8BID8	F-box/LRR-repeat protein 14 OS=Mus musculus GN=Fbxl14 PE=2 SV=1	PF00560	Leucine Rich Repeat	--	--	GO:0005515	protein binding	--	--	KOG1947	Leucine rich repeat proteins, some proteins contain F-box
comp100018_c0	1699	2305.15	3622.94	2464	30.92	60.99	29.89	XP_002518283.1	UDP-glucuronic acid/UDP-N-acetylgalactosamine transporter, putative [Ricinus communis] >gi|223542503|gb|EEF44043.1| UDP-glucuronic acid/UDP-N-acetylgalactosamine transporter, putative [Ricinus communis]	AK326762.1	Solanum lycopersicum cDNA, clone: LEFL2013D03, HTC in fruit	K15285	SLC35E3	solute carrier family 35, member E3	Q8RXL8	Uncharacterized membrane protein At1g06890 OS=Arabidopsis thaliana GN=At1g06890 PE=1 SV=1	PF00892//PF08449//PF04142	EamA-like transporter family//UAA transporter family//Nucleotide-sugar transporter	GO:0055085//GO:0006486//GO:0006944//GO:0048193	transmembrane transport//protein glycosylation//cellular membrane fusion//Golgi vesicle transport	--	--	GO:0016020//GO:0005802//GO:0005768//GO:0005794//GO:0016021//GO:0005886	membrane//trans-Golgi network//endosome//Golgi apparatus//integral to membrane//plasma membrane	KOG1441	Glucose-6-phosphate/phosphate and phosphoenolpyruvate/phosphate antiporter
comp100019_c0	787	53	20	14	1.53	0.73	0.37	--	--	--	--	--	--	--	--	--	--	--	--	--	--	--	--	--	--	--
comp100020_c0	1257	609.25	291.67	467.21	11.05	6.64	7.66	XP_002278715.1	PREDICTED: uncharacterized protein LOC100254564 [Vitis vinifera] >gi|296089260|emb|CBI39032.3| unnamed protein product [Vitis vinifera]	--	--	--	--	--	--	--	--	--	--	--	--	--	--	--	--	--
comp100021_c0	1742	187	222	244	2.45	3.65	2.89	XP_003552954.1	PREDICTED: O-glucosyltransferase rumi-like [Glycine max]	--	--	--	--	--	B0X1Q4	O-glucosyltransferase rumi homolog OS=Culex quinquefasciatus GN=CPIJ013394 PE=3 SV=1	PF04353	Regulator of RNA polymerase sigma(70) subunit, Rsd/AlgQ	--	--	--	--	--	--	KOG2458	Endoplasmic reticulum protein EP58, contains filamin rod domain and KDEL motif
comp100022_c0	1623	120	85.36	83	1.68	1.5	1.05	--	--	--	--	--	--	--	--	--	--	--	--	--	--	--	--	--	--	--
comp100023_c0	1143	76	48	39	1.52	1.2	0.7	--	--	--	--	--	--	--	--	--	--	--	--	--	--	--	--	--	--	--
comp100024_c0	1874	138.96	77.99	17	1.69	1.19	0.19	XP_002277512.2	PREDICTED: carboxyl-terminal-processing protease-like [Vitis vinifera]	XM_002876385.1	Arabidopsis lyrata subsp. lyrata peptidase S41 family protein, mRNA	--	--	--	P42784	Carboxyl-terminal-processing protease OS=Synechococcus sp. (strain ATCC 27264 / PCC 7002 / PR-6) GN=ctpA PE=3 SV=2	PF03572//PF00595	Peptidase family S41//PDZ domain (Also known as DHR or GLGF)	GO:0035556//GO:0006508//GO:0015996	intracellular signal transduction//proteolysis//chlorophyll catabolic process	GO:0008236//GO:0005515	serine-type peptidase activity//protein binding	GO:0016020//GO:0009543//GO:0005576	membrane//chloroplast thylakoid lumen//extracellular region	--	--
comp100025_c0	680	11	25	16	0.37	1.05	0.49	--	--	--	--	--	--	--	--	--	PF05087	Rotavirus VP2 protein	--	--	GO:0003723	RNA binding	GO:0019013	viral nucleocapsid	--	--
comp100026_c0	916	7	168.62	3	0.17	5.27	0.07	--	--	--	--	--	--	--	--	--	--	--	--	--	--	--	--	--	--	--
comp100027_c0	2107	28320.7	20155.4	35067.3	306.31	273.62	343.06	AAO72664.1	wheat adenosylhomocysteinase-like protein [Oryza sativa Japonica Group] >gi|125534270|gb|EAY80818.1| hypothetical protein OsI_35998 [Oryza sativa Indica Group] >gi|222615923|gb|EEE52055.1| hypothetical protein OsJ_33804 [Oryza sativa Japonica Group]	BT067833.1	Zea mays full-length cDNA clone ZM_BFc0168J11 mRNA, complete cds	K01251	E3.3.1.1, ahcY	adenosylhomocysteinase	P50249	Adenosylhomocysteinase OS=Phalaenopsis sp. GN=SAHH PE=2 SV=1	PF05221//PF03807//PF02254//PF02882//PF02826//PF02737//PF00208//PF07991	S-adenosyl-L-homocysteine hydrolase//NADP oxidoreductase coenzyme F420-dependent//TrkA-N domain//Tetrahydrofolate dehydrogenase/cyclohydrolase, NAD(P)-binding domain//D-isomer specific 2-hydroxyacid dehydrogenase, NAD binding domain//3-hydroxyacyl-CoA dehydrogenase, NAD binding domain//Glutamate/Leucine/Phenylalanine/Valine dehydrogenase//Acetohydroxy acid isomeroreductase, catalytic domain	GO:0009098//GO:0006813//GO:0006520//GO:0006730//GO:0018874//GO:0006098//GO:0006555//GO:0006346//GO:0046487//GO:0008652//GO:0055114//GO:0009396//GO:0016441//GO:0009099//GO:0006574//GO:0006631//GO:0006633//GO:0015940//GO:0019521//GO:0009097//GO:0006552//GO:0006568//GO:0006554//GO:0006550	leucine biosynthetic process//potassium ion transport//cellular amino acid metabolic process//one-carbon metabolic process//benzoate metabolic process//pentose-phosphate shunt//methionine metabolic process//methylation-dependent chromatin silencing//glyoxylate metabolic process//cellular amino acid biosynthetic process//oxidation-reduction process//folic acid-containing compound biosynthetic proc…	GO:0004488//GO:0005507//GO:0016616//GO:0003824//GO:0004455//GO:0048037//GO:0016491//GO:0004013//GO:0004616//GO:0003857	methylenetetrahydrofolate dehydrogenase (NADP+) activity//copper ion binding//oxidoreductase activity, acting on the CH-OH group of donors, NAD or NADP as acceptor//catalytic activity//ketol-acid reductoisomerase activity//cofactor binding//oxidoreductase activity//adenosylhomocysteinase activity//phosphogluconate dehydrogenase (decarboxylating) activity//3-hydroxyacyl-CoA dehydrogenase activity	GO:0005886//GO:0005773	plasma membrane//vacuole	KOG1370	S-adenosylhomocysteine hydrolase
comp100027_c1	208	67	101	66	7.34	13.89	6.54	--	--	--	--	--	--	--	--	--	--	--	--	--	--	--	--	--	--	--
comp100028_c0	3349	2958.29	2046.75	1984.04	20.13	17.48	12.21	XP_002282408.1	PREDICTED: CCR4-NOT transcription complex subunit 10-like [Vitis vinifera]	XM_002282372.1	PREDICTED: Vitis vinifera CCR4-NOT transcription complex subunit 10-like (LOC100252496), mRNA	K12607	CNOT10	CCR4-NOT transcription complex subunit 10	A4IFB6	CCR4-NOT transcription complex subunit 10 OS=Bos taurus GN=CNOT10 PE=2 SV=1	PF00515//PF07721//PF04733	Tetratricopeptide repeat//Tetratricopeptide repeat//Coatomer epsilon subunit	GO:0006890	retrograde vesicle-mediated transport, Golgi to ER	GO:0005515//GO:0042802//GO:0005198	protein binding//identical protein binding//structural molecule activity	GO:0030126	COPI vesicle coat	--	--
comp100028_c1	395	31	29	115	1.79	2.1	6	--	--	--	--	--	--	--	--	--	--	--	--	--	--	--	--	--	--	--
comp100028_c2	1599	377	371	1534.58	5.37	6.64	19.78	--	--	--	--	--	--	--	--	--	--	--	--	--	--	--	--	--	KOG2992	Nucleolar GTPase/ATPase p130
comp100028_c3	1162	197	171	32	3.86	4.21	0.57	--	--	--	--	--	--	--	--	--	--	--	--	--	--	--	--	--	--	--
comp100029_c0	821	30	20	27	0.83	0.7	0.68	--	--	--	--	--	--	--	--	--	--	--	--	--	--	--	--	--	--	--
comp100030_c0	2399	17754.3	15211	19755.2	168.66	181.36	169.74	XP_002533463.1	malate dehydrogenase, putative [Ricinus communis] >gi|223526678|gb|EEF28915.1| malate dehydrogenase, putative [Ricinus communis]	FJ415192.1	Gossypium hirsutum clone Spotp9 malate dehydrogenase mRNA, complete cds	K00025	MDH1	malate dehydrogenase	O48905	Malate dehydrogenase, cytoplasmic OS=Medicago sativa GN=CMDH PE=2 SV=1	PF02866//PF00056	lactate/malate dehydrogenase, alpha/beta C-terminal domain//lactate/malate dehydrogenase, NAD binding domain	GO:0055114//GO:0006099//GO:0009651//GO:0006090//GO:0019643//GO:0044262//GO:0010043//GO:0006108//GO:0046686//GO:0046487	oxidation-reduction process//tricarboxylic acid cycle//response to salt stress//pyruvate metabolic process//reductive tricarboxylic acid cycle//cellular carbohydrate metabolic process//response to zinc ion//malate metabolic process//response to cadmium ion//glyoxylate metabolic process	GO:0000166//GO:0016491//GO:0016616//GO:0016746//GO:0030060	nucleotide binding//oxidoreductase activity//oxidoreductase activity, acting on the CH-OH group of donors, NAD or NADP as acceptor//transferase activity, transferring acyl groups//L-malate dehydrogenase activity	GO:0048046//GO:0005886//GO:0005634//GO:0005774//GO:0009570	apoplast//plasma membrane//nucleus//vacuolar membrane//chloroplast stroma	KOG1494	NAD-dependent malate dehydrogenase
comp100031_c0	3294	5947.78	6619.76	6063.03	41.15	57.48	37.94	CAN80628.1	hypothetical protein VITISV_032620 [Vitis vinifera]	XM_002532931.1	Ricinus communis conserved hypothetical protein, mRNA	--	--	--	Q5M8S7	NIPA-like protein OS=Xenopus tropicalis GN=zc3hc1 PE=2 SV=1	PF08091//PF04871//PF00539//PF07967//PF05431	Spider insecticidal peptide//Uso1 / p115 like vesicle tethering protein, C terminal region//Transactivating regulatory protein (Tat)//C3HC zinc finger-like//Insecticidal Crystal Toxin, P42	GO:0006355//GO:0006886//GO:0015031//GO:0009405	regulation of transcription, DNA-dependent//intracellular protein transport//protein transport//pathogenesis	GO:0008565//GO:0008270//GO:0003700	protein transporter activity//zinc ion binding//sequence-specific DNA binding transcription factor activity	GO:0016020//GO:0042025//GO:0005634//GO:0005737//GO:0005667//GO:0005576//GO:0044444	membrane//host cell nucleus//nucleus//cytoplasm//transcription factor complex//extracellular region//cytoplasmic part	--	--
comp100032_c0	1308	393	159	990	6.85	3.48	15.6	XP_002525545.1	catalytic, putative [Ricinus communis] >gi|223535124|gb|EEF36804.1| catalytic, putative [Ricinus communis]	--	--	--	--	--	Q9SX25	Probable carboxylesterase 6 OS=Arabidopsis thaliana GN=CXE6 PE=2 SV=1	PF01738//PF05372//PF07859//PF00326	Dienelactone hydrolase family//Delta lysin family//alpha/beta hydrolase fold//Prolyl oligopeptidase family	GO:0008152//GO:0042572//GO:0006508//GO:0019836	metabolic process//retinol metabolic process//proteolysis//hemolysis by symbiont of host erythrocytes	GO:0080030//GO:0080031//GO:0008236//GO:0016787//GO:0004091//GO:0080032//GO:0050253	methyl indole-3-acetate esterase activity//methyl salicylate esterase activity//serine-type peptidase activity//hydrolase activity//carboxylesterase activity//methyl jasmonate esterase activity//retinyl-palmitate esterase activity	GO:0005576	extracellular region	KOG1515	Arylacetamide deacetylase
comp100033_c0	634	10	61	258	0.36	2.75	8.39	--	--	--	--	--	--	--	--	--	--	--	--	--	--	--	--	--	--	--
comp100033_c1	1061	234	383.99	1781.71	5.03	10.35	34.61	XP_003635449.1	PREDICTED: ethylene-responsive transcription factor RAP2-4-like [Vitis vinifera]	XM_002868882.1	Arabidopsis lyrata subsp. lyrata hypothetical protein, mRNA	K09286	EREBP	EREBP-like factor	Q8H1E4	Ethylene-responsive transcription factor RAP2-4 OS=Arabidopsis thaliana GN=RAP2-4 PE=1 SV=1	PF00847	AP2 domain	GO:0007165//GO:0006355//GO:0071214//GO:0009416//GO:0006351//GO:0009651	signal transduction//regulation of transcription, DNA-dependent//cellular response to abiotic stimulus//response to light stimulus//transcription, DNA-dependent//response to salt stress	GO:0003700	sequence-specific DNA binding transcription factor activity	GO:0005667	transcription factor complex	--	--
comp100033_c2	292	21	34	106	1.64	3.33	7.48	--	--	--	--	--	--	--	--	--	--	--	--	--	--	--	--	--	--	--
comp1000343_c0	479	3	2	11	0.14	0.12	0.47	--	--	--	--	--	--	--	--	--	--	--	--	--	--	--	--	--	--	--
comp100034_c0	264	0	2	0	0	0.22	0	CBI27714.3	unnamed protein product [Vitis vinifera]	--	--	--	--	--	Q7G4P2	Long chain base biosynthesis protein 1c OS=Oryza sativa subsp. japonica GN=Os10g0189600 PE=2 SV=2	--	--	GO:0009058//GO:0042967//GO:0016049//GO:0006687	biosynthetic process//acyl-carrier-protein biosynthetic process//cell growth//glycosphingolipid metabolic process	GO:0004758//GO:0030170	serine C-palmitoyltransferase activity//pyridoxal phosphate binding	GO:0005783//GO:0017059	endoplasmic reticulum//serine C-palmitoyltransferase complex	--	--
comp100034_c1	3669	4898.26	4495.4	5772.02	30.42	35.05	32.43	CBI27714.3	unnamed protein product [Vitis vinifera]	XM_002269382.2	PREDICTED: Vitis vinifera serine palmitoyltransferase 1-like (LOC100254626), mRNA	K00654	E2.3.1.50	serine palmitoyltransferase	Q94IB8	Long chain base biosynthesis protein 1 OS=Arabidopsis thaliana GN=LCB1 PE=1 SV=1	PF01276//PF00538//PF00155//PF01053	Orn/Lys/Arg decarboxylase, major domain//linker histone H1 and H5 family//Aminotransferase class I and II//Cys/Met metabolism PLP-dependent enzyme	GO:0006334//GO:0042967//GO:0016049//GO:0006687//GO:0009058	nucleosome assembly//acyl-carrier-protein biosynthetic process//cell growth//glycosphingolipid metabolic process//biosynthetic process	GO:0003677//GO:0003824//GO:0004758//GO:0016740//GO:0030170	DNA binding//catalytic activity//serine C-palmitoyltransferase activity//transferase activity//pyridoxal phosphate binding	GO:0005634//GO:0005783//GO:0017059//GO:0000786	nucleus//endoplasmic reticulum//serine C-palmitoyltransferase complex//nucleosome	KOG1358	Serine palmitoyltransferase
comp100035_c0	2781	3836.74	3391.14	2825.94	31.44	34.88	20.95	XP_002306697.1	f-box family protein [Populus trichocarpa] >gi|222856146|gb|EEE93693.1| f-box family protein [Populus trichocarpa]	XM_002989483.1	Selaginella moellendorffii hypothetical protein, mRNA	--	--	--	Q2QXB2	Tubby-like F-box protein 14 OS=Oryza sativa subsp. japonica GN=TULP14 PE=2 SV=1	PF03091//PF00646	CutA1 divalent ion tolerance protein//F-box domain	GO:0010038	response to metal ion	GO:0005515	protein binding	--	--	KOG2502	Tub family proteins
comp100036_c0	1079	7	40	215	0.15	1.06	4.11	XP_002273896.1	PREDICTED: expansin-like B1 [Vitis vinifera] >gi|296088951|emb|CBI38517.3| unnamed protein product [Vitis vinifera]	--	--	--	--	--	O23547	Expansin-like B1 OS=Arabidopsis thaliana GN=EXLB1 PE=2 SV=2	PF03811	InsA N-terminal domain	GO:0019953//GO:0006313	sexual reproduction//transposition, DNA-mediated	--	--	GO:0005576	extracellular region	--	--
comp100037_c0	1248	4248.96	10801.8	4053	77.59	247.57	66.94	XP_002526814.1	peptidase, putative [Ricinus communis] >gi|223533818|gb|EEF35549.1| peptidase, putative [Ricinus communis]	--	--	--	--	--	--	--	PF05922	Peptidase inhibitor I9	GO:0043086//GO:0006661	negative regulation of catalytic activity//phosphatidylinositol biosynthetic process	GO:0004252//GO:0042802	serine-type endopeptidase activity//identical protein binding	GO:0005829//GO:0005886	cytosol//plasma membrane	--	--
comp1000385_c0	378	1	7	2	0.06	0.53	0.11	--	--	--	--	--	--	--	--	--	--	--	--	--	--	--	--	--	--	--
comp100038_c0	970	26.02	25.37	63.69	0.61	0.75	1.35	--	--	--	--	--	--	--	--	--	--	--	--	--	--	--	--	--	--	--
comp100039_c0	2193	23	77	60	0.24	1	0.56	--	--	--	--	--	--	--	--	--	PF01035//PF02460	6-O-methylguanine DNA methyltransferase, DNA binding domain//Patched family	GO:0007165//GO:0006281	signal transduction//DNA repair	GO:0008158//GO:0003824	hedgehog receptor activity//catalytic activity	GO:0016020	membrane	--	--
comp10003_c0	380	5	2	1	0.3	0.15	0.05	--	--	--	--	--	--	--	--	--	--	--	--	--	--	--	--	--	--	--
comp1000406_c0	665	3.99	4	7	0.14	0.17	0.22	--	--	--	--	--	--	--	--	--	PF08052	PyrBI operon leader peptide	GO:0019856	pyrimidine nucleobase biosynthetic process	--	--	--	--	--	--
comp100040_c0	386	4	1	3	0.24	0.07	0.16	--	--	DQ899947.1	Liriodendron tulipifera chloroplast, complete genome	--	--	--	--	--	--	--	--	--	--	--	--	--	--	--
comp100040_c1	2295	520.99	422.78	681.98	5.17	5.27	6.13	XP_002527148.1	conserved hypothetical protein [Ricinus communis] >gi|223533487|gb|EEF35230.1| conserved hypothetical protein [Ricinus communis]	--	--	--	--	--	--	--	--	--	--	--	--	--	--	--	--	--
comp100040_c2	1291	21	26	39	0.37	0.58	0.62	--	--	--	--	--	--	--	--	--	PF01437	Plexin repeat	--	--	--	--	GO:0016020	membrane	--	--
comp100040_c3	227	0	1	0	0	0.13	0	--	--	--	--	--	--	--	--	--	--	--	--	--	--	--	--	--	--	--
comp100041_c0	1527	35848.6	9650.99	9761.15	535.01	180.78	131.76	ABB72842.1	NAC protein 1 [Elaeis guineensis] >gi|82400211|gb|ABB72844.1| NAC protein 1 splice variant 2 [Elaeis guineensis]	XM_002522873.1	Ricinus communis NAC domain-containing protein, putative, mRNA	--	--	--	Q52QH4	NAC domain-containing protein 68 OS=Oryza sativa subsp. japonica GN=NAC68 PE=2 SV=1	PF01566//PF02365	Natural resistance-associated macrophage protein//No apical meristem (NAM) protein	GO:0006810//GO:0006355	transport//regulation of transcription, DNA-dependent	GO:0003677//GO:0005215	DNA binding//transporter activity	GO:0016020	membrane	--	--
comp100042_c0	437	5	5	15	0.26	0.33	0.71	--	--	--	--	--	--	--	--	--	PF00451	Scorpion short toxin	GO:0006810//GO:0009405	transport//pathogenesis	GO:0008200	ion channel inhibitor activity	GO:0005576	extracellular region	--	--
comp100042_c1	1210	64	30	145	1.21	0.71	2.47	XP_002311465.1	predicted protein [Populus trichocarpa] >gi|222851285|gb|EEE88832.1| predicted protein [Populus trichocarpa]	--	--	--	--	--	--	--	PF02232	Alpha trans-inducing protein (Alpha-TIF)	GO:0006355	regulation of transcription, DNA-dependent	GO:0003677	DNA binding	--	--	--	--
comp100043_c0	1760	7646.17	2876.01	3917.84	99.01	46.74	45.88	XP_002327223.1	predicted protein [Populus trichocarpa] >gi|222835593|gb|EEE74028.1| predicted protein [Populus trichocarpa]	--	--	--	--	--	Q9C7N4	GDSL esterase/lipase At1g29670 OS=Arabidopsis thaliana GN=At1g29670 PE=2 SV=1	PF02805//PF01106	Metal binding domain of Ada//NifU-like domain	GO:0009658//GO:0016226//GO:0006629	chloroplast organization//iron-sulfur cluster assembly//lipid metabolic process	GO:0051537//GO:0005506//GO:0051536//GO:0016788//GO:0005198	2 iron, 2 sulfur cluster binding//iron ion binding//iron-sulfur cluster binding//hydrolase activity, acting on ester bonds//structural molecule activity	GO:0009570	chloroplast stroma	--	--
comp100044_c0	2505	1524	1919.18	2037.03	13.86	21.91	16.76	CAG70682.1	putative sucrose-H+ symporter [Datisca glomerata]	XM_002285532.2	PREDICTED: Vitis vinifera sucrose transporter-like (VVSUC11), mRNA	K15378	SLC45A1_2_4	solute carrier family 45, member 1/2/4	Q9FE59	Sucrose transport protein SUC4 OS=Arabidopsis thaliana GN=SUC4 PE=1 SV=2	PF07690	Major Facilitator Superfamily	GO:0055085//GO:0015770	transmembrane transport//sucrose transport	GO:0008515	sucrose transmembrane transporter activity	GO:0005887//GO:0016021	integral to plasma membrane//integral to membrane	KOG0637	Sucrose transporter and related proteins
comp100045_c0	536	18.01	13	23	0.77	0.69	0.88	--	--	XM_002325870.1	Populus trichocarpa predicted protein, mRNA	--	--	--	--	--	--	--	--	--	--	--	--	--	--	--
comp1000463_c0	312	3	1	1	0.22	0.09	0.07	--	--	--	--	--	--	--	--	--	--	--	--	--	--	--	--	--	--	--
comp1000468_c0	246	0	1	0	0	0.12	0	--	--	--	--	--	--	--	--	--	--	--	--	--	--	--	--	--	--	--
comp100046_c0	1213	53	120	51	1	2.83	0.87	--	--	--	--	--	--	--	--	--	PF00641//PF04106	Zn-finger in Ran binding protein and others//Autophagy protein Apg5	GO:0006914	autophagy	GO:0008270	zinc ion binding	GO:0005622//GO:0005737	intracellular//cytoplasm	--	--
comp100046_c1	922	57	93.02	39	1.41	2.89	0.87	--	--	--	--	--	--	--	--	--	PF01296	Galanin	GO:0007165	signal transduction	GO:0005179	hormone activity	GO:0005576	extracellular region	--	--
comp100047_c0	603	9	2	13	0.34	0.09	0.44	--	--	--	--	--	--	--	--	--	PF01694	Rhomboid family	--	--	GO:0004252	serine-type endopeptidase activity	GO:0016021	integral to membrane	--	--
comp100047_c1	877	40	10	118.1	1.04	0.33	2.78	CBI35066.3	unnamed protein product [Vitis vinifera]	--	--	--	--	--	Q9FL42	Putative RING-H2 finger protein ATL69 OS=Arabidopsis thaliana GN=ATL69 PE=3 SV=1	PF00628//PF12861//PF03854//PF12906	PHD-finger//Anaphase-promoting complex subunit 11 RING-H2 finger//P-11 zinc finger//RING-variant domain	GO:0016567	protein ubiquitination	GO:0003723//GO:0005515//GO:0008270//GO:0004842	RNA binding//protein binding//zinc ion binding//ubiquitin-protein ligase activity	GO:0005680	anaphase-promoting complex	KOG0800	FOG: Predicted E3 ubiquitin ligase
comp100048_c0	1415	16	33.27	26	0.26	0.67	0.38	--	--	--	--	--	--	--	--	--	--	--	--	--	--	--	--	--	--	--
comp100049_c0	979	77	68	89	1.79	1.99	1.87	XP_002325963.1	predicted protein [Populus trichocarpa] >gi|222862838|gb|EEF00345.1| predicted protein [Populus trichocarpa]	--	--	--	--	--	Q9SGP2	Receptor-like protein kinase HSL1 OS=Arabidopsis thaliana GN=HSL1 PE=2 SV=1	PF07714//PF00069	Protein tyrosine kinase//Protein kinase domain	GO:0016310//GO:0006468	phosphorylation//protein phosphorylation	GO:0005524//GO:0000166//GO:0004672	ATP binding//nucleotide binding//protein kinase activity	GO:0016020	membrane	--	--
comp100049_c1	2216	149.83	191	153.1	1.54	2.47	1.42	XP_002521777.1	Receptor protein kinase CLAVATA1 precursor, putative [Ricinus communis] >gi|223538990|gb|EEF40587.1| Receptor protein kinase CLAVATA1 precursor, putative [Ricinus communis]	--	--	--	--	--	Q9SGP2	Receptor-like protein kinase HSL1 OS=Arabidopsis thaliana GN=HSL1 PE=2 SV=1	PF07714//PF00069	Protein tyrosine kinase//Protein kinase domain	GO:0016310//GO:0055114//GO:0008283//GO:0000186//GO:0000165//GO:0007165//GO:0009069//GO:0007178//GO:0006955//GO:0040007	phosphorylation//oxidation-reduction process//cell proliferation//activation of MAPKK activity//MAPK cascade//signal transduction//serine family amino acid metabolic process//transmembrane receptor protein serine/threonine kinase signaling pathway//immune response//growth	GO:0008083//GO:0005524//GO:0005515//GO:0005134//GO:0032440//GO:0004709	growth factor activity//ATP binding//protein binding//interleukin-2 receptor binding//2-alkenal reductase [NAD(P)] activity//MAP kinase kinase kinase activity	GO:0005893//GO:0005576//GO:0016021	interleukin-2 receptor complex//extracellular region//integral to membrane	KOG0619	FOG: Leucine rich repeat
comp100050_c0	1423	1810.38	1231.88	5787.72	28.99	24.76	83.84	XP_002283079.1	PREDICTED: CBS domain-containing protein CBSX1, chloroplastic-like [Vitis vinifera]	BT142180.1	Medicago truncatula clone JCVI-FLMt-9B9 unknown mRNA	--	--	--	O23193	CBS domain-containing protein CBSX1, chloroplastic OS=Arabidopsis thaliana GN=CBSX1 PE=1 SV=2	PF00571	CBS domain	GO:0045454	cell redox homeostasis	GO:0005515	protein binding	GO:0009507	chloroplast	KOG1764	5'-AMP-activated protein kinase, gamma subunit
comp1000513_c0	713	4	19	1	0.13	0.76	0.03	--	--	--	--	--	--	--	--	--	--	--	--	--	--	--	--	--	--	--
comp100051_c0	1622	2812.97	2235.08	4814.38	39.52	39.42	61.18	XP_002268441.2	PREDICTED: F-box protein SKP2B-like [Vitis vinifera]	--	--	K03875	SKP2, FBXL1	F-box and leucine-rich repeat protein 1 (S-phase kinase-associated protein 2)	Q9LPL4	F-box protein SKP2A OS=Arabidopsis thaliana GN=SKP2A PE=1 SV=1	PF00560//PF00646	Leucine Rich Repeat//F-box domain	GO:0045892//GO:0071365//GO:0010286//GO:0010386//GO:0031146//GO:0016567//GO:0051781	negative regulation of transcription, DNA-dependent//cellular response to auxin stimulus//heat acclimation//lateral root primordium development//SCF-dependent proteasomal ubiquitin-dependent protein catabolic process//protein ubiquitination//positive regulation of cell division	GO:0004842//GO:0005515	ubiquitin-protein ligase activity//protein binding	GO:0005634//GO:0005737//GO:0019005	nucleus//cytoplasm//SCF ubiquitin ligase complex	KOG1947	Leucine rich repeat proteins, some proteins contain F-box
comp100052_c0	3892	326	99	127	1.91	0.73	0.67	XP_002266393.2	PREDICTED: pleiotropic drug resistance protein 3-like [Vitis vinifera]	NM_148328.2	Arabidopsis thaliana ABC transporter G family member 43 (AT4G15236) mRNA, complete cds	--	--	--	Q5W274	Pleiotropic drug resistance protein 3 OS=Nicotiana tabacum GN=PDR3 PE=2 SV=1	PF03193//PF00005//PF01061	Protein of unknown function, DUF258//ABC transporter//ABC-2 type transporter	GO:0015994//GO:0006576//GO:0006090//GO:0006560//GO:0009987//GO:0006310//GO:0015979//GO:0015684//GO:0071436//GO:0006525//GO:0006814//GO:0015995//GO:0006810//GO:0006281	chlorophyll metabolic process//cellular biogenic amine metabolic process//pyruvate metabolic process//proline metabolic process//cellular process//DNA recombination//photosynthesis//ferrous iron transport//sodium ion export//arginine metabolic process//sodium ion transport//chlorophyll biosynthetic process//transport//DNA repair	GO:0019204//GO:0008948//GO:0016851//GO:0009378//GO:0016887//GO:0016301//GO:0003924//GO:0005525//GO:0016740//GO:0015081//GO:0005215//GO:0003723//GO:0005524//GO:0004386//GO:0015093//GO:0000166//GO:0003724//GO:0046872	nucleotide phosphatase activity//oxaloacetate decarboxylase activity//magnesium chelatase activity//four-way junction helicase activity//ATPase activity//kinase activity//GTPase activity//GTP binding//transferase activity//sodium ion transmembrane transporter activity//transporter activity//RNA binding//ATP binding//helicase activity//ferrous iron transmembrane transporter activity//nucleotide bi…	GO:0016020//GO:0010007//GO:0005657//GO:0009379//GO:0016021	membrane//magnesium chelatase complex//replication fork//Holliday junction helicase complex//integral to membrane	KOG0065	Pleiotropic drug resistance proteins (PDR1-15), ABC superfamily
comp100052_c1	365	10	0	5	0.62	0	0.28	CBI26001.3	unnamed protein product [Vitis vinifera]	--	--	--	--	--	Q5W274	Pleiotropic drug resistance protein 3 OS=Nicotiana tabacum GN=PDR3 PE=2 SV=1	--	--	--	--	--	--	--	--	--	--
comp100053_c0	1412	26	20	56	0.42	0.41	0.82	--	--	--	--	--	--	--	--	--	--	--	--	--	--	--	--	--	--	--
comp100054_c0	1068	3	128	7	0.06	3.43	0.14	--	--	--	--	--	--	--	--	--	--	--	--	--	--	--	--	--	--	--
comp100054_c1	386	1	110	2	0.06	8.15	0.11	--	--	--	--	--	--	--	--	--	--	--	--	--	--	--	--	--	--	--
comp100055_c0	3097	3429.47	7515.11	7119.53	25.24	69.41	47.39	CBI17550.3	unnamed protein product [Vitis vinifera]	XM_002468289.1	Sorghum bicolor hypothetical protein, mRNA	--	--	--	Q9ZWA6	Zinc finger protein MAGPIE OS=Arabidopsis thaliana GN=MGP PE=1 SV=1	PF02066//PF00096	Metallothionein family 11//Zinc finger, C2H2 type	--	--	GO:0003677//GO:0008270	DNA binding//zinc ion binding	GO:0005622	intracellular	KOG1721	FOG: Zn-finger
comp100056_c0	334	5	6	3	0.34	0.51	0.19	--	--	--	--	--	--	--	--	--	--	--	--	--	--	--	--	--	--	--
comp100056_c1	226	1	1	1	0.1	0.13	0.09	--	--	--	--	--	--	--	--	--	--	--	--	--	--	--	--	--	--	--
comp100056_c2	214	0	1	0	0	0.13	0	--	--	--	--	--	--	--	--	--	--	--	--	--	--	--	--	--	--	--
comp100056_c3	1499	269	105	219.89	4.09	2	3.02	--	--	--	--	--	--	--	--	--	--	--	--	--	--	--	--	--	--	--
comp100056_c4	968	44	20	50	1.04	0.59	1.06	--	--	--	--	--	--	--	--	--	--	--	--	--	--	--	--	--	--	--
comp100057_c0	822	11	9	45	0.3	0.31	1.13	--	--	--	--	--	--	--	--	--	--	--	--	--	--	--	--	--	--	--
comp100058_c0	1418	56	452	1304	0.9	9.12	18.96	AFK49211.1	unknown [Lotus japonicus]	--	--	--	--	--	Q9LHN8	Feruloyl CoA ortho-hydroxylase 1 OS=Arabidopsis thaliana GN=F6'H1 PE=1 SV=1	--	--	GO:0051555//GO:0009813//GO:0055114	flavonol biosynthetic process//flavonoid biosynthetic process//oxidation-reduction process	GO:0016702//GO:0045431//GO:0045486//GO:0016706//GO:0016491	oxidoreductase activity, acting on single donors with incorporation of molecular oxygen, incorporation of two atoms of oxygen//flavonol synthase activity//naringenin 3-dioxygenase activity//oxidoreductase activity, acting on paired donors, with incorporation or reduction of molecular oxygen, 2-oxoglutarate as one donor, and incorporation of one atom each of oxygen into both donors//oxidoreductase…	--	--	KOG0143	Iron/ascorbate family oxidoreductases
comp100059_c0	1796	1197.88	1276	2173.01	15.2	20.32	24.94	XP_002284832.1	PREDICTED: WD repeat-containing protein 18 [Vitis vinifera] >gi|302142303|emb|CBI19506.3| unnamed protein product [Vitis vinifera]	--	--	--	--	--	Q3SZD4	WD repeat-containing protein 18 OS=Bos taurus GN=WDR18 PE=2 SV=1	PF00400	WD domain, G-beta repeat	--	--	GO:0005515	protein binding	GO:0044424//GO:0043234	intracellular part//protein complex	KOG0646	WD40 repeat protein
comp10005_c0	387	0	8	2	0	0.59	0.11	--	--	--	--	--	--	--	--	--	--	--	--	--	--	--	--	--	--	--
comp100060_c0	2205	3353.46	1893.89	1919.13	34.66	24.57	17.94	XP_002263686.1	PREDICTED: uncharacterized protein LOC100251363 [Vitis vinifera]	XM_003534806.1	PREDICTED: Glycine max uncharacterized protein LOC100795606 (LOC100795606), mRNA	--	--	--	--	--	PF00424//PF05353	REV protein (anti-repression trans-activator protein)//Delta Atracotoxin	GO:0006810//GO:0006355//GO:0009405	transport//regulation of transcription, DNA-dependent//pathogenesis	GO:0019871//GO:0003700	sodium channel inhibitor activity//sequence-specific DNA binding transcription factor activity	GO:0042025//GO:0005773//GO:0005667//GO:0005576	host cell nucleus//vacuole//transcription factor complex//extracellular region	KOG4157	beta-1,6-N-acetylglucosaminyltransferase, contains WSC domain
comp100061_c0	1089	116	30	88	2.43	0.79	1.67	--	--	--	--	--	--	--	--	--	--	--	--	--	--	--	--	--	--	--
comp1000623_c0	248	3	1	0	0.28	0.12	0	--	--	--	--	--	--	--	--	--	PF01825//PF02148	Latrophilin/CL-1-like GPS domain//Zn-finger in ubiquitin-hydrolases and other protein	GO:0007218	neuropeptide signaling pathway	GO:0008270	zinc ion binding	GO:0016020	membrane	--	--
comp100062_c0	1712	171	182	163	2.28	3.04	1.96	XP_002303367.1	predicted protein [Populus trichocarpa] >gi|222840799|gb|EEE78346.1| predicted protein [Populus trichocarpa]	--	--	--	--	--	--	--	PF05053//PF08042//PF03494	Menin//PqqA family//Beta-amyloid peptide (beta-APP)	GO:0018189	pyrroloquinoline quinone biosynthetic process	--	--	GO:0016021	integral to membrane	--	--
comp1000632_c0	279	2	0	1	0.16	0	0.07	--	--	--	--	--	--	--	--	--	--	--	--	--	--	--	--	--	--	--
comp100063_c0	673	186.73	93.99	10.91	6.32	3.99	0.33	--	--	--	--	--	--	--	--	--	--	--	--	--	--	--	--	--	--	--
comp100063_c1	871	6	45	26	0.16	1.48	0.62	--	--	--	--	--	--	--	--	--	--	--	--	--	--	--	--	--	--	--
comp100064_c0	999	569	719	611	12.98	20.59	12.61	XP_002285306.1	PREDICTED: uncharacterized protein LOC100246943 [Vitis vinifera]	--	--	K01110	PTEN	phosphatidylinositol-3,4,5-trisphosphate 3-phosphatase and dual-specificity protein phosphatase PTEN	--	--	--	--	--	--	GO:0016791	phosphatase activity	--	--	--	--
comp100065_c0	1734	46	127.72	109.15	0.6	2.11	1.3	XP_002303192.1	predicted protein [Populus trichocarpa] >gi|222840624|gb|EEE78171.1| predicted protein [Populus trichocarpa]	--	--	--	--	--	--	--	--	--	--	--	--	--	--	--	--	--
comp100066_c0	630	14	66	13	0.51	3	0.43	--	--	--	--	--	--	--	--	--	--	--	--	--	--	--	--	--	--	--
comp100067_c0	2981	1742.73	1536.99	1950.74	13.32	14.75	13.49	XP_002262784.1	PREDICTED: uncharacterized protein LOC100258751 [Vitis vinifera] >gi|147858253|emb|CAN83921.1| hypothetical protein VITISV_011842 [Vitis vinifera]	XM_002262748.2	PREDICTED: Vitis vinifera uncharacterized LOC100258751 (LOC100258751), mRNA	--	--	--	--	--	PF04434//PF01754//PF00872	SWIM zinc finger//A20-like zinc finger//Transposase, Mutator family	GO:0006313	transposition, DNA-mediated	GO:0003677//GO:0004803//GO:0008270//GO:0003676	DNA binding//transposase activity//zinc ion binding//nucleic acid binding	--	--	--	--
comp100068_c0	1024	25	92.82	116	0.56	2.59	2.34	--	--	--	--	--	--	--	--	--	--	--	--	--	--	--	--	--	--	--
comp100069_c0	2075	1947.1	1936.02	2076.12	21.38	26.69	20.62	CAN80826.1	hypothetical protein VITISV_015453 [Vitis vinifera]	AK337286.1	Lotus japonicus cDNA, clone: LjFL1-053-DD05, HTC	K11338	RUVBL2, RVB2, INO80J	RuvB-like protein 2	Q9DE27	RuvB-like 2 OS=Xenopus laevis GN=ruvbl2 PE=2 SV=1	PF00158//PF06414//PF05496//PF07724//PF03796//PF02562//PF00808//PF01078//PF07931//PF07728//PF07726//PF00270//PF00004//PF01695//PF06068//PF01580//PF01583//PF12601//PF01057	Sigma-54 interaction domain//Zeta toxin//Holliday junction DNA helicase ruvB N-terminus//AAA domain (Cdc48 subfamily)//DnaB-like helicase C terminal domain//PhoH-like protein//Histone-like transcription factor (CBF/NF-Y) and archaeal histone//Magnesium chelatase, subunit ChlI//Chloramphenicol phosphotransferase-like protein//AAA domain (dynein-related subfamily)//ATPase family associated with var…	GO:0000103//GO:0019079//GO:0006260//GO:0015994//GO:0010498//GO:0006094//GO:0006508//GO:0007010//GO:0006310//GO:0015979//GO:0007059//GO:0006355//GO:0032508//GO:0006144//GO:0015995//GO:0006281//GO:0051301//GO:0007049	sulfate assimilation//viral genome replication//DNA replication//chlorophyll metabolic process//proteasomal protein catabolic process//gluconeogenesis//proteolysis//cytoskeleton organization//DNA recombination//photosynthesis//chromosome segregation//regulation of transcription, DNA-dependent//DNA duplex unwinding//purine nucleobase metabolic process//chlorophyll biosynthetic process//DNA repair/…	GO:0003968//GO:0008026//GO:0016817//GO:0016851//GO:0009378//GO:0016887//GO:0016301//GO:0004197//GO:0016740//GO:0003678//GO:0003677//GO:0005524//GO:0000166//GO:0017111//GO:0043565//GO:0004020//GO:0003676//GO:0008134	RNA-directed RNA polymerase activity//ATP-dependent helicase activity//hydrolase activity, acting on acid anhydrides//magnesium chelatase activity//four-way junction helicase activity//ATPase activity//kinase activity//cysteine-type endopeptidase activity//transferase activity//DNA helicase activity//DNA binding//ATP binding//nucleotide binding//nucleoside-triphosphatase activity//sequence-specif…	GO:0010007//GO:0005622//GO:0031379//GO:0005657//GO:0009379//GO:0005730//GO:0005667//GO:0016021//GO:0009507	magnesium chelatase complex//intracellular//RNA-directed RNA polymerase complex//replication fork//Holliday junction helicase complex//nucleolus//transcription factor complex//integral to membrane//chloroplast	KOG2680	DNA helicase TIP49, TBP-interacting protein
comp100070_c0	1736	51944.2	9275.45	119176	681.89	152.83	1415.05	XP_002304909.1	predicted protein [Populus trichocarpa] >gi|118487860|gb|ABK95753.1| unknown [Populus trichocarpa] >gi|222847873|gb|EEE85420.1| predicted protein [Populus trichocarpa] >gi|225626261|gb|ACN97180.1| peroxidase [Populus trichocarpa]	EF421197.1	Nelumbo nucifera cationic peroxidase (CP) mRNA, complete cds	K00430	E1.11.1.7	peroxidase	Q9SB81	Peroxidase 42 OS=Arabidopsis thaliana GN=PER42 PE=1 SV=2	PF00141	Peroxidase	GO:0006804//GO:0006979//GO:0055114	peroxidase reaction//response to oxidative stress//oxidation-reduction process	GO:0046872//GO:0020037//GO:0004601	metal ion binding//heme binding//peroxidase activity	--	--	--	--
comp100071_c0	2038	1397	1338	1511.63	15.62	18.78	15.29	XP_002284549.1	PREDICTED: protein AUXIN RESPONSE 4 [Vitis vinifera]	--	--	--	--	--	Q9FZ33	Protein AUXIN RESPONSE 4 OS=Arabidopsis thaliana GN=AXR4 PE=1 SV=1	PF03824//PF02535//PF08036	High-affinity nickel-transport protein//ZIP Zinc transporter//Diapausin family of antimicrobial peptide	GO:0050832//GO:0055085//GO:0009733//GO:0009612//GO:0030001//GO:0009926	defense response to fungus//transmembrane transport//response to auxin stimulus//response to mechanical stimulus//metal ion transport//auxin polar transport	GO:0046873//GO:0046872	metal ion transmembrane transporter activity//metal ion binding	GO:0016020//GO:0005783//GO:0005634//GO:0005774//GO:0005576//GO:0016021//GO:0005739	membrane//endoplasmic reticulum//nucleus//vacuolar membrane//extracellular region//integral to membrane//mitochondrion	--	--
comp100072_c0	517	1	19	20	0.04	1.05	0.8	--	--	--	--	--	--	--	--	--	PF00806	Pumilio-family RNA binding repeat	--	--	GO:0003723	RNA binding	--	--	--	--
comp100073_c0	2414	598.81	1132.37	974.07	5.65	13.42	8.32	XP_003580835.1	PREDICTED: uncharacterized protein LOC100827549 [Brachypodium distachyon]	--	--	--	--	--	Q940P5	Tetraspanin-19 OS=Arabidopsis thaliana GN=At2g20740 PE=2 SV=1	--	--	GO:0035556	intracellular signal transduction	--	--	GO:0016021	integral to membrane	--	--
comp100074_c0	2750	2148.73	4893.34	2594.84	17.81	50.9	19.45	XP_002275737.1	PREDICTED: uncharacterized protein LOC100263264 [Vitis vinifera]	XM_002275701.1	PREDICTED: Vitis vinifera uncharacterized LOC100263264 (LOC100263264), mRNA	--	--	--	Q2KJ22	Protein FAM63A OS=Bos taurus GN=FAM63A PE=2 SV=1	PF04537	Herpesvirus UL55 protein	GO:0019067	viral assembly, maturation, egress, and release	--	--	--	--	KOG2427	Uncharacterized conserved protein
comp100075_c0	2229	153	47	129	1.56	0.6	1.19	XP_002268148.2	PREDICTED: uncharacterized protein LOC100250295 [Vitis vinifera]	--	--	K03452	MHX	magnesium/proton exchanger	Q683I9	Pentatricopeptide repeat-containing protein At3g62890 OS=Arabidopsis thaliana GN=PCMP-H82 PE=2 SV=1	PF00515//PF10744	Tetratricopeptide repeat//Mediator of RNA polymerase II transcription subunit 1	GO:0006357	regulation of transcription from RNA polymerase II promoter	GO:0005515//GO:0001104	protein binding//RNA polymerase II transcription cofactor activity	GO:0016592//GO:0005739	mediator complex//mitochondrion	--	--
comp100076_c0	1250	362	135	87	6.6	3.09	1.43	ACN78662.1	endo-beta-mannanase [Actinidia arguta]	FJ194533.1	Actinidia arguta endo-beta-mannanase (MAN1) mRNA, complete cds	--	--	--	Q0JKM9	Mannan endo-1,4-beta-mannosidase 1 OS=Oryza sativa subsp. japonica GN=MAN1 PE=2 SV=2	PF00150//PF04703	Cellulase (glycosyl hydrolase family 5)//FaeA-like protein	GO:0006355//GO:0006000//GO:0006013//GO:0005975//GO:0006080	regulation of transcription, DNA-dependent//fructose metabolic process//mannose metabolic process//carbohydrate metabolic process//substituted mannan metabolic process	GO:0016985//GO:0043169//GO:0004553	mannan endo-1,4-beta-mannosidase activity//cation binding//hydrolase activity, hydrolyzing O-glycosyl compounds	GO:0009289	pilus	--	--
comp1000773_c0	202	1	1	0	0.11	0.14	0	--	--	--	--	--	--	--	--	--	--	--	--	--	--	--	--	--	--	--
comp100077_c0	832	89	44	68	2.44	1.51	1.68	--	--	--	--	--	--	--	--	--	PF00734	Fungal cellulose binding domain	GO:0005975	carbohydrate metabolic process	GO:0030248//GO:0004553	cellulose binding//hydrolase activity, hydrolyzing O-glycosyl compounds	GO:0005576	extracellular region	--	--
comp1000784_c0	334	3	6	1	0.2	0.51	0.06	--	--	--	--	--	--	--	--	--	--	--	--	--	--	--	--	--	--	--
comp100078_c0	6421	6222.26	5945.88	6955.71	22.08	26.49	22.33	XP_002280997.2	PREDICTED: DDB1- and CUL4-associated factor homolog 1-like [Vitis vinifera]	XM_002280961.2	PREDICTED: Vitis vinifera DDB1- and CUL4-associated factor homolog 1-like (LOC100254299), mRNA	K11789	VPRBP, DCAF1	HIV-1 Vpr-binding protein	Q9M086	DDB1- and CUL4-associated factor homolog 1 OS=Arabidopsis thaliana GN=DCAF1 PE=1 SV=2	PF00400//PF00253	WD domain, G-beta repeat//Ribosomal protein S14p/S29e	GO:0048608//GO:0042254//GO:0006412//GO:0048367	reproductive structure development//ribosome biogenesis//translation//shoot development	GO:0005515//GO:0003735	protein binding//structural constituent of ribosome	GO:0005840//GO:0005622	ribosome//intracellular	KOG2318	Uncharacterized conserved protein
comp100079_c0	854	35	10	57	0.93	0.33	1.38	XP_002449820.1	hypothetical protein SORBIDRAFT_05g023920 [Sorghum bicolor] >gi|241935663|gb|EES08808.1| hypothetical protein SORBIDRAFT_05g023920 [Sorghum bicolor]	--	--	--	--	--	P60496	Chemocyanin OS=Lilium longiflorum PE=1 SV=1	PF02298	Plastocyanin-like domain	GO:0006118	electron transport	GO:0009055//GO:0005507	electron carrier activity//copper ion binding	--	--	--	--
comp100080_c0	1270	154.99	117.99	200.1	2.78	2.66	3.25	XP_002278710.1	PREDICTED: uncharacterized protein LOC100247482 [Vitis vinifera]	--	--	K14291	PHAX	phosphorylated adapter RNA export protein	--	--	--	--	--	--	GO:0004252	serine-type endopeptidase activity	GO:0005886	plasma membrane	--	--
comp100081_c0	1341	1171.08	1142.56	1709.32	19.9	24.37	26.27	XP_002283737.1	PREDICTED: COMM domain-containing protein 9 [Vitis vinifera] >gi|297734414|emb|CBI15661.3| unnamed protein product [Vitis vinifera]	--	--	--	--	--	Q9ZVC9	Protein FAR1-RELATED SEQUENCE 3 OS=Arabidopsis thaliana GN=FRS3 PE=2 SV=2	PF07012//PF07062	Curlin associated repeat//Clc-like	GO:0007155	cell adhesion	--	--	GO:0009289//GO:0016021	pilus//integral to membrane	--	--
comp100082_c0	5609	459	253	2417.73	1.86	1.29	8.88	XP_002273399.2	PREDICTED: LRR receptor-like serine/threonine-protein kinase FLS2-like [Vitis vinifera]	--	--	--	--	--	C0LGQ5	LRR receptor-like serine/threonine-protein kinase GSO1 OS=Arabidopsis thaliana GN=GSO1 PE=2 SV=1	PF03505	Clostridium enterotoxin	GO:0019634	organic phosphonate metabolic process	GO:0005515	protein binding	--	--	KOG0619	FOG: Leucine rich repeat
comp100083_c0	1144	895.56	739.79	985.28	17.84	18.5	17.75	XP_002271255.1	PREDICTED: RNA polymerase II subunit A C-terminal domain phosphatase SSU72 [Vitis vinifera] >gi|296083946|emb|CBI24334.3| unnamed protein product [Vitis vinifera]	--	--	K15544	SSU72	RNA polymerase II subunit A C-terminal domain phosphatase SSU72	Q5ZJQ7	RNA polymerase II subunit A C-terminal domain phosphatase SSU72 OS=Gallus gallus GN=SSU72 PE=2 SV=1	PF04722	Ssu72-like protein	GO:0006397//GO:0006470	mRNA processing//protein dephosphorylation	GO:0004721	phosphoprotein phosphatase activity	GO:0005634//GO:0005739//GO:0009507	nucleus//mitochondrion//chloroplast	KOG2424	Protein involved in transcription start site selection
comp100084_c0	818	129.98	68	85	3.62	2.38	2.14	--	--	--	--	--	--	--	--	--	--	--	--	--	--	--	--	--	--	--
comp100085_c0	653	32	42.87	11	1.12	1.88	0.35	--	--	--	--	--	--	--	--	--	--	--	--	--	--	--	--	--	--	--
comp1000862_c0	411	0	13	2	0	0.9	0.1	--	--	--	--	--	--	--	--	--	--	--	--	--	--	--	--	--	--	--
comp100086_c0	3702	1062.45	320.66	1312.5	6.54	2.48	7.31	CAN75399.1	hypothetical protein VITISV_004495 [Vitis vinifera]	--	--	--	--	--	Q565D8	Chalcone--flavonone isomerase OS=Gentiana triflora GN=CHI PE=2 SV=1	PF02431	Chalcone-flavanone isomerase	--	--	GO:0016872	intramolecular lyase activity	--	--	--	--
comp100087_c0	2640	13168.9	14036.5	16180.3	113.68	152.08	126.33	XP_002283681.2	PREDICTED: uncharacterized protein LOC100252199 [Vitis vinifera] >gi|297744421|emb|CBI37683.3| unnamed protein product [Vitis vinifera]	XM_002283645.2	PREDICTED: Vitis vinifera uncharacterized LOC100252199 (LOC100252199), mRNA	--	--	--	P45816	SEC14 cytosolic factor OS=Yarrowia lipolytica (strain CLIB 122 / E 150) GN=SEC14 PE=3 SV=2	--	--	GO:0006810	transport	GO:0005215	transporter activity	GO:0005622//GO:0005886	intracellular//plasma membrane	KOG1471	Phosphatidylinositol transfer protein SEC14 and related proteins
comp100088_c0	666	22	68.01	45.01	0.75	2.92	1.39	--	--	--	--	--	--	--	--	--	--	--	--	--	--	--	--	--	--	--
comp100089_c0	4590	2841.11	4750.73	2393.75	14.11	29.61	10.75	XP_002266958.2	PREDICTED: uncharacterized protein LOC100258499 [Vitis vinifera]	--	--	--	--	--	--	--	--	--	--	--	GO:0016779//GO:0016788	nucleotidyltransferase activity//hydrolase activity, acting on ester bonds	--	--	KOG1906	DNA polymerase sigma
comp10008_c0	398	3	5	1	0.17	0.36	0.05	--	--	--	--	--	--	--	--	--	--	--	--	--	--	--	--	--	--	--
comp100090_c0	235	1	1	3	0.1	0.12	0.26	--	--	--	--	--	--	--	--	--	--	--	--	--	--	--	--	--	--	--
comp100090_c1	1669	10	20	44	0.14	0.34	0.54	--	--	--	--	--	--	--	--	--	--	--	--	--	--	--	--	--	--	--
comp100091_c0	2874	1364.19	1324.02	2597.28	10.82	13.18	18.63	XP_002872014.1	EMB1211 [Arabidopsis lyrata subsp. lyrata] >gi|297317851|gb|EFH48273.1| EMB1211 [Arabidopsis lyrata subsp. lyrata]	--	--	--	--	--	--	--	PF08686//PF11593	PLAC (protease and lacunin) domain//Mediator complex subunit 3 fungal	GO:0008356//GO:0009658//GO:0010228//GO:0006357//GO:0016226//GO:0048481//GO:0009793//GO:0010027	asymmetric cell division//chloroplast organization//vegetative to reproductive phase transition of meristem//regulation of transcription from RNA polymerase II promoter//iron-sulfur cluster assembly//ovule development//embryo development ending in seed dormancy//thylakoid membrane organization	GO:0008233//GO:0001104	peptidase activity//RNA polymerase II transcription cofactor activity	GO:0009535//GO:0016592//GO:0009941//GO:0005886	chloroplast thylakoid membrane//mediator complex//chloroplast envelope//plasma membrane	--	--
comp100092_c0	356	3	3	8	0.19	0.24	0.46	--	--	--	--	--	--	--	--	--	--	--	--	--	--	--	--	--	--	--
comp100092_c1	1052	30	30	36	0.65	0.82	0.71	--	--	--	--	--	--	--	--	--	--	--	--	--	--	--	--	--	--	--
comp100093_c0	1639	3554.77	9026.57	3619.32	49.43	157.53	45.52	--	--	--	--	--	--	--	--	--	--	--	--	--	--	--	--	--	KOG0978	E3 ubiquitin ligase involved in syntaxin degradation
comp100094_c1	644	32	24	3	1.13	1.07	0.1	--	--	--	--	--	--	--	--	--	--	--	--	--	--	--	--	--	--	--
comp100095_c0	2218	139	2426.16	34	1.43	31.29	0.32	AAG59584.1	pathogen-inducible alpha-dioxygenase [Nicotiana attenuata]	EF147254.1	Populus trichocarpa clone WS01229_P15 unknown mRNA	K10529	DOX1	alpha-dioxygenase	Q9SGH6	Alpha-dioxygenase 1 OS=Arabidopsis thaliana GN=DOX1 PE=1 SV=1	PF08236//PF03098	SRI (Set2 Rpb1 interacting) domain//Animal haem peroxidase	GO:0001561//GO:0006355//GO:0006479//GO:0008219//GO:0055114//GO:0034968//GO:0006979//GO:0009751//GO:0006804//GO:0006554	fatty acid alpha-oxidation//regulation of transcription, DNA-dependent//protein methylation//cell death//oxidation-reduction process//histone lysine methylation//response to oxidative stress//response to salicylic acid stimulus//peroxidase reaction//lysine catabolic process	GO:0020037//GO:0004601//GO:0018024//GO:0016165	heme binding//peroxidase activity//histone-lysine N-methyltransferase activity//lipoxygenase activity	GO:0005694	chromosome	KOG2408	Peroxidase/oxygenase
comp100096_c0	890	42	156	238	1.08	5.01	5.51	--	--	--	--	--	--	--	--	--	--	--	--	--	--	--	--	--	--	--
comp100097_c0	1264	552.16	1052.22	1065	9.96	23.81	17.37	XP_002278704.1	PREDICTED: uncharacterized protein LOC100247606 [Vitis vinifera]	--	--	--	--	--	--	--	PF00130	Phorbol esters/diacylglycerol binding domain (C1 domain)	GO:0035556//GO:0010027	intracellular signal transduction//thylakoid membrane organization	--	--	GO:0009507	chloroplast	--	--
comp100098_c0	1471	4271.48	4149.89	4464.38	66.18	80.69	62.56	CBI29028.3	unnamed protein product [Vitis vinifera]	--	--	--	--	--	Q9LT17	E3 ubiquitin ligase BIG BROTHER-related OS=Arabidopsis thaliana GN=BBR PE=2 SV=1	PF00628//PF12861//PF04281//PF02364//PF12906	PHD-finger//Anaphase-promoting complex subunit 11 RING-H2 finger//Mitochondrial import receptor subunit Tom22//1,3-beta-glucan synthase component//RING-variant domain	GO:0005982//GO:0016567//GO:0005985//GO:0006886//GO:0006075	starch metabolic process//protein ubiquitination//sucrose metabolic process//intracellular protein transport//(1->3)-beta-D-glucan biosynthetic process	GO:0004842//GO:0046872//GO:0005515//GO:0003843//GO:0008270	ubiquitin-protein ligase activity//metal ion binding//protein binding//1,3-beta-D-glucan synthase activity//zinc ion binding	GO:0016020//GO:0005741//GO:0005680//GO:0000148	membrane//mitochondrial outer membrane//anaphase-promoting complex//1,3-beta-D-glucan synthase complex	KOG0800	FOG: Predicted E3 ubiquitin ligase
comp100099_c0	801	5	14	23	0.14	0.5	0.59	--	--	--	--	--	--	--	--	--	PF01774//PF10408	UreD urease accessory protein//Ubiquitin elongating factor core	GO:0006807//GO:0006511//GO:0016567	nitrogen compound metabolic process//ubiquitin-dependent protein catabolic process//protein ubiquitination	GO:0034450//GO:0016151	ubiquitin-ubiquitin ligase activity//nickel cation binding	GO:0000151	ubiquitin ligase complex	--	--
comp10009_c0	260	0	0	3	0	0	0.24	--	--	--	--	--	--	--	--	--	--	--	--	--	--	--	--	--	--	--
comp1001009_c0	424	6	1	1	0.32	0.07	0.05	--	--	--	--	--	--	--	--	--	--	--	--	--	--	--	--	--	--	--
comp100100_c0	688	51	48.11	6.9	1.69	2	0.21	--	--	--	--	--	--	--	--	--	--	--	--	--	--	--	--	--	--	--
comp1001019_c0	260	1	3	1	0.09	0.33	0.08	--	--	--	--	--	--	--	--	--	--	--	--	--	--	--	--	--	--	--
comp100101_c0	435	22	12	22	1.15	0.79	1.04	--	--	--	--	--	--	--	--	--	--	--	--	--	--	--	--	--	--	--
comp100102_c0	383	2	6	8	0.12	0.45	0.43	--	--	--	--	--	--	--	--	--	--	--	--	--	--	--	--	--	--	--
comp100102_c1	2438	12824.5	3847	1697.99	119.88	45.13	14.36	XP_002522337.1	multicopper oxidase, putative [Ricinus communis] >gi|223538415|gb|EEF40021.1| multicopper oxidase, putative [Ricinus communis]	XM_002270795.1	PREDICTED: Vitis vinifera L-ascorbate oxidase homolog (LOC100249552), mRNA	--	--	--	P29162	L-ascorbate oxidase homolog OS=Nicotiana tabacum PE=2 SV=1	--	--	GO:0055114	oxidation-reduction process	GO:0005507//GO:0016491	copper ion binding//oxidoreductase activity	--	--	KOG1263	Multicopper oxidases
comp1001036_c0	361	1	0	7	0.06	0	0.4	--	--	--	--	--	--	--	--	--	--	--	--	--	--	--	--	--	--	--
comp100103_c0	996	81.68	8	13	1.87	0.23	0.27	--	--	--	--	--	--	--	--	--	--	--	--	--	--	--	--	--	--	--
comp100104_c0	1872	2770	2097.25	2053.79	33.72	32.05	22.61	ABK94861.1	unknown [Populus trichocarpa]	BT102166.1	Picea glauca clone GQ0167_M02 mRNA sequence	--	--	--	Q9SAK5	Myb family transcription factor APL OS=Arabidopsis thaliana GN=APL PE=2 SV=2	PF08725//PF09507//PF00249	Integrin beta cytoplasmic domain//DNA polymerase subunit Cdc27//Myb-like DNA-binding domain	GO:0009567	double fertilization forming a zygote and endosperm	GO:0003677//GO:0003700	DNA binding//sequence-specific DNA binding transcription factor activity	GO:0005634//GO:0005667	nucleus//transcription factor complex	--	--
comp1001055_c0	219	4	1	1	0.42	0.13	0.09	--	--	--	--	--	--	--	--	--	--	--	--	--	--	--	--	--	--	--
comp100105_c0	866	56	38.99	121.06	1.47	1.29	2.88	--	--	--	--	--	--	--	--	--	--	--	--	--	--	--	--	--	--	--
comp100106_c0	971	58	365.28	119.06	1.36	10.76	2.53	--	--	--	--	--	--	--	--	--	PF03792	PBC domain	--	--	GO:0003700	sequence-specific DNA binding transcription factor activity	GO:0005634//GO:0005667	nucleus//transcription factor complex	--	--
comp1001073_c0	637	4	5	9.79	0.14	0.22	0.32	--	--	--	--	--	--	--	--	--	--	--	--	--	--	--	--	--	--	--
comp100107_c0	1256	54	93	73	0.98	2.12	1.2	XP_002279111.1	PREDICTED: uncharacterized protein LOC100244278 [Vitis vinifera]	--	--	--	--	--	Q9NW68	BSD domain-containing protein 1 OS=Homo sapiens GN=BSDC1 PE=2 SV=1	--	--	--	--	--	--	--	--	KOG2690	Uncharacterized conserved protein, contains BSD domain
comp100108_c0	2603	703	214	451	6.15	2.35	3.57	XP_002275846.1	PREDICTED: transcription factor GAMYB [Vitis vinifera] >gi|298205121|emb|CBI40642.3| unnamed protein product [Vitis vinifera]	JF951900.1	Triticum aestivum clone TaMYB15 R2R3-MYB protein mRNA, complete cds	K09422	MYBP	myb proto-oncogene protein, plant	Q0JIC2	Transcription factor GAMYB OS=Oryza sativa subsp. japonica GN=GAM1 PE=2 SV=1	--	--	--	--	GO:0003677	DNA binding	--	--	KOG0048	Transcription factor, Myb superfamily
comp100109_c0	2288	839.72	1288.79	1070.47	8.36	16.11	9.64	XP_002282031.1	PREDICTED: ALBINO3-like protein 1, chloroplastic [Vitis vinifera] >gi|296081405|emb|CBI16838.3| unnamed protein product [Vitis vinifera]	--	--	K03217	yidC, spoIIIJ, OXA1	preprotein translocase subunit YidC	Q9FYL3	ALBINO3-like protein 1, chloroplastic OS=Arabidopsis thaliana GN=ALB3L1 PE=2 SV=3	PF02096//PF06512//PF00734	60Kd inner membrane protein//Sodium ion transport-associated//Fungal cellulose binding domain	GO:0005975//GO:0006814//GO:0051205	carbohydrate metabolic process//sodium ion transport//protein insertion into membrane	GO:0030248//GO:0004553//GO:0005248	cellulose binding//hydrolase activity, hydrolyzing O-glycosyl compounds//voltage-gated sodium channel activity	GO:0005576//GO:0016021//GO:0001518//GO:0005739	extracellular region//integral to membrane//voltage-gated sodium channel complex//mitochondrion	KOG1239	Inner membrane protein translocase involved in respiratory chain assembly
comp100110_c0	495	38	17	31	1.75	0.98	1.29	BAB44079.1	putative NBS-LRR type resistance protein [Oryza sativa Japonica Group] >gi|125572369|gb|EAZ13884.1| hypothetical protein OsJ_03811 [Oryza sativa Japonica Group]	--	--	--	--	--	--	--	PF00560	Leucine Rich Repeat	--	--	GO:0005515//GO:0032559	protein binding//adenyl ribonucleotide binding	GO:0019028	viral capsid	--	--
comp1001110_c0	204	1	0	0	0.11	0	0	--	--	--	--	--	--	--	--	--	--	--	--	--	--	--	--	--	--	--
comp100111_c0	756	12555.3	8790.35	17559.5	378.47	332.59	478.77	XP_003631881.1	PREDICTED: 60S ribosomal protein L38-like [Vitis vinifera]	XM_003631833.1	PREDICTED: Vitis vinifera 60S ribosomal protein L38-like (LOC100854038), mRNA	K02923	RP-L38e, RPL38	large subunit ribosomal protein L38e	O22860	60S ribosomal protein L38 OS=Arabidopsis thaliana GN=RPL38A PE=2 SV=1	PF01781	Ribosomal L38e protein family	GO:0042254//GO:0006412	ribosome biogenesis//translation	GO:0003735	structural constituent of ribosome	GO:0005840//GO:0005622//GO:0022625	ribosome//intracellular//cytosolic large ribosomal subunit	KOG3499	60S ribosomal protein L38
comp100112_c0	3540	28295.2	15358.5	30684.5	182.15	124.1	178.67	XP_003626529.1	G-box binding factor [Medicago truncatula] >gi|355501544|gb|AES82747.1| G-box binding factor [Medicago truncatula]	--	--	K09060	GBF	plant G-box-binding factor	Q99089	Common plant regulatory factor 1 OS=Petroselinum crispum GN=CPRF1 PE=2 SV=1	PF03626	Prokaryotic Cytochrome C oxidase subunit IV	GO:0016310//GO:0006355//GO:0055114//GO:0035092//GO:0006914//GO:0015992//GO:0051607//GO:0006468//GO:0009069//GO:0006351//GO:0010508//GO:0006886//GO:0015991//GO:0007049	phosphorylation//regulation of transcription, DNA-dependent//oxidation-reduction process//sperm chromatin condensation//autophagy//proton transport//defense response to virus//protein phosphorylation//serine family amino acid metabolic process//transcription, DNA-dependent//positive regulation of autophagy//intracellular protein transport//ATP hydrolysis coupled proton transport//cell cycle	GO:0003677//GO:0005524//GO:0046983//GO:0043565//GO:0015078//GO:0003700//GO:0032440//GO:0004674	DNA binding//ATP binding//protein dimerization activity//sequence-specific DNA binding//hydrogen ion transmembrane transporter activity//sequence-specific DNA binding transcription factor activity//2-alkenal reductase [NAD(P)] activity//protein serine/threonine kinase activity	GO:0005783//GO:0005667//GO:0016021//GO:0005886//GO:0005634//GO:0000228//GO:0033177	endoplasmic reticulum//transcription factor complex//integral to membrane//plasma membrane//nucleus//nuclear chromosome//proton-transporting two-sector ATPase complex, proton-transporting domain	--	--
comp100112_c1	594	76	23.99	31	2.92	1.16	1.08	--	--	--	--	--	--	--	--	--	--	--	--	--	--	--	--	--	--	--
comp100113_c0	475	178	399	227.6	8.54	24.03	9.88	--	--	--	--	--	--	--	--	--	--	--	--	--	--	--	--	--	--	--
comp100113_c1	333	64.37	39.62	9	4.41	3.4	0.56	--	--	--	--	--	--	--	--	--	--	--	--	--	--	--	--	--	--	--
comp100113_c2	387	2	3	2	0.12	0.22	0.11	--	--	--	--	--	--	--	--	--	--	--	--	--	--	--	--	--	--	--
comp100113_c3	403	17	19	36	0.96	1.35	1.84	--	--	--	--	--	--	--	--	--	--	--	--	--	--	--	--	--	--	--
comp100113_c4	237	0	0	1	0	0	0.09	--	--	--	--	--	--	--	--	--	PF01569	PAP2 superfamily	--	--	GO:0003824	catalytic activity	GO:0016020	membrane	--	--
comp100113_c5	813	22	18	30	0.62	0.63	0.76	--	--	--	--	--	--	--	--	--	PF00643//PF03376	B-box zinc finger//Adenovirus E3B protein	--	--	GO:0008270	zinc ion binding	GO:0016020//GO:0005622	membrane//intracellular	--	--
comp100113_c6	269	3	1	1	0.25	0.11	0.08	--	--	--	--	--	--	--	--	--	--	--	--	--	--	--	--	--	--	--
comp100113_c7	507	20	13	39	0.9	0.73	1.59	--	--	--	--	--	--	--	--	--	--	--	--	--	--	--	--	--	--	--
comp100113_c8	835	37	19	37	1.01	0.65	0.91	--	--	--	--	--	--	--	--	--	PF02941	Ferredoxin thioredoxin reductase variable alpha chain	GO:0006118//GO:0015979	electron transport//photosynthesis	GO:0008937	ferredoxin-NAD(P) reductase activity	GO:0009536	plastid	--	--
comp100114_c1	1402	1322.99	1878.11	1644.74	21.5	38.32	24.18	XP_002270029.1	PREDICTED: ribosome biogenesis protein BRX1 homolog [Vitis vinifera] >gi|297744237|emb|CBI37207.3| unnamed protein product [Vitis vinifera]	AK354818.1	Hordeum vulgare subsp. vulgare mRNA for predicted protein, complete cds, clone: NIASHv1011J24	K14820	BRX1, BRIX1	ribosome biogenesis protein BRX1	Q8TDN6	Ribosome biogenesis protein BRX1 homolog OS=Homo sapiens GN=BRIX1 PE=1 SV=2	PF00854	POT family	--	--	--	--	--	--	KOG2971	RNA-binding protein required for biogenesis of the ribosomal 60S subunit
comp100115_c0	739	23	57.57	38.19	0.71	2.23	1.07	--	--	--	--	--	--	--	--	--	--	--	--	--	--	--	--	--	--	--
comp100116_c0	1569	2196.33	963.97	3244.06	31.9	17.57	42.62	CAN73197.1	hypothetical protein VITISV_014078 [Vitis vinifera]	--	--	--	--	--	--	--	PF07578	Lipid A Biosynthesis N-terminal domain	GO:0009245	lipid A biosynthetic process	GO:0008915	lipid-A-disaccharide synthase activity	GO:0009536	plastid	--	--
comp100117_c0	220	0	2	1	0	0.26	0.09	--	--	--	--	--	--	--	--	--	--	--	--	--	--	--	--	--	--	--
comp100117_c1	844	9.42	17	54.55	0.25	0.58	1.33	--	--	--	--	--	--	--	--	--	PF01529	DHHC zinc finger domain	--	--	GO:0008270	zinc ion binding	--	--	--	--
comp100118_c0	1631	111	56	6	1.55	0.98	0.08	XP_001765049.1	predicted protein [Physcomitrella patens subsp. patens] >gi|162683636|gb|EDQ70044.1| predicted protein [Physcomitrella patens subsp. patens]	--	--	--	--	--	Q9LRW1	LOB domain-containing protein 22 OS=Arabidopsis thaliana GN=LBD22 PE=2 SV=1	--	--	--	--	--	--	--	--	--	--
comp100119_c0	3388	991.93	1929.99	921	6.67	16.29	5.6	XP_002276313.1	PREDICTED: transcription-repair-coupling factor-like [Vitis vinifera]	XM_002276277.1	PREDICTED: Vitis vinifera transcription-repair-coupling factor-like (LOC100251594), mRNA	--	--	--	Q55750	Transcription-repair-coupling factor OS=Synechocystis sp. (strain PCC 6803 / Kazusa) GN=mfd PE=3 SV=1	PF00270//PF04851//PF00271//PF03461	DEAD/DEAH box helicase//Type III restriction enzyme, res subunit//Helicase conserved C-terminal domain//TRCF domain	GO:0006281//GO:0006783	DNA repair//heme biosynthetic process	GO:0003677//GO:0005524//GO:0004386//GO:0003676//GO:0008026//GO:0016787//GO:0003684	DNA binding//ATP binding//helicase activity//nucleic acid binding//ATP-dependent helicase activity//hydrolase activity//damaged DNA binding	GO:0005634	nucleus	KOG0344	ATP-dependent RNA helicase
comp100120_c0	767	136	21	111	4.04	0.78	2.98	XP_002326306.1	predicted protein [Populus trichocarpa] >gi|222833499|gb|EEE71976.1| predicted protein [Populus trichocarpa]	--	--	--	--	--	O48538	Respiratory burst oxidase homolog protein F OS=Arabidopsis thaliana GN=RBOHF PE=1 SV=1	PF08030	Ferric reductase NAD binding domain	GO:0006804//GO:0006979//GO:0055114	peroxidase reaction//response to oxidative stress//oxidation-reduction process	GO:0016174//GO:0005509//GO:0004601//GO:0016491	NAD(P)H oxidase activity//calcium ion binding//peroxidase activity//oxidoreductase activity	GO:0016021//GO:0005739	integral to membrane//mitochondrion	KOG0039	Ferric reductase, NADH/NADPH oxidase and related proteins
comp100120_c1	2049	294.01	59.94	155	3.27	0.84	1.56	XP_002277540.1	PREDICTED: respiratory burst oxidase homolog protein E [Vitis vinifera] >gi|297738517|emb|CBI27762.3| unnamed protein product [Vitis vinifera]	--	--	--	--	--	O81211	Respiratory burst oxidase homolog protein E OS=Arabidopsis thaliana GN=RBOHE PE=2 SV=2	--	--	GO:0006810//GO:0055114//GO:0006979//GO:0006804	transport//oxidation-reduction process//response to oxidative stress//peroxidase reaction	GO:0016174//GO:0050664//GO:0004601//GO:0005509	NAD(P)H oxidase activity//oxidoreductase activity, acting on NADH or NADPH, oxygen as acceptor//peroxidase activity//calcium ion binding	GO:0005622//GO:0016021	intracellular//integral to membrane	KOG0039	Ferric reductase, NADH/NADPH oxidase and related proteins
comp100120_c2	534	63	4	34	2.69	0.21	1.31	XP_002277540.1	PREDICTED: respiratory burst oxidase homolog protein E [Vitis vinifera] >gi|297738517|emb|CBI27762.3| unnamed protein product [Vitis vinifera]	--	--	--	--	--	O81211	Respiratory burst oxidase homolog protein E OS=Arabidopsis thaliana GN=RBOHE PE=2 SV=2	PF08022//PF08998	FAD-binding domain//Bacterial epsilon antitoxin	GO:0006118//GO:0055114//GO:0009636//GO:0031342//GO:0006804//GO:0006979//GO:0006952//GO:0006955	electron transport//oxidation-reduction process//response to toxin//negative regulation of cell killing//peroxidase reaction//response to oxidative stress//defense response//immune response	GO:0015643//GO:0005506//GO:0050660//GO:0016491//GO:0009055//GO:0050664//GO:0004601//GO:0005509	toxin binding//iron ion binding//flavin adenine dinucleotide binding//oxidoreductase activity//electron carrier activity//oxidoreductase activity, acting on NADH or NADPH, oxygen as acceptor//peroxidase activity//calcium ion binding	GO:0019814//GO:0016021//GO:0005739//GO:0005634	immunoglobulin complex//integral to membrane//mitochondrion//nucleus	KOG0039	Ferric reductase, NADH/NADPH oxidase and related proteins
comp100121_c0	1482	1195.16	1502.39	1891.23	18.38	29	26.3	CBI19782.3	unnamed protein product [Vitis vinifera]	--	--	K03139	TFIIF2, GTF2F2, TFG2	transcription initiation factor TFIIF subunit beta	P13984	General transcription factor IIF subunit 2 OS=Homo sapiens GN=GTF2F2 PE=1 SV=2	PF02270	Transcription initiation factor IIF, beta subunit	GO:0006413//GO:0006446//GO:0006367	translational initiation//regulation of translational initiation//transcription initiation from RNA polymerase II promoter	GO:0005524//GO:0003824//GO:0003743	ATP binding//catalytic activity//translation initiation factor activity	GO:0005840//GO:0005674//GO:0005739	ribosome//transcription factor TFIIF complex//mitochondrion	KOG2905	Transcription initiation factor IIF, small subunit (RAP30)
comp100122_c0	871	13	23	37	0.34	0.76	0.88	--	--	--	--	--	--	--	--	--	--	--	--	--	--	--	--	--	--	--
comp100123_c0	982	83	18	42	1.93	0.52	0.88	XP_002300036.1	predicted protein [Populus trichocarpa] >gi|222847294|gb|EEE84841.1| predicted protein [Populus trichocarpa]	XM_002300000.1	Populus trichocarpa predicted protein, mRNA	--	--	--	O22609	Protease Do-like 1, chloroplastic OS=Arabidopsis thaliana GN=DEGP1 PE=1 SV=2	PF00089//PF00595//PF02907	Trypsin//PDZ domain (Also known as DHR or GLGF)//Hepatitis C virus NS3 protease	GO:0055114//GO:0010206//GO:0019087//GO:0006508	oxidation-reduction process//photosystem II repair//transformation of host cell by virus//proteolysis	GO:0032440//GO:0004252//GO:0008236//GO:0005515	2-alkenal reductase [NAD(P)] activity//serine-type endopeptidase activity//serine-type peptidase activity//protein binding	GO:0009535//GO:0005634//GO:0009543	chloroplast thylakoid membrane//nucleus//chloroplast thylakoid lumen	KOG1320	Serine protease
comp100123_c1	600	34	6	21	1.29	0.29	0.72	XP_003618289.1	Serine-type peptidase [Medicago truncatula] >gi|355493304|gb|AES74507.1| Serine-type peptidase [Medicago truncatula]	NM_001255763.2	Glycine max protease Do-like 1, chloroplastic-like (LOC100783304), mRNA	--	--	--	O22609	Protease Do-like 1, chloroplastic OS=Arabidopsis thaliana GN=DEGP1 PE=1 SV=2	PF04592	Selenoprotein P, N terminal region	GO:0010206//GO:0006508	photosystem II repair//proteolysis	GO:0004252//GO:0008430	serine-type endopeptidase activity//selenium binding	GO:0009535//GO:0005634//GO:0009543	chloroplast thylakoid membrane//nucleus//chloroplast thylakoid lumen	--	--
comp100124_c0	2029	310	378	480.29	3.48	5.33	4.88	XP_002276198.2	PREDICTED: transcription factor PIF3-like [Vitis vinifera]	--	--	--	--	--	--	--	PF08417	Pheophorbide a oxygenase	GO:0055114	oxidation-reduction process	GO:0010277	chlorophyllide a oxygenase [overall] activity	--	--	--	--
comp100125_c0	1794	45	72.01	33	0.57	1.15	0.38	--	--	--	--	--	--	--	--	--	PF02453	Reticulon	--	--	--	--	GO:0005783	endoplasmic reticulum	--	--
comp100126_c0	368	5	6	8	0.31	0.47	0.45	--	--	--	--	--	--	--	--	--	PF01539	Hepatitis C virus envelope glycoprotein E1	--	--	--	--	GO:0019031	viral envelope	--	--
comp100126_c1	749	8	28	30	0.24	1.07	0.83	--	--	--	--	--	--	--	--	--	--	--	--	--	--	--	--	--	--	--
comp1001271_c0	216	1	1	0	0.11	0.13	0	--	--	--	--	--	--	--	--	--	--	--	--	--	--	--	--	--	--	--
comp100127_c0	1218	1275.53	1704.45	1424.79	23.87	40.03	24.11	XP_003633414.1	PREDICTED: UPF0420 protein C16orf58 homolog [Vitis vinifera] >gi|297739449|emb|CBI29631.3| unnamed protein product [Vitis vinifera]	XM_002525823.1	Ricinus communis conserved hypothetical protein, mRNA	--	--	--	Q91W34	UPF0420 protein C16orf58 homolog OS=Mus musculus PE=2 SV=1	--	--	--	--	--	--	GO:0005739	mitochondrion	--	--
comp100128_c0	3493	3107.39	1992.61	1585.17	20.27	16.32	9.35	AAZ68035.1	putative beta 1,2-xylosyltransferase [Nicotiana tabacum] >gi|77540265|gb|ABA86987.1| putative beta(1,2)-xylosyltransferase [Nicotiana tabacum]	XM_003530732.1	PREDICTED: Glycine max beta-(1,2)-xylosyltransferase-like (LOC100816533), mRNA	K03714	E2.4.2.38	glycoprotein 2-beta-D-xylosyltransferase	Q9LDH0	Beta-(1,2)-xylosyltransferase OS=Arabidopsis thaliana GN=XYLT PE=1 SV=1	--	--	--	--	GO:0016757	transferase activity, transferring glycosyl groups	--	--	--	--
comp1001293_c0	582	6	4	9	0.23	0.2	0.32	--	--	--	--	--	--	--	--	--	--	--	--	--	--	--	--	--	--	--
comp100129_c0	2022	124	201	190	1.4	2.84	1.94	XP_002517103.1	sugar transporter, putative [Ricinus communis] >gi|223543738|gb|EEF45266.1| sugar transporter, putative [Ricinus communis]	XM_002283924.1	PREDICTED: Vitis vinifera sugar transport protein 14-like (LOC100262713), mRNA	--	--	--	Q8GW61	Sugar transport protein 14 OS=Arabidopsis thaliana GN=STP14 PE=2 SV=2	PF00083//PF07690//PF05000	Sugar (and other) transporter//Major Facilitator Superfamily//RNA polymerase Rpb1, domain 4	GO:0055085//GO:0006351//GO:0055114//GO:0008643//GO:0006144//GO:0015757//GO:0006206	transmembrane transport//transcription, DNA-dependent//oxidation-reduction process//carbohydrate transport//purine nucleobase metabolic process//galactose transport//pyrimidine nucleobase metabolic process	GO:0032440//GO:0003677//GO:0005351//GO:0003899//GO:0005354//GO:0022857	2-alkenal reductase [NAD(P)] activity//DNA binding//sugar:hydrogen symporter activity//DNA-directed RNA polymerase activity//galactose transmembrane transporter activity//transmembrane transporter activity	GO:0005730//GO:0016021//GO:0005886	nucleolus//integral to membrane//plasma membrane	KOG0254	Predicted transporter (major facilitator superfamily)
comp100130_c0	725	171	251.01	478	5.38	9.9	13.59	--	--	--	--	--	--	--	--	--	--	--	--	--	--	--	--	--	--	--
comp100131_c0	2432	472.99	80.99	326.01	4.43	0.95	2.76	--	--	AC226053.1	Musa balbisiana clone BAC MBP-6L16, complete sequence	--	--	--	--	--	--	--	GO:0000398//GO:0006355//GO:0006886//GO:0006464//GO:0006888	mRNA splicing, via spliceosome//regulation of transcription, DNA-dependent//intracellular protein transport//cellular protein modification process//ER to Golgi vesicle-mediated transport	GO:0008270//GO:0016151//GO:0003700	zinc ion binding//nickel cation binding//sequence-specific DNA binding transcription factor activity	GO:0005622//GO:0005681//GO:0005667//GO:0030127	intracellular//spliceosomal complex//transcription factor complex//COPII vesicle coat	--	--
comp100132_c0	2687	1204.99	432.2	1081.02	10.22	4.6	8.29	XP_003616189.1	Lectin receptor kinase-like protein [Medicago truncatula] >gi|355517524|gb|AES99147.1| Lectin receptor kinase-like protein [Medicago truncatula]	AK372879.1	Hordeum vulgare subsp. vulgare mRNA for predicted protein, complete cds, clone: NIASHv3014N16	--	--	--	Q9LYX1	L-type lectin-domain containing receptor kinase VIII.2 OS=Arabidopsis thaliana GN=LECRK82 PE=2 SV=1	PF00139//PF07714//PF00069	Legume lectin domain//Protein tyrosine kinase//Protein kinase domain	GO:0016310//GO:0009069//GO:0006468	phosphorylation//serine family amino acid metabolic process//protein phosphorylation	GO:0030246//GO:0004674//GO:0005524//GO:0004672	carbohydrate binding//protein serine/threonine kinase activity//ATP binding//protein kinase activity	GO:0005886	plasma membrane	--	--
comp100133_c0	616	4	5	24.99	0.15	0.23	0.84	--	--	--	--	--	--	--	--	--	PF08053	Tryptophanese operon leader peptide	GO:0031556//GO:0031554	transcriptional attenuation by ribosome//regulation of DNA-dependent transcription, termination	--	--	--	--	--	--
comp100133_c1	1564	13	17	40.02	0.19	0.31	0.53	--	--	--	--	--	--	--	--	--	PF02694//PF00335//PF11825//PF01061	Uncharacterised BCR, YnfA/UPF0060 family//Tetraspanin family//Nuclear/hormone receptor activator site AF-1//ABC-2 type transporter	GO:0019058	viral infectious cycle	--	--	--	--	--	--
comp100134_c0	865	791.98	500	532	20.87	16.53	12.68	AFW72919.1	putative VHS/GAT domain containing family protein [Zea mays]	--	--	--	--	--	Q5SRX1	TOM1-like protein 2 OS=Mus musculus GN=Tom1l2 PE=1 SV=1	PF00790	VHS domain	GO:0006886	intracellular protein transport	--	--	GO:0005622//GO:0005886	intracellular//plasma membrane	KOG1087	Cytosolic sorting protein GGA2/TOM1
comp100134_c1	1246	1109.02	909.99	825.26	20.28	20.89	13.65	XP_002285602.1	PREDICTED: TOM1-like protein 2 [Vitis vinifera]	XM_002519988.1	Ricinus communis protein transporter, putative, mRNA	--	--	--	--	--	PF03127	GAT domain	GO:0006886	intracellular protein transport	--	--	GO:0005622//GO:0005886	intracellular//plasma membrane	--	--
comp100135_c0	1195	34	70.82	27	0.65	1.7	0.47	CBI23775.3	unnamed protein product [Vitis vinifera]	--	--	K09519	DNAJB13	DnaJ homolog subfamily B member 13	Q80Y75	DnaJ homolog subfamily B member 13 OS=Mus musculus GN=Dnajb13 PE=2 SV=1	PF01556	DnaJ C terminal domain	GO:0006457	protein folding	GO:0031072//GO:0051082	heat shock protein binding//unfolded protein binding	GO:0005634	nucleus	KOG0714	Molecular chaperone (DnaJ superfamily)
comp100136_c0	1958	79.64	111	119.02	0.93	1.62	1.25	XP_002324371.1	glutamate-gated kainate-type ion channel receptor subunit GluR5 [Populus trichocarpa] >gi|222865805|gb|EEF02936.1| glutamate-gated kainate-type ion channel receptor subunit GluR5 [Populus trichocarpa]	--	--	--	--	--	O81078	Glutamate receptor 2.9 OS=Arabidopsis thaliana GN=GLR2.9 PE=2 SV=1	PF00497	Bacterial extracellular solute-binding proteins, family 3	GO:0006810//GO:0007165//GO:0006811//GO:0006508//GO:0007268	transport//signal transduction//ion transport//proteolysis//synaptic transmission	GO:0004252//GO:0005216//GO:0004970//GO:0005234//GO:0005215	serine-type endopeptidase activity//ion channel activity//ionotropic glutamate receptor activity//extracellular-glutamate-gated ion channel activity//transporter activity	GO:0016020//GO:0030288	membrane//outer membrane-bounded periplasmic space	KOG1052	Glutamate-gated kainate-type ion channel receptor subunit GluR5 and related subunits
comp100137_c0	1367	6	47	136.58	0.1	0.98	2.06	--	--	--	--	--	--	--	--	--	--	--	GO:0007596	blood coagulation	GO:0005515	protein binding	--	--	--	--
comp100138_c0	2060	1387.97	819.28	1266.81	15.35	11.38	12.68	XP_002270071.2	PREDICTED: histone deacetylase 9-like [Vitis vinifera]	XM_002266456.2	PREDICTED: Vitis vinifera histone deacetylase 9-like (LOC100240976), mRNA	K06067	HDAC1_2	histone deacetylase 1/2	Q8H0W2	Histone deacetylase 9 OS=Arabidopsis thaliana GN=HDA9 PE=2 SV=1	--	--	GO:0006355//GO:0070933//GO:0006807//GO:0070932	regulation of transcription, DNA-dependent//histone H4 deacetylation//nitrogen compound metabolic process//histone H3 deacetylation	GO:0032041//GO:0046970//GO:0046969	NAD-dependent histone deacetylase activity (H3-K14 specific)//NAD-dependent histone deacetylase activity (H4-K16 specific)//NAD-dependent histone deacetylase activity (H3-K9 specific)	GO:0005634//GO:0000118	nucleus//histone deacetylase complex	KOG1342	Histone deacetylase complex, catalytic component RPD3
comp100139_c0	775	29	29	44	0.85	1.07	1.17	--	--	--	--	--	--	--	--	--	--	--	--	--	--	--	--	--	--	--
comp10013_c0	375	1	7	5	0.06	0.53	0.27	--	--	--	--	--	--	--	--	--	--	--	--	--	--	--	--	--	--	--
comp100140_c0	694	33	47	37	1.08	1.94	1.1	--	--	--	--	--	--	--	--	--	--	--	--	--	--	--	--	--	--	--
comp100141_c0	2215	2764.15	1816	17746.1	28.44	23.45	165.14	XP_002273133.1	PREDICTED: geranylgeranyl diphosphate reductase, chloroplastic [Vitis vinifera]	XM_002273097.2	PREDICTED: Vitis vinifera geranylgeranyl diphosphate reductase, chloroplastic-like (LOC100253115), mRNA	K10960	chlP, bchP	geranylgeranyl reductase	Q9CA67	Geranylgeranyl diphosphate reductase, chloroplastic OS=Arabidopsis thaliana GN=CHLP PE=1 SV=1	PF02254//PF07992//PF02737//PF05834//PF01134//PF01266	TrkA-N domain//Pyridine nucleotide-disulphide oxidoreductase//3-hydroxyacyl-CoA dehydrogenase, NAD binding domain//Lycopene cyclase protein//Glucose inhibited division protein A//FAD dependent oxidoreductase	GO:0055114//GO:0006574//GO:0019684//GO:0006631//GO:0006633//GO:0016117//GO:0015995//GO:0006813//GO:0018874//GO:0035304//GO:0008033//GO:0006552//GO:0006554//GO:0006568//GO:0019344//GO:0006550	oxidation-reduction process//valine catabolic process//photosynthesis, light reaction//fatty acid metabolic process//fatty acid biosynthetic process//carotenoid biosynthetic process//chlorophyll biosynthetic process//potassium ion transport//benzoate metabolic process//regulation of protein dephosphorylation//tRNA processing//leucine catabolic process//lysine catabolic process//tryptophan metabol…	GO:0050660//GO:0016628//GO:0016705//GO:0005515//GO:0000166//GO:0016491//GO:0045550//GO:0003857	flavin adenine dinucleotide binding//oxidoreductase activity, acting on the CH-CH group of donors, NAD or NADP as acceptor//oxidoreductase activity, acting on paired donors, with incorporation or reduction of molecular oxygen//protein binding//nucleotide binding//oxidoreductase activity//geranylgeranyl reductase activity//3-hydroxyacyl-CoA dehydrogenase activity	GO:0009535//GO:0009941	chloroplast thylakoid membrane//chloroplast envelope	KOG3671	Actin regulatory protein (Wiskott-Aldrich syndrome protein)
comp1001420_c0	384	3	5	4	0.18	0.37	0.21	--	--	--	--	--	--	--	--	--	--	--	--	--	--	--	--	--	--	--
comp1001422_c0	439	2	3	5	0.1	0.2	0.23	--	--	--	--	--	--	--	--	--	--	--	--	--	--	--	--	--	--	--
comp100142_c0	2083	32.98	119	175.99	0.36	1.63	1.74	--	--	--	--	--	--	--	--	--	--	--	GO:0006886//GO:0015031//GO:0006811	intracellular protein transport//protein transport//ion transport	GO:0005216//GO:0008565	ion channel activity//protein transporter activity	GO:0016020	membrane	--	--
comp100143_c0	1229	186	142	240.01	3.45	3.3	4.03	CAN79881.1	hypothetical protein VITISV_017990 [Vitis vinifera]	--	--	K10908	POLRMT, RPO41	DNA-directed RNA polymerase, mitochondrial	Q8L6J2	DNA-directed RNA polymerase 2A (Fragment) OS=Nicotiana tabacum GN=RPOT2-SYL PE=3 SV=1	PF00940	DNA-dependent RNA polymerase	GO:0006351//GO:0006144//GO:0006206	transcription, DNA-dependent//purine nucleobase metabolic process//pyrimidine nucleobase metabolic process	GO:0003677//GO:0016779//GO:0003899	DNA binding//nucleotidyltransferase activity//DNA-directed RNA polymerase activity	GO:0005730//GO:0009536	nucleolus//plastid	KOG1038	Mitochondrial/chloroplast DNA-directed RNA polymerase RPO41, provides primers for DNA replication-initiation
comp100143_c1	2509	243	144	219.64	2.21	1.64	1.8	XP_002325119.1	predicted protein [Populus trichocarpa] >gi|222866553|gb|EEF03684.1| predicted protein [Populus trichocarpa]	NM_001064766.1	Oryza sativa Japonica Group Os06g0652000 (Os06g0652000) mRNA, complete cds	K10908	POLRMT, RPO41	DNA-directed RNA polymerase, mitochondrial	P69242	DNA-directed RNA polymerase 3, chloroplastic OS=Nicotiana sylvestris GN=RPOT3 PE=2 SV=1	PF11722//PF00940	CCCH zinc finger in TRM13 protein//DNA-dependent RNA polymerase	GO:0006351//GO:0006144//GO:0006206	transcription, DNA-dependent//purine nucleobase metabolic process//pyrimidine nucleobase metabolic process	GO:0003677//GO:0008168//GO:0003899	DNA binding//methyltransferase activity//DNA-directed RNA polymerase activity	GO:0005730//GO:0005739//GO:0009507	nucleolus//mitochondrion//chloroplast	KOG1038	Mitochondrial/chloroplast DNA-directed RNA polymerase RPO41, provides primers for DNA replication-initiation
comp100144_c0	1670	2986.67	1620.06	2148.01	40.76	27.75	26.51	CBI32687.3	unnamed protein product [Vitis vinifera]	--	--	--	--	--	--	--	--	--	GO:0015074//GO:0006313//GO:0015947//GO:0006084//GO:0006470	DNA integration//transposition, DNA-mediated//methane metabolic process//acetyl-CoA metabolic process//protein dephosphorylation	GO:0000287//GO:0003677//GO:0004803//GO:0003676//GO:0018492//GO:0004721//GO:0030145	magnesium ion binding//DNA binding//transposase activity//nucleic acid binding//carbon-monoxide dehydrogenase (acceptor) activity//phosphoprotein phosphatase activity//manganese ion binding	--	--	KOG0892	Protein kinase ATM/Tel1, involved in telomere length regulation and DNA repair
comp100144_c1	2653	2830.86	1167	1936.11	24.32	12.58	15.04	CAN75603.1	hypothetical protein VITISV_016382 [Vitis vinifera]	XM_002275452.2	PREDICTED: Vitis vinifera uncharacterized LOC100266828 (LOC100266828), mRNA	--	--	--	Q9M3G7	Serine/threonine-protein kinase ATM OS=Arabidopsis thaliana GN=ATM PE=2 SV=1	PF00226	DnaJ domain	--	--	GO:0031072	heat shock protein binding	--	--	KOG0488	Transcription factor BarH and related HOX domain proteins
comp100145_c0	259	0	0	2	0	0	0.16	--	--	--	--	--	--	--	--	--	--	--	--	--	--	--	--	--	--	--
comp100145_c1	781	44	50	130	1.28	1.83	3.43	--	--	--	--	--	--	--	--	--	--	--	--	--	--	--	--	--	--	--
comp100145_c2	901	46	60.07	133.84	1.16	1.91	3.06	--	--	--	--	--	--	--	--	--	--	--	--	--	--	--	--	--	--	--
comp100145_c3	492	6	8	11	0.28	0.47	0.46	--	--	--	--	--	--	--	--	--	--	--	--	--	--	--	--	--	--	--
comp100146_c0	1304	360	355	237	6.29	7.79	3.75	CAN71843.1	hypothetical protein VITISV_036263 [Vitis vinifera]	--	--	--	--	--	Q5XF11	F-box protein At4g35930 OS=Arabidopsis thaliana GN=At4g35930 PE=2 SV=1	--	--	--	--	--	--	--	--	--	--
comp100147_c0	1704	1509.12	822.03	2476.6	20.18	13.8	29.96	XP_002876361.1	hypothetical protein ARALYDRAFT_486071 [Arabidopsis lyrata subsp. lyrata] >gi|297322199|gb|EFH52620.1| hypothetical protein ARALYDRAFT_486071 [Arabidopsis lyrata subsp. lyrata]	XM_002325445.1	Populus trichocarpa predicted protein, mRNA	K07407	E3.2.1.22B, galA, rafA	alpha-galactosidase	Q9FXT4	Alpha-galactosidase OS=Oryza sativa subsp. japonica GN=Os10g0493600 PE=1 SV=1	PF02065	Melibiase	GO:0046477//GO:0006869//GO:0010351//GO:0048767//GO:0006891//GO:0016139//GO:0006635//GO:0005975//GO:0016558//GO:0009755//GO:0009311	glycosylceramide catabolic process//lipid transport//lithium ion transport//root hair elongation//intra-Golgi vesicle-mediated transport//glycoside catabolic process//fatty acid beta-oxidation//carbohydrate metabolic process//protein import into peroxisome matrix//hormone-mediated signaling pathway//oligosaccharide metabolic process	GO:0004553//GO:0052692//GO:0043169	hydrolase activity, hydrolyzing O-glycosyl compounds//raffinose alpha-galactosidase activity//cation binding	GO:0016023//GO:0005576//GO:0005773//GO:0009505	cytoplasmic membrane-bounded vesicle//extracellular region//vacuole//plant-type cell wall	KOG2366	Alpha-D-galactosidase (melibiase)
comp100148_c0	2057	245	207	187	2.71	2.88	1.87	XP_002265286.1	PREDICTED: uncharacterized protein LOC100259778 [Vitis vinifera]	XM_002265250.1	PREDICTED: Vitis vinifera uncharacterized LOC100259778 (LOC100259778), mRNA	--	--	--	O59729	Uncharacterized protein slp1 OS=Schizosaccharomyces pombe (strain 972 / ATCC 24843) GN=slp1 PE=2 SV=1	--	--	--	--	--	--	--	--	KOG1396	Uncharacterized conserved protein
comp100148_c1	311	0	9	2	0	0.83	0.13	--	--	--	--	--	--	--	--	--	--	--	--	--	--	--	--	--	--	--
comp100148_c2	245	1	3	0	0.09	0.35	0	--	--	--	--	--	--	--	--	--	--	--	--	--	--	--	--	--	--	--
comp1001494_c0	237	1	2	1	0.1	0.24	0.09	CAN64494.1	hypothetical protein VITISV_018031 [Vitis vinifera]	--	--	--	--	--	--	--	--	--	--	--	--	--	--	--	--	--
comp1001497_c0	299	6	0	0	0.46	0	0	--	--	--	--	--	--	--	--	--	--	--	--	--	--	--	--	--	--	--
comp100149_c0	3721	1601	1460.53	1912.05	9.81	11.23	10.59	XP_002267673.1	PREDICTED: probable importin subunit beta-4 [Vitis vinifera] >gi|298204504|emb|CBI23779.3| unnamed protein product [Vitis vinifera]	XM_002267637.1	PREDICTED: Vitis vinifera probable importin subunit beta-4-like (LOC100253220), mRNA	--	--	--	O60100	Probable importin subunit beta-4 OS=Schizosaccharomyces pombe (strain 972 / ATCC 24843) GN=kap123 PE=2 SV=1	PF04554//PF02985//PF03378//PF03810	Extensin-like region//HEAT repeat//CAS/CSE protein, C-terminus//Importin-beta N-terminal domain	GO:0042546//GO:0006886//GO:0009664//GO:0015031	cell wall biogenesis//intracellular protein transport//plant-type cell wall organization//protein transport	GO:0005199//GO:0008565//GO:0005515	structural constituent of cell wall//protein transporter activity//protein binding	GO:0005622//GO:0005618	intracellular//cell wall	KOG2171	Karyopherin (importin) beta 3
comp100149_c1	1453	1047.94	1344.71	1396.09	16.44	26.47	19.81	XP_002301406.1	predicted protein [Populus trichocarpa] >gi|222843132|gb|EEE80679.1| predicted protein [Populus trichocarpa]	XR_181036.1	PREDICTED: Cucumis sativus uncharacterized LOC101216075 (LOC101216075), misc_RNA	--	--	--	--	--	--	--	--	--	--	--	GO:0005634	nucleus	--	--
comp100150_c0	2018	64	41	52.88	0.72	0.58	0.54	XP_002314911.1	predicted protein [Populus trichocarpa] >gi|222863951|gb|EEF01082.1| predicted protein [Populus trichocarpa]	XM_002267577.1	PREDICTED: Vitis vinifera putative pentatricopeptide repeat-containing protein At1g68930-like (LOC100242829), mRNA	--	--	--	Q9CAA8	Putative pentatricopeptide repeat-containing protein At1g68930 OS=Arabidopsis thaliana GN=PCMP-H22 PE=3 SV=1	--	--	--	--	--	--	--	--	--	--
comp100151_c0	1837	2380.96	1441.96	3588.12	29.54	22.45	40.26	XP_003631655.1	PREDICTED: probable phenylalanyl-tRNA synthetase alpha chain-like [Vitis vinifera] >gi|297741458|emb|CBI32589.3| unnamed protein product [Vitis vinifera]	XM_003631607.1	PREDICTED: Vitis vinifera probable phenylalanyl-tRNA synthetase alpha chain-like (LOC100853559), mRNA	K01889	FARSA, pheS	phenylalanyl-tRNA synthetase alpha chain	Q9T034	Probable phenylalanine--tRNA ligase alpha subunit OS=Arabidopsis thaliana GN=At4g39280 PE=2 SV=3	--	--	GO:0006418//GO:0043039	tRNA aminoacylation for protein translation//tRNA aminoacylation	GO:0005524//GO:0000166//GO:0004812//GO:0000049	ATP binding//nucleotide binding//aminoacyl-tRNA ligase activity//tRNA binding	GO:0005737	cytoplasm	KOG2784	Phenylalanyl-tRNA synthetase, beta subunit
comp1001529_c0	491	4	6	8	0.19	0.35	0.34	--	--	--	--	--	--	--	--	--	--	--	--	--	--	--	--	--	--	--
comp100152_c0	1812	21	22	42	0.26	0.35	0.48	--	--	--	--	--	--	--	--	--	--	--	--	--	--	--	--	--	--	--
comp100153_c0	2413	1089.98	972	1610.98	10.29	11.52	13.76	XP_002532536.1	phospho-n-acetylmuramoyl-pentapeptide-transferase, putative [Ricinus communis] >gi|223527748|gb|EEF29852.1| phospho-n-acetylmuramoyl-pentapeptide-transferase, putative [Ricinus communis]	XM_004170619.1	PREDICTED: Cucumis sativus phospho-N-acetylmuramoyl-pentapeptide-transferase homolog (LOC101226336), mRNA	--	--	--	O49730	Phospho-N-acetylmuramoyl-pentapeptide-transferase homolog OS=Arabidopsis thaliana GN=ATTRANS 11 PE=2 SV=3	PF00953	Glycosyl transferase family 4	GO:0006486//GO:0009252//GO:0042254//GO:0015031//GO:0006629	protein glycosylation//peptidoglycan biosynthetic process//ribosome biogenesis//protein transport//lipid metabolic process	GO:0008963//GO:0015450//GO:0003735	phospho-N-acetylmuramoyl-pentapeptide-transferase activity//P-P-bond-hydrolysis-driven protein transmembrane transporter activity//structural constituent of ribosome	GO:0005840//GO:0016021//GO:0009941//GO:0005886	ribosome//integral to membrane//chloroplast envelope//plasma membrane	--	--
comp100154_c0	1561	201	136	100.74	2.93	2.49	1.33	CAA27743.1	URF-1 [Citrullus lanatus]	JQ804980.1	Spirodela polyrhiza strain 7498 mitochondrion, complete genome	K03878	ND1	NADH-ubiquinone oxidoreductase chain 1	P08834	NADH-ubiquinone oxidoreductase chain 1 OS=Citrullus lanatus GN=ND1 PE=2 SV=1	PF09004	Domain of unknown function (DUF1891)	GO:0055114	oxidation-reduction process	--	--	GO:0016020	membrane	KOG4770	NADH dehydrogenase subunit 1
comp100154_c1	975	13	12	17	0.3	0.35	0.36	--	--	--	--	--	--	--	--	--	--	--	--	--	--	--	--	--	--	--
comp100155_c0	3521	3270.54	1793.73	3788.99	21.17	14.57	22.18	CBI29251.3	unnamed protein product [Vitis vinifera]	XR_139757.1	PREDICTED: Vitis vinifera ADP-ribosylation factor GTPase-activating protein AGD3-like (LOC100259206), miscRNA	K12489	ACAP	Arf-GAP with coiled-coil, ANK repeat and PH domain-containing protein	Q5W7F2	ADP-ribosylation factor GTPase-activating protein AGD3 OS=Arabidopsis thaliana GN=AGD3 PE=1 SV=1	PF03114//PF02392//PF00169//PF00023//PF01412	BAR domain//Ycf4//PH domain//Ankyrin repeat//Putative GTPase activating protein for Arf	GO:0010051//GO:0009733//GO:0009965//GO:0010087//GO:0032312//GO:0006468//GO:0007010//GO:0015979	xylem and phloem pattern formation//response to auxin stimulus//leaf morphogenesis//phloem or xylem histogenesis//regulation of ARF GTPase activity//protein phosphorylation//cytoskeleton organization//photosynthesis	GO:0008060//GO:0005524//GO:0005515//GO:0004672//GO:0008270//GO:0005543//GO:0035091	ARF GTPase activator activity//ATP binding//protein binding//protein kinase activity//zinc ion binding//phospholipid binding//phosphatidylinositol binding	GO:0005737//GO:0005829//GO:0016021//GO:0005886//GO:0030140//GO:0009579//GO:0030139//GO:0009522	cytoplasm//cytosol//integral to membrane//plasma membrane//trans-Golgi network transport vesicle//thylakoid//endocytic vesicle//photosystem I	KOG0521	Putative GTPase activating proteins (GAPs)
comp100156_c0	1905	1374.03	1569.46	960	16.44	23.57	10.39	XP_002275068.1	PREDICTED: uncharacterized protein LOC100262334 [Vitis vinifera]	--	--	--	--	--	--	--	PF00487	Fatty acid desaturase	GO:0006629	lipid metabolic process	--	--	--	--	KOG4462	WASP-interacting protein VRP1/WIP, contains WH2 domain
comp100157_c0	765	16	7	16	0.48	0.26	0.43	--	--	--	--	--	--	--	--	--	--	--	--	--	--	--	--	--	--	--
comp100157_c2	241	0	0.48	2	0	0.06	0.17	--	--	--	--	--	--	--	--	--	--	--	--	--	--	--	--	--	--	--
comp100158_c0	863	29	106	49	0.77	3.51	1.17	--	--	--	--	--	--	--	--	--	--	--	--	--	--	--	--	--	--	--
comp100159_c0	2187	614	465	617.01	6.4	6.08	5.82	ABR17815.1	unknown [Picea sitchensis]	XM_002269427.1	PREDICTED: Vitis vinifera arogenate dehydratase/prephenate dehydratase 1, chloroplastic-like (LOC100265426), mRNA	K05359	ADT, PDT	arogenate/prephenate dehydratase	Q9SA96	Arogenate dehydratase/prephenate dehydratase 1, chloroplastic OS=Arabidopsis thaliana GN=ADT1 PE=1 SV=1	PF00800//PF01842	Prephenate dehydratase//ACT domain	GO:0009094//GO:0008152//GO:0006571//GO:0000162//GO:0046417//GO:0032259	L-phenylalanine biosynthetic process//metabolic process//tyrosine biosynthetic process//tryptophan biosynthetic process//chorismate metabolic process//methylation	GO:0004664//GO:0003723//GO:0016597//GO:0008168//GO:0047769	prephenate dehydratase activity//RNA binding//amino acid binding//methyltransferase activity//arogenate dehydratase activity	GO:0009507	chloroplast	KOG2797	Prephenate dehydratase
comp1001605_c0	346	2	0	6	0.13	0	0.36	--	--	--	--	--	--	--	--	--	PF02326//PF01621	Plant ATP synthase F0//Cell fusion glycoprotein K	GO:0015986//GO:0007155//GO:0015992	ATP synthesis coupled proton transport//cell adhesion//proton transport	GO:0015078	hydrogen ion transmembrane transporter activity	GO:0016020//GO:0000276	membrane//mitochondrial proton-transporting ATP synthase complex, coupling factor F(o)	--	--
comp100160_c0	460	2	4	7	0.1	0.25	0.31	--	--	--	--	--	--	--	--	--	--	--	--	--	--	--	--	--	--	--
comp100160_c1	978	25	25	87	0.58	0.73	1.83	XP_002332528.1	predicted protein [Populus trichocarpa] >gi|222832640|gb|EEE71117.1| predicted protein [Populus trichocarpa]	--	--	--	--	--	--	--	--	--	--	--	--	--	--	--	--	--
comp100161_c0	497	10	15.38	24	0.46	0.89	1	--	--	--	--	--	--	--	--	--	PF00001//PF01563	7 transmembrane receptor (rhodopsin family)//Alphavirus E3 glycoprotein	GO:0007186	G-protein coupled receptor signaling pathway	GO:0004252	serine-type endopeptidase activity	GO:0055036//GO:0019028//GO:0016021	virion membrane//viral capsid//integral to membrane	--	--
comp100161_c1	1707	189	182	195.01	2.52	3.05	2.35	XP_003517992.1	PREDICTED: CTL-like protein DDB_G0274487-like [Glycine max]	--	--	--	--	--	Q869R1	CTL-like protein DDB_G0274487 OS=Dictyostelium discoideum GN=DDB_G0274487 PE=3 SV=1	--	--	--	--	--	--	GO:0016021	integral to membrane	KOG1362	Choline transporter-like protein
comp100161_c2	268	5	2	0	0.43	0.21	0	--	--	--	--	--	--	--	--	--	--	--	--	--	--	--	--	--	--	--
comp100161_c3	487	10	9	8	0.47	0.53	0.34	--	--	--	--	--	--	--	--	--	--	--	--	--	--	--	--	--	--	--
comp100162_c0	1555	43	20	43	0.63	0.37	0.57	XP_002282806.2	PREDICTED: uncharacterized protein LOC100257562 [Vitis vinifera] >gi|302142306|emb|CBI19509.3| unnamed protein product [Vitis vinifera]	--	--	--	--	--	--	--	--	--	--	--	--	--	--	--	--	--
comp100162_c1	796	28.21	7	28	0.81	0.25	0.73	XP_003589173.1	Remorin [Medicago truncatula] >gi|355478221|gb|AES59424.1| Remorin [Medicago truncatula]	--	--	--	--	--	--	--	--	--	--	--	--	--	GO:0005886	plasma membrane	--	--
comp100163_c0	2532	350	451	639	3.15	5.09	5.2	XP_002273643.1	PREDICTED: folic acid synthesis protein fol1-like [Vitis vinifera]	--	--	K13941	folKP	2-amino-4-hydroxy-6-hydroxymethyldihydropteridine diphosphokinase / dihydropteroate synthase	P29251	Folic acid synthesis protein fol1 OS=Pneumocystis carinii GN=fol1 PE=1 SV=1	PF01288//PF05039//PF00809	7,8-dihydro-6-hydroxymethylpterin-pyrophosphokinase (HPPK)//Agouti protein//Pterin binding enzyme	GO:0016310//GO:0046656//GO:0009396//GO:0006979//GO:0046654//GO:0042558//GO:0009755	phosphorylation//folic acid biosynthetic process//folic acid-containing compound biosynthetic process//response to oxidative stress//tetrahydrofolate biosynthetic process//pteridine-containing compound metabolic process//hormone-mediated signaling pathway	GO:0000287//GO:0016301//GO:0003848//GO:0004156	magnesium ion binding//kinase activity//2-amino-4-hydroxy-6-hydroxymethyldihydropteridine diphosphokinase activity//dihydropteroate synthase activity	GO:0005829//GO:0005576//GO:0005739	cytosol//extracellular region//mitochondrion	KOG2544	Dihydropteroate synthase/7,8-dihydro-6-hydroxymethylpterin-pyrophosphokinase/Dihydroneopterin aldolase
comp100164_c0	1686	46	277	146	0.62	4.7	1.78	XP_002275636.1	PREDICTED: lysine histidine transporter-like 5 [Vitis vinifera] >gi|297735509|emb|CBI17949.3| unnamed protein product [Vitis vinifera]	XM_002275600.1	PREDICTED: Vitis vinifera lysine histidine transporter-like 5 (LOC100254436), mRNA	--	--	--	F4HW02	GABA transporter 1 OS=Arabidopsis thaliana GN=GAT1 PE=1 SV=1	PF03145	Seven in absentia protein family	GO:0006511//GO:0007275	ubiquitin-dependent protein catabolic process//multicellular organismal development	GO:0042302	structural constituent of cuticle	GO:0005634//GO:0016021	nucleus//integral to membrane	KOG1303	Amino acid transporters
comp100165_c0	963	36	39	24	0.85	1.16	0.51	--	--	--	--	--	--	--	--	--	--	--	--	--	--	--	--	--	--	--
comp100166_c0	328	9	5	11	0.63	0.44	0.69	--	--	--	--	--	--	--	--	--	PF00895	ATP synthase protein 8	GO:0015986//GO:0015992	ATP synthesis coupled proton transport//proton transport	GO:0015078	hydrogen ion transmembrane transporter activity	GO:0000276	mitochondrial proton-transporting ATP synthase complex, coupling factor F(o)	--	--
comp100166_c1	2339	2813.96	1626.82	2276.01	27.42	19.89	20.06	XP_003526068.1	PREDICTED: 3-deoxy-manno-octulosonate cytidylyltransferase-like [Glycine max]	XM_002263644.1	PREDICTED: Vitis vinifera 3-deoxy-manno-octulosonate cytidylyltransferase-like (LOC100246238), mRNA	K00979	kdsB	3-deoxy-manno-octulosonate cytidylyltransferase (CMP-KDO synthetase)	Q6MD00	3-deoxy-manno-octulosonate cytidylyltransferase OS=Protochlamydia amoebophila (strain UWE25) GN=kdsB PE=3 SV=1	PF00107//PF01128//PF00483//PF02348	Zinc-binding dehydrogenase//Uncharacterized protein family UPF0007//Nucleotidyl transferase//Cytidylyltransferase	GO:0033468//GO:0009555//GO:0019294//GO:0055114//GO:0009860//GO:0009058//GO:0008299//GO:0007165//GO:0019243//GO:0009103	CMP-keto-3-deoxy-D-manno-octulosonic acid biosynthetic process//pollen development//keto-3-deoxy-D-manno-octulosonic acid biosynthetic process//oxidation-reduction process//pollen tube growth//biosynthetic process//isoprenoid biosynthetic process//signal transduction//methylglyoxal catabolic process to D-lactate//lipopolysaccharide biosynthetic process	GO:0008270//GO:0016491//GO:0000772//GO:0016779//GO:0003824//GO:0008690	zinc ion binding//oxidoreductase activity//mating pheromone activity//nucleotidyltransferase activity//catalytic activity//3-deoxy-manno-octulosonate cytidylyltransferase activity	GO:0016020//GO:0031307	membrane//integral to mitochondrial outer membrane	KOG4157	beta-1,6-N-acetylglucosaminyltransferase, contains WSC domain
comp100167_c0	1071	38	41	93	0.81	1.1	1.79	--	--	--	--	--	--	--	--	--	--	--	--	--	--	--	--	--	--	--
comp100168_c0	1214	28	22	27	0.53	0.52	0.46	--	--	--	--	--	--	--	--	--	--	--	--	--	--	--	--	--	--	--
comp100169_c0	330	68	98	55	4.7	8.49	3.44	--	--	--	--	--	--	--	--	--	--	--	--	--	--	--	--	--	KOG1721	FOG: Zn-finger
comp100169_c1	430	46	134.75	42	2.44	8.96	2.01	--	--	--	--	--	--	--	--	--	--	--	--	--	--	--	--	--	--	--
comp100169_c2	3169	2089.92	4612.7	2169.01	15.03	41.63	14.11	XP_002326322.1	predicted protein [Populus trichocarpa] >gi|222833515|gb|EEE71992.1| predicted protein [Populus trichocarpa]	XM_002273758.2	PREDICTED: Vitis vinifera PRA1 family protein A2-like, transcript variant 1 (LOC100256204), mRNA	--	--	--	Q9LSM5	Protein SGT1 homolog At5g65490 OS=Arabidopsis thaliana GN=At5g65490 PE=2 SV=1	PF03790//PF00219//PF01810//PF05465	KNOX1 domain//Insulin-like growth factor binding protein//LysE type translocator//Halobacterial gas vesicle protein C (GVPC) repeat	GO:0001558//GO:0006865//GO:0031412	regulation of cell growth//amino acid transport//gas vesicle organization	GO:0005520//GO:0003677	insulin-like growth factor binding//DNA binding	GO:0016020//GO:0005634//GO:0016942//GO:0031411//GO:0005576//GO:0009507	membrane//nucleus//insulin-like growth factor binding protein complex//gas vesicle//extracellular region//chloroplast	KOG2406	MADS box transcription factor
comp10016_c0	867	18	10	20	0.47	0.33	0.48	--	--	--	--	--	--	--	--	--	--	--	--	--	--	--	--	--	--	--
comp100170_c0	2936	1124.65	1406.97	850.64	8.73	13.71	5.97	CBI15404.3	unnamed protein product [Vitis vinifera]	--	--	--	--	--	P08770	Putative AC transposase OS=Zea mays PE=2 SV=2	PF05699//PF08103//PF07959//PF02892	hAT family dimerisation domain//Uperin family//L-fucokinase//BED zinc finger	--	--	GO:0003677//GO:0046983//GO:0016772	DNA binding//protein dimerization activity//transferase activity, transferring phosphorus-containing groups	GO:0005634//GO:0005576	nucleus//extracellular region	KOG1121	Tam3-transposase (Ac family)
comp100171_c0	3399	3774.74	2770.46	3188.69	25.31	23.31	19.34	XP_002272891.1	PREDICTED: uncharacterized protein LOC100249768 [Vitis vinifera]	XM_002512848.1	Ricinus communis conserved hypothetical protein, mRNA	K15559	RTT103	regulator of Ty1 transposition protein 103	Q9CSU0	Regulation of nuclear pre-mRNA domain-containing protein 1B OS=Mus musculus GN=Rprd1b PE=1 SV=2	PF01757//PF00268//PF05495//PF00512	Acyltransferase family//Ribonucleotide reductase, small chain//CHY zinc finger//His Kinase A (phospho-acceptor) domain	GO:0016310//GO:0007165//GO:0055114//GO:0000160//GO:0006144//GO:0009186//GO:0006206	phosphorylation//signal transduction//oxidation-reduction process//two-component signal transduction system (phosphorelay)//purine nucleobase metabolic process//deoxyribonucleoside diphosphate metabolic process//pyrimidine nucleobase metabolic process	GO:0000155//GO:0004748//GO:0008270//GO:0016747	two-component sensor activity//ribonucleoside-diphosphate reductase activity, thioredoxin disulfide as acceptor//zinc ion binding//transferase activity, transferring acyl groups other than amino-acyl groups	GO:0016020//GO:0005971//GO:0009365	membrane//ribonucleoside-diphosphate reductase complex//protein histidine kinase complex	KOG2669	Regulator of nuclear mRNA
comp100172_c0	2387	1290	644	902	12.32	7.72	7.79	CBI15109.3	unnamed protein product [Vitis vinifera]	--	--	K07466	RFA1, RPA1, rpa	replication factor A1	P27694	Replication protein A 70 kDa DNA-binding subunit OS=Homo sapiens GN=RPA1 PE=1 SV=2	PF04810//PF01336//PF04057//PF07649//PF06827//PF01571	Sec23/Sec24 zinc finger//OB-fold nucleic acid binding domain//Replication factor-A protein 1, N-terminal domain//C1-like domain//Zinc finger found in FPG and IleRS//Aminomethyltransferase folate-binding domain	GO:0009555//GO:0006260//GO:0006275//GO:0016444//GO:0009909//GO:0055114//GO:0051567//GO:0008283//GO:0006544//GO:0006546//GO:0006270//GO:0031047//GO:0006566//GO:0010224//GO:0006306//GO:0006563//GO:0006886//GO:0010389//GO:0006888//GO:0000724	pollen development//DNA replication//regulation of DNA replication//somatic cell DNA recombination//regulation of flower development//oxidation-reduction process//histone H3-K9 methylation//cell proliferation//glycine metabolic process//glycine catabolic process//DNA replication initiation//gene silencing by RNA//threonine metabolic process//response to UV-B//DNA methylation//L-serine metabolic p…	GO:0003677//GO:0047134//GO:0004047//GO:0008270//GO:0003824//GO:0003676	DNA binding//protein-disulfide reductase activity//aminomethyltransferase activity//zinc ion binding//catalytic activity//nucleic acid binding	GO:0005737//GO:0005634//GO:0030127	cytoplasm//nucleus//COPII vesicle coat	KOG0851	Single-stranded DNA-binding replication protein A (RPA), large (70 kD) subunit and related ssDNA-binding proteins
comp100173_c0	2087	22	86.12	60	0.24	1.18	0.59	--	--	--	--	--	--	--	--	--	--	--	GO:0055114	oxidation-reduction process	--	--	--	--	--	--
comp1001746_c0	226	10	0	0	1.01	0	0	--	--	--	--	--	--	--	--	--	--	--	--	--	--	--	--	--	--	--
comp100174_c0	412	4	6	20	0.22	0.42	1	--	--	--	--	--	--	--	--	--	--	--	--	--	--	--	--	--	--	--
comp100175_c0	859	91347.2	14535.5	12169.9	2423.43	484.01	292.03	XP_002268731.1	PREDICTED: uncharacterized protein LOC100255094 [Vitis vinifera]	--	--	--	--	--	--	--	PF00403	Heavy-metal-associated domain	GO:0030001	metal ion transport	GO:0046872	metal ion binding	--	--	--	--
comp100176_c0	1119	18	13	29	0.37	0.33	0.53	--	--	--	--	--	--	--	--	--	PF03821	Golgi 4-transmembrane spanning transporter	--	--	--	--	--	--	--	--
comp100177_c0	925	11	14	18	0.27	0.43	0.4	--	--	--	--	--	--	--	--	--	--	--	--	--	--	--	--	--	--	--
comp100178_c0	485	18	12	38	0.85	0.71	1.62	CBL94163.1	putative RNA-directed DNA polymerase (Reverse transcriptase) [Malus x domestica]	--	--	--	--	--	--	--	--	--	--	--	GO:1901363//GO:0097159	heterocyclic compound binding//organic cyclic compound binding	--	--	--	--
comp100178_c1	1757	63.26	40	135	0.82	0.65	1.58	--	--	--	--	--	--	--	--	--	--	--	--	--	--	--	--	--	--	--
comp100179_c0	2763	768.68	1146.32	1055.91	6.34	11.87	7.88	CBI16681.3	unnamed protein product [Vitis vinifera]	--	--	K03847	ALG12	alpha-1,6-mannosyltransferase	A8MR93	Dol-P-Man:Man(7)GlcNAc(2)-PP-Dol alpha-1,6-mannosyltransferase OS=Arabidopsis thaliana GN=ALG12 PE=1 SV=1	PF12861//PF03901	Anaphase-promoting complex subunit 11 RING-H2 finger//Alg9-like mannosyltransferase family	GO:0006506//GO:0016567//GO:0030433//GO:0006487	GPI anchor biosynthetic process//protein ubiquitination//ER-associated protein catabolic process//protein N-linked glycosylation	GO:0004842//GO:0000009	ubiquitin-protein ligase activity//alpha-1,6-mannosyltransferase activity	GO:0000136//GO:0005680//GO:0031227	alpha-1,6-mannosyltransferase complex//anaphase-promoting complex//intrinsic to endoplasmic reticulum membrane	KOG2516	Protein involved in dolichol pathway for N-glycosylation (mannosyltransferase family)
comp10017_c0	226	2	0	1	0.2	0	0.09	--	--	--	--	--	--	--	--	--	--	--	--	--	--	--	--	--	--	--
comp100180_c0	1592	1360.03	1600.84	1007	19.47	28.76	13.04	XP_002330502.1	predicted protein [Populus trichocarpa] >gi|222872436|gb|EEF09567.1| predicted protein [Populus trichocarpa]	EF085296.1	Picea sitchensis clone WS0282_F14 unknown mRNA	K03426	E3.6.1.22, NUDT12, nudC	NAD+ diphosphatase	Q94A82	Nudix hydrolase 19, chloroplastic OS=Arabidopsis thaliana GN=NUDT19 PE=1 SV=1	PF09296//PF00293//PF09297//PF05452	NADH pyrophosphatase-like rudimentary NUDIX domain//NUDIX domain//NADH pyrophosphatase zinc ribbon domain//Clavanin	GO:0006769//GO:0046497	nicotinamide metabolic process//nicotinate nucleotide metabolic process	GO:0046872//GO:0016787//GO:0000210	metal ion binding//hydrolase activity//NAD+ diphosphatase activity	GO:0005829//GO:0005576//GO:0009507	cytosol//extracellular region//chloroplast	KOG3084	NADH pyrophosphatase I of the Nudix family of hydrolases
comp100181_c0	1549	2070.86	1829.52	2616	30.47	33.78	34.81	XP_003521538.1	PREDICTED: LOW QUALITY PROTEIN: OTU domain-containing protein 6B-like [Glycine max]	--	--	--	--	--	Q7ZV00	OTU domain-containing protein 6B OS=Danio rerio GN=otud6b PE=2 SV=1	PF02475//PF01061	Met-10+ like-protein//ABC-2 type transporter	GO:0006508	proteolysis	GO:0008233//GO:0016740	peptidase activity//transferase activity	GO:0016020	membrane	KOG2606	OTU (ovarian tumor)-like cysteine protease
comp100182_c0	1381	1	145	5	0.02	3	0.07	XP_002451118.1	hypothetical protein SORBIDRAFT_05g024380 [Sorghum bicolor] >gi|4539677|gb|AAD22170.1|AF061282_24 patatin-like protein [Sorghum bicolor] >gi|241936961|gb|EES10106.1| hypothetical protein SORBIDRAFT_05g024380 [Sorghum bicolor]	--	--	--	--	--	Q2MY58	Patatin group A-3 OS=Solanum tuberosum PE=2 SV=1	PF01734	Patatin-like phospholipase	GO:0006629	lipid metabolic process	GO:0016787	hydrolase activity	--	--	KOG4231	Intracellular membrane-bound Ca2+-independent phospholipase A2
comp100183_c0	769	24.32	73.45	36	0.72	2.73	0.96	--	--	--	--	--	--	--	--	--	PF05715	Piccolo Zn-finger	--	--	GO:0046872	metal ion binding	GO:0045202	synapse	--	--
comp100184_c0	2301	595.99	480	1338.8	5.9	5.97	11.99	XP_002284106.1	PREDICTED: branched-chain-amino-acid aminotransferase-like protein 3, chloroplastic [Vitis vinifera] >gi|296081877|emb|CBI20882.3| unnamed protein product [Vitis vinifera]	--	--	K00826	E2.6.1.42, ilvE	branched-chain amino acid aminotransferase	Q8L493	Branched-chain-amino-acid aminotransferase-like protein 3, chloroplastic OS=Arabidopsis thaliana GN=At5g57850 PE=2 SV=1	PF01063//PF00093	Aminotransferase class IV//von Willebrand factor type C domain	GO:0009252//GO:0006525//GO:0006591//GO:0006558//GO:0008152//GO:0009085//GO:0006468//GO:0046436//GO:0006560	peptidoglycan biosynthetic process//arginine metabolic process//ornithine metabolic process//L-phenylalanine metabolic process//metabolic process//lysine biosynthetic process//protein phosphorylation//D-alanine metabolic process//proline metabolic process	GO:0005524//GO:0016773//GO:0016829//GO:0005515//GO:0004715//GO:0003824//GO:0047810	ATP binding//phosphotransferase activity, alcohol group as acceptor//lyase activity//protein binding//non-membrane spanning protein tyrosine kinase activity//catalytic activity//D-alanine:2-oxoglutarate aminotransferase activity	GO:0009536	plastid	KOG0975	Branched chain aminotransferase BCAT1, pyridoxal phosphate enzymes type IV superfamily
comp100185_c0	1271	22.17	28.99	51	0.4	0.65	0.83	--	--	--	--	--	--	--	--	--	--	--	--	--	--	--	--	--	--	--
comp100186_c0	731	251.16	451.35	473.77	7.83	17.66	13.36	XP_002323075.1	predicted protein [Populus trichocarpa] >gi|222867705|gb|EEF04836.1| predicted protein [Populus trichocarpa]	--	--	--	--	--	--	--	--	--	GO:0016310	phosphorylation	GO:0016301	kinase activity	--	--	--	--
comp100186_c1	1095	78.54	172	118	1.63	4.49	2.22	--	--	--	--	--	--	--	--	--	PF01104	Bunyavirus non-structural protein NS-s	GO:0016032	viral reproduction	--	--	--	--	--	--
comp100186_c2	1643	642.66	951.94	1173.01	8.91	16.57	14.72	XP_002271567.1	PREDICTED: probable receptor-like protein kinase At5g15080 [Vitis vinifera]	--	--	--	--	--	Q9LFP7	Probable receptor-like protein kinase At5g15080 OS=Arabidopsis thaliana GN=At5g15080 PE=1 SV=1	PF07714//PF00069	Protein tyrosine kinase//Protein kinase domain	GO:0006914//GO:0006468	autophagy//protein phosphorylation	GO:0005524//GO:0004672	ATP binding//protein kinase activity	GO:0005886	plasma membrane	--	--
comp100186_c3	527	20	29	46	0.86	1.57	1.8	--	--	--	--	--	--	--	--	--	--	--	--	--	--	--	--	--	--	--
comp100186_c4	391	26	36	45	1.52	2.63	2.37	--	--	--	--	--	--	--	--	--	--	--	--	--	--	--	--	--	--	--
comp100187_c0	552	41	13	16	1.69	0.67	0.6	--	--	--	--	--	--	--	--	--	--	--	--	--	--	--	--	--	--	--
comp100188_c0	1749	25150.3	1987.24	4069.65	327.7	32.5	47.96	NP_193036.1	AGC (cAMP-dependent, cGMP-dependent and protein kinase C) kinase family protein [Arabidopsis thaliana] >gi|5123941|emb|CAB45499.1| putative protein [Arabidopsis thaliana] >gi|7268002|emb|CAB78342.1| putative protein [Arabidopsis thaliana] >gi|26450769|dbj|BAC42493.1| unknown protein [Arabidopsis thaliana] >gi|28950941|gb|AAO63394.1| At4g13000 [Arabidopsis thaliana] >gi|332657812|gb|AEE83212.1| AG…	--	--	--	--	--	Q9LSF1	Serine/threonine-protein kinase OXI1 OS=Arabidopsis thaliana GN=OXI1 PE=1 SV=1	PF06293//PF07714//PF00069	Lipopolysaccharide kinase (Kdo/WaaP) family//Protein tyrosine kinase//Protein kinase domain	GO:0009611//GO:0016310//GO:0006468//GO:0009069//GO:0046777//GO:0009103//GO:0006979//GO:0010200	response to wounding//phosphorylation//protein phosphorylation//serine family amino acid metabolic process//protein autophosphorylation//lipopolysaccharide biosynthetic process//response to oxidative stress//response to chitin	GO:0005524//GO:0016773//GO:0019901//GO:0004674//GO:0004672	ATP binding//phosphotransferase activity, alcohol group as acceptor//protein kinase binding//protein serine/threonine kinase activity//protein kinase activity	GO:0016020//GO:0005634	membrane//nucleus	KOG0610	Putative serine/threonine protein kinase
comp100189_c0	261	0	0	0.82	0	0	0.06	--	--	--	--	--	--	--	--	--	--	--	--	--	--	--	--	--	--	--
comp100190_c0	292	2016.04	389.06	215	157.34	38.11	15.18	CAN68434.1	hypothetical protein VITISV_002078 [Vitis vinifera]	XM_002442364.1	Sorghum bicolor hypothetical protein, mRNA	K09286	EREBP	EREBP-like factor	Q94ID6	Ethylene-responsive transcription factor 12 OS=Arabidopsis thaliana GN=ERF12 PE=2 SV=1	PF04810//PF00847	Sec23/Sec24 zinc finger//AP2 domain	GO:0006886//GO:0006355//GO:0006888	intracellular protein transport//regulation of transcription, DNA-dependent//ER to Golgi vesicle-mediated transport	GO:0003677//GO:0008270//GO:0003700	DNA binding//zinc ion binding//sequence-specific DNA binding transcription factor activity	GO:0005634//GO:0030127//GO:0005667	nucleus//COPII vesicle coat//transcription factor complex	--	--
comp100190_c1	770	593	378	145	17.55	14.04	3.88	BAG50059.1	transcription factor AP2-EREBP [Lotus japonicus]	--	--	--	--	--	Q84XB3	Ethylene-responsive transcription factor 1 OS=Solanum lycopersicum GN=ERF1 PE=2 SV=1	--	--	GO:0050896//GO:0009987	response to stimulus//cellular process	--	--	--	--	--	--
comp100190_c2	263	0	2	0	0	0.22	0	--	--	--	--	--	--	--	--	--	--	--	--	--	--	--	--	--	--	--
comp100190_c3	1072	8258.87	1574	1047.97	175.57	42	20.15	CAN68434.1	hypothetical protein VITISV_002078 [Vitis vinifera]	--	--	--	--	--	--	--	PF08015	Fungal mating-type pheromone	GO:0007165	signal transduction	GO:0000772	mating pheromone activity	GO:0016020	membrane	--	--
comp100191_c0	1800	401.96	629.32	875.86	5.09	10	10.03	XP_002871074.1	short-chain dehydrogenase/reductase family protein [Arabidopsis lyrata subsp. lyrata] >gi|297316911|gb|EFH47333.1| short-chain dehydrogenase/reductase family protein [Arabidopsis lyrata subsp. lyrata]	XM_002511184.1	Ricinus communis short-chain dehydrogenase, putative, mRNA	--	--	--	Q8N5I4	Dehydrogenase/reductase SDR family member on chromosome X OS=Homo sapiens GN=DHRSX PE=2 SV=2	PF00106	short chain dehydrogenase	GO:0008152	metabolic process	GO:0016491	oxidoreductase activity	--	--	KOG1208	Dehydrogenases with different specificities (related to short-chain alcohol dehydrogenases)
comp100192_c0	1253	83.07	56	60	1.51	1.28	0.99	BAJ86422.1	predicted protein [Hordeum vulgare subsp. vulgare]	AC235092.3	Medicago truncatula strain A17 clone mth2-24c5, complete sequence	--	--	--	Q9FI80	Pentatricopeptide repeat-containing protein At5g48910 OS=Arabidopsis thaliana GN=PCMP-H38 PE=2 SV=1	--	--	--	--	--	--	GO:0009536	plastid	--	--
comp100192_c1	838	37	16	38	1.01	0.55	0.93	CAN66581.1	hypothetical protein VITISV_030261 [Vitis vinifera]	--	--	--	--	--	Q9LN01	Pentatricopeptide repeat-containing protein At1g08070 OS=Arabidopsis thaliana GN=PCMP-H12 PE=2 SV=1	--	--	--	--	--	--	--	--	--	--
comp100193_c0	1239	15	39	59	0.28	0.9	0.98	--	--	--	--	--	--	--	--	--	--	--	--	--	--	--	--	--	--	--
comp100193_c1	479	26.99	12	42	1.28	0.72	1.81	--	--	--	--	--	--	--	--	--	--	--	--	--	--	--	--	--	--	--
comp100194_c0	295	10	17	7	0.77	1.65	0.49	--	--	--	--	--	--	--	--	--	--	--	--	--	--	--	--	--	--	--
comp100194_c1	1777	2780.76	1572.56	2528.06	35.66	25.31	29.32	ABO41834.1	putative caffeic acid methyltransferase [Gossypium raimondii]	XM_003634380.1	PREDICTED: Vitis vinifera caffeic acid 3-O-methyltransferase-like (LOC100242108), mRNA	K05279	E2.1.1.76	flavonol 3-O-methyltransferase	Q8W013	Caffeic acid 3-O-methyltransferase OS=Catharanthus roseus GN=COMT1 PE=2 SV=1	PF03884//PF09297//PF05891//PF08100//PF00891//PF01529	Domain of unknown function (DUF329)//NADH pyrophosphatase zinc ribbon domain//AdoMet dependent proline di-methyltransferase//Dimerisation domain//O-methyltransferase//DHHC zinc finger domain	GO:0009811//GO:0009809//GO:0032259//GO:0009805	stilbene biosynthetic process//lignin biosynthetic process//methylation//coumarin biosynthetic process	GO:0047763//GO:0008168//GO:0046983//GO:0046872//GO:0008171//GO:0016787//GO:0008270	caffeate O-methyltransferase activity//methyltransferase activity//protein dimerization activity//metal ion binding//O-methyltransferase activity//hydrolase activity//zinc ion binding	--	--	--	--
comp100195_c0	637	57	37	74.92	2.04	1.66	2.42	--	--	--	--	--	--	--	--	--	PF01076	Plasmid recombination enzyme	GO:0006310	DNA recombination	GO:0003677	DNA binding	GO:0005727	extrachromosomal circular DNA	--	--
comp100195_c1	2457	849.83	648.98	1090	7.88	7.56	9.14	XP_002332746.1	predicted protein [Populus trichocarpa] >gi|222833074|gb|EEE71551.1| predicted protein [Populus trichocarpa]	XM_002332709.1	Populus trichocarpa predicted protein, mRNA	K12119	CRY2	cryptochrome 2	Q96524	Cryptochrome-2 OS=Arabidopsis thaliana GN=CRY2 PE=1 SV=2	PF03441//PF00875//PF02022	FAD binding domain of DNA photolyase//DNA photolyase//Integrase Zinc binding domain	GO:0006338//GO:0009414//GO:0006281//GO:0010118//GO:0009911//GO:0010075//GO:0010617//GO:0009638	chromatin remodeling//response to water deprivation//DNA repair//stomatal movement//positive regulation of flower development//regulation of meristem growth//circadian regulation of calcium ion oscillation//phototropism	GO:0003904//GO:0042803//GO:0003913//GO:0008270	deoxyribodipyrimidine photo-lyase activity//protein homodimerization activity//DNA photolyase activity//zinc ion binding	GO:0005634//GO:0005773	nucleus//vacuole	KOG0133	Deoxyribodipyrimidine photolyase/cryptochrome
comp100195_c2	227	4	0	1	0.4	0	0.09	--	--	--	--	--	--	--	--	--	--	--	--	--	--	--	--	--	--	--
comp100196_c0	1444	6411.75	9690.65	7286.31	101.19	191.96	104.01	AFK45318.1	unknown [Lotus japonicus]	AK246402.1	Solanum lycopersicum cDNA, clone: FC09DH07, HTC in fruit	K12194	CHMP4, SNF7, VPS32	charged multivesicular body protein 4	Q9SZE4	Vacuolar protein sorting-associated protein 32 homolog 2 OS=Arabidopsis thaliana GN=VPS32.2 PE=1 SV=1	PF04998//PF07465//PF05531//PF01105//PF03357	RNA polymerase Rpb1, domain 5//Photosystem I protein M (PsaM)//Nucleopolyhedrovirus P10 protein//emp24/gp25L/p24 family/GOLD//Snf7	GO:0016192//GO:0006144//GO:0006206//GO:0015031//GO:0006810//GO:0006351//GO:0015979	vesicle-mediated transport//purine nucleobase metabolic process//pyrimidine nucleobase metabolic process//protein transport//transport//transcription, DNA-dependent//photosynthesis	GO:0003677//GO:0005515//GO:0003899	DNA binding//protein binding//DNA-directed RNA polymerase activity	GO:0019028//GO:0030094//GO:0005730//GO:0016021//GO:0000815//GO:0009522	viral capsid//plasma membrane-derived photosystem I//nucleolus//integral to membrane//ESCRT III complex//photosystem I	KOG1656	Protein involved in glucose derepression and pre-vacuolar endosome protein sorting
comp100197_c0	1359	7019.79	5962.21	11597.1	117.72	125.49	175.9	XP_002279466.1	PREDICTED: ATP synthase subunit O, mitochondrial isoform 1 [Vitis vinifera] >gi|297736243|emb|CBI24881.3| unnamed protein product [Vitis vinifera]	AF479044.1	Triticum aestivum F1-ATPase mRNA, partial cds	K02137	ATPeF1O, ATP5O	F-type H+-transporting ATPase oligomycin sensitivity conferral protein	P22778	ATP synthase subunit O, mitochondrial OS=Ipomoea batatas PE=1 SV=1	PF00213	ATP synthase delta (OSCP) subunit	GO:0042777//GO:0015986	plasma membrane ATP synthesis coupled proton transport//ATP synthesis coupled proton transport	GO:0050897//GO:0008270//GO:0046933	cobalt ion binding//zinc ion binding//hydrogen ion transporting ATP synthase activity, rotational mechanism	GO:0005754//GO:0045259//GO:0005886//GO:0009507	mitochondrial proton-transporting ATP synthase, catalytic core//proton-transporting ATP synthase complex//plasma membrane//chloroplast	KOG1662	Mitochondrial F1F0-ATP synthase, subunit OSCP/ATP5
comp100198_c0	1637	92	58.2	32	1.28	1.02	0.4	XP_002332528.1	predicted protein [Populus trichocarpa] >gi|222832640|gb|EEE71117.1| predicted protein [Populus trichocarpa]	--	--	--	--	--	--	--	PF03521	Kv2 voltage-gated K+ channel	GO:0006813	potassium ion transport	GO:0005249	voltage-gated potassium channel activity	GO:0008076	voltage-gated potassium channel complex	--	--
comp100199_c0	1539	306	166	283	4.53	3.09	3.79	XP_003534497.1	PREDICTED: phosphoglycolate phosphatase-like [Glycine max]	XM_002514747.1	Ricinus communis 4-nitrophenylphosphatase, putative, mRNA	K01091	E3.1.3.18, gph	phosphoglycolate phosphatase	Q00472	4-nitrophenylphosphatase OS=Schizosaccharomyces pombe (strain 972 / ATCC 24843) GN=pho2 PE=2 SV=2	PF00702	haloacid dehalogenase-like hydrolase	GO:0008152//GO:0019497//GO:0016311	metabolic process//hexachlorocyclohexane metabolic process//dephosphorylation	GO:0003824//GO:0003869	catalytic activity//4-nitrophenylphosphatase activity	GO:0048046//GO:0005634//GO:0005773//GO:0009570	apoplast//nucleus//vacuole//chloroplast stroma	KOG2882	p-Nitrophenyl phosphatase
comp10019_c0	478	2	2	3	0.1	0.12	0.13	--	--	--	--	--	--	--	--	--	PF01830	Peptidase C7 family	GO:0006508	proteolysis	GO:0004197	cysteine-type endopeptidase activity	--	--	--	--
comp100200_c0	871	48	36	53.04	1.26	1.18	1.26	--	--	--	--	--	--	--	--	--	--	--	--	--	--	--	--	--	--	--
comp100200_c1	774	81	40	55	2.38	1.48	1.46	--	--	--	--	--	--	--	--	--	--	--	--	--	--	--	--	--	--	--
comp100201_c0	1978	764	239.98	933.44	8.8	3.47	9.73	XP_002517867.1	conserved hypothetical protein [Ricinus communis] >gi|223542849|gb|EEF44385.1| conserved hypothetical protein [Ricinus communis]	--	--	--	--	--	Q6DR04	Reticulon-like protein B17 OS=Arabidopsis thaliana GN=RTNLB17 PE=2 SV=1	PF02453	Reticulon	--	--	--	--	GO:0005783	endoplasmic reticulum	--	--
comp100202_c0	2112	21	108	86.02	0.23	1.46	0.84	--	--	--	--	--	--	--	--	--	PF00558//PF04995	Vpu protein//Heme exporter protein D (CcmD)	GO:0006810//GO:0032801//GO:0019076//GO:0006812	transport//receptor catabolic process//viral release from host cell//cation transport	GO:0005261	cation channel activity	GO:0016021//GO:0033644	integral to membrane//host cell membrane	--	--
comp100203_c0	768	20	37	13	0.59	1.38	0.35	--	--	--	--	--	--	--	--	--	PF01848//PF05279	Hok/gef family//Aspartyl beta-hydroxylase N-terminal region	--	--	--	--	GO:0016020	membrane	--	--
comp100204_c0	2408	9078.45	5435.97	2131.57	85.92	64.57	18.25	XP_002272471.1	PREDICTED: scarecrow-like protein 8-like [Vitis vinifera]	--	--	--	--	--	Q9FYR7	Scarecrow-like protein 8 OS=Arabidopsis thaliana GN=SCL8 PE=2 SV=1	--	--	GO:0006355	regulation of transcription, DNA-dependent	--	--	GO:0005634//GO:0005737	nucleus//cytoplasm	--	--
comp100205_c0	1743	622	512	582.03	8.13	8.4	6.88	XP_003546700.1	PREDICTED: magnesium transporter MRS2-1-like [Glycine max]	XM_002263356.2	PREDICTED: Vitis vinifera magnesium transporter MRS2-1-like (LOC100267379), mRNA	K16075	MRS2, MFM1	magnesium transporter	Q9S9N4	Magnesium transporter MRS2-1 OS=Arabidopsis thaliana GN=MRS2-1 PE=2 SV=1	PF00804//PF01017//PF05817//PF01544//PF00617	Syntaxin//STAT protein, all-alpha domain//Oligosaccharyltransferase subunit Ribophorin II//CorA-like Mg2+ transporter protein//RasGEF domain	GO:0006355//GO:0030001//GO:0007264//GO:0055085//GO:0007165//GO:0018279//GO:0015693//GO:0043087	regulation of transcription, DNA-dependent//metal ion transport//small GTPase mediated signal transduction//transmembrane transport//signal transduction//protein N-linked glycosylation via asparagine//magnesium ion transport//regulation of GTPase activity	GO:0004579//GO:0005085//GO:0004871//GO:0015095//GO:0003700//GO:0046873	dolichyl-diphosphooligosaccharide-protein glycotransferase activity//guanyl-nucleotide exchange factor activity//signal transducer activity//magnesium ion transmembrane transporter activity//sequence-specific DNA binding transcription factor activity//metal ion transmembrane transporter activity	GO:0016020//GO:0008250//GO:0005667//GO:0005886//GO:0005634//GO:0005622//GO:0005773//GO:0005789	membrane//oligosaccharyltransferase complex//transcription factor complex//plasma membrane//nucleus//intracellular//vacuole//endoplasmic reticulum membrane	KOG2662	Magnesium transporters: CorA family
comp100206_c0	1306	1641	488.7	666	28.63	10.7	10.51	XP_002283020.2	PREDICTED: bifunctional dihydroflavonol 4-reductase/flavanone 4-reductase-like [Vitis vinifera]	--	--	--	--	--	Q9S9N9	Cinnamoyl-CoA reductase 1 OS=Arabidopsis thaliana GN=CCR1 PE=1 SV=1	PF05544//PF01370//PF00106//PF01073//PF03446	Proline racemase//NAD dependent epimerase/dehydratase family//short chain dehydrogenase//3-beta hydroxysteroid dehydrogenase/isomerase family//NAD binding domain of 6-phosphogluconate dehydrogenase	GO:0055114//GO:0006525//GO:0008207//GO:0044237//GO:0006694//GO:0008152//GO:0008209//GO:0019521//GO:0006560//GO:0006098//GO:0008210	oxidation-reduction process//arginine metabolic process//C21-steroid hormone metabolic process//cellular metabolic process//steroid biosynthetic process//metabolic process//androgen metabolic process//D-gluconate metabolic process//proline metabolic process//pentose-phosphate shunt//estrogen metabolic process	GO:0018112//GO:0016491//GO:0016616//GO:0004616//GO:0003824//GO:0003854//GO:0050662	proline racemase activity//oxidoreductase activity//oxidoreductase activity, acting on the CH-OH group of donors, NAD or NADP as acceptor//phosphogluconate dehydrogenase (decarboxylating) activity//catalytic activity//3-beta-hydroxy-delta5-steroid dehydrogenase activity//coenzyme binding	--	--	KOG1502	Flavonol reductase/cinnamoyl-CoA reductase
comp100207_c0	1376	15	25	43	0.25	0.52	0.64	XP_002262784.1	PREDICTED: uncharacterized protein LOC100258751 [Vitis vinifera] >gi|147858253|emb|CAN83921.1| hypothetical protein VITISV_011842 [Vitis vinifera]	--	--	--	--	--	--	--	--	--	--	--	GO:0005515	protein binding	--	--	--	--
comp100208_c0	1392	29	13	290.02	0.47	0.27	4.29	EAY94316.1	hypothetical protein OsI_16083 [Oryza sativa Indica Group]	--	--	--	--	--	Q9M0U9	F-box protein SKIP19 OS=Arabidopsis thaliana GN=SKIP19 PE=1 SV=1	PF09596//PF00646	MamL-1 domain//F-box domain	--	--	--	--	--	--	--	--
comp100209_c0	742	46	136	7	1.41	5.24	0.19	AFK44274.1	unknown [Medicago truncatula]	--	--	--	--	--	P27056	Non-specific lipid-transfer protein 1 OS=Solanum lycopersicum GN=TSW12 PE=2 SV=1	--	--	--	--	--	--	--	--	--	--
comp100210_c0	753	23	19	38.32	0.7	0.72	1.05	--	--	--	--	--	--	--	--	--	--	--	--	--	--	--	--	--	--	--
comp100211_c0	1712	887	2667.94	1636.99	11.81	44.58	19.71	XP_002285213.1	PREDICTED: alpha-amylase [Vitis vinifera] >gi|297741278|emb|CBI32409.3| unnamed protein product [Vitis vinifera]	--	--	K01176	E3.2.1.1, amyA, malS	alpha-amylase	P17859	Alpha-amylase OS=Vigna mungo GN=AMY1.1 PE=2 SV=1	PF07821//PF02324//PF00128	Alpha-amylase C-terminal beta-sheet domain//Glycosyl hydrolase family 70//Alpha amylase, catalytic domain	GO:0005982//GO:0005985//GO:0005975//GO:0009250	starch metabolic process//sucrose metabolic process//carbohydrate metabolic process//glucan biosynthetic process	GO:0004556//GO:0003824//GO:0046527//GO:0043169//GO:0005509	alpha-amylase activity//catalytic activity//glucosyltransferase activity//cation binding//calcium ion binding	--	--	KOG0471	Alpha-amylase
comp100212_c0	542	4.66	1	30	0.2	0.05	1.14	--	--	--	--	--	--	--	--	--	--	--	--	--	--	--	--	--	--	--
comp1002130_c0	273	2	4.99	0	0.17	0.52	0	--	--	--	--	--	--	--	--	--	--	--	--	--	--	--	--	--	--	--
comp100213_c0	1567	336	31	280.16	4.89	0.57	3.69	XP_002318800.1	predicted protein [Populus trichocarpa] >gi|222859473|gb|EEE97020.1| predicted protein [Populus trichocarpa]	--	--	--	--	--	--	--	--	--	--	--	--	--	--	--	--	--
comp100214_c0	1537	488	772.74	911.71	7.24	14.38	12.23	CBI19097.3	unnamed protein product [Vitis vinifera]	--	--	K01922	PPCS, coaB	phosphopantothenate-cysteine ligase	Q9LZM3	Phosphopantothenate--cysteine ligase 2 OS=Arabidopsis thaliana GN=PPCS2 PE=2 SV=2	PF06448	Domain of Unknown Function (DUF1081)	GO:0015940//GO:0006869//GO:0015937	pantothenate biosynthetic process//lipid transport//coenzyme A biosynthetic process	GO:0005319//GO:0004632	lipid transporter activity//phosphopantothenate--cysteine ligase activity	--	--	KOG2728	Uncharacterized conserved protein with similarity to phosphopantothenoylcysteine synthetase/decarboxylase
comp100215_c0	2950	5822.46	6164.85	10518.4	44.98	59.78	73.5	XP_003529464.1	PREDICTED: V-type proton ATPase catalytic subunit A-like [Glycine max]	XM_002267243.2	PREDICTED: Vitis vinifera V-type proton ATPase catalytic subunit A-like (LOC100261512), mRNA	K02145	ATPeVA, ATP6A1	V-type H+-transporting ATPase subunit A	P13548	V-type proton ATPase catalytic subunit A OS=Vigna radiata var. radiata PE=1 SV=3	PF02874//PF00306//PF00006	ATP synthase alpha/beta family, beta-barrel domain//ATP synthase alpha/beta chain, C terminal domain//ATP synthase alpha/beta family, nucleotide-binding domain	GO:0046034//GO:0009555//GO:0042777//GO:0006119//GO:0009651//GO:0015992//GO:0007030//GO:0015986//GO:0015991	ATP metabolic process//pollen development//plasma membrane ATP synthesis coupled proton transport//oxidative phosphorylation//response to salt stress//proton transport//Golgi organization//ATP synthesis coupled proton transport//ATP hydrolysis coupled proton transport	GO:0005524//GO:0046961//GO:0046933//GO:0002020//GO:0016820	ATP binding//proton-transporting ATPase activity, rotational mechanism//hydrogen ion transporting ATP synthase activity, rotational mechanism//protease binding//hydrolase activity, acting on acid anhydrides, catalyzing transmembrane movement of substances	GO:0045259//GO:0009941//GO:0005886//GO:0033180//GO:0016469//GO:0005774//GO:0033178//GO:0005618//GO:0000325	proton-transporting ATP synthase complex//chloroplast envelope//plasma membrane//proton-transporting V-type ATPase, V1 domain//proton-transporting two-sector ATPase complex//vacuolar membrane//proton-transporting two-sector ATPase complex, catalytic domain//cell wall//plant-type vacuole	KOG1352	Vacuolar H+-ATPase V1 sector, subunit A
comp1002163_c0	266	1	2	2	0.09	0.22	0.15	--	--	--	--	--	--	--	--	--	--	--	--	--	--	--	--	--	--	--
comp100216_c0	1237	9.1	37.96	24	0.17	0.88	0.4	--	--	--	--	--	--	--	--	--	--	--	--	--	--	--	--	--	--	--
comp1002178_c0	433	3	6	5	0.16	0.4	0.24	--	--	--	--	--	--	--	--	--	--	--	--	--	--	--	--	--	--	--
comp100217_c0	1107	30	20	56	0.62	0.52	1.04	--	--	--	--	--	--	--	--	--	PF10181	GPI-GlcNAc transferase complex, PIG-H component	--	--	GO:0017176	phosphatidylinositol N-acetylglucosaminyltransferase activity	--	--	--	--
comp100218_c0	1359	3751.96	5243.28	3053.45	62.92	110.36	46.31	XP_002525466.1	conserved hypothetical protein [Ricinus communis] >gi|223535279|gb|EEF36956.1| conserved hypothetical protein [Ricinus communis]	--	--	--	--	--	--	--	--	--	--	--	--	--	--	--	--	--
comp100218_c1	2350	5391.36	1453.31	2248.15	52.28	17.69	19.72	XP_002279580.1	PREDICTED: probable leucine-rich repeat receptor-like protein kinase At1g68400-like [Vitis vinifera]	XM_003555002.1	PREDICTED: Glycine max probable leucine-rich repeat receptor-like protein kinase At1g68400-like (LOC100810749), mRNA	--	--	--	Q9M9C5	Probable leucine-rich repeat receptor-like protein kinase At1g68400 OS=Arabidopsis thaliana GN=At1g68400 PE=2 SV=1	PF00560//PF08220//PF07714//PF00069//PF02480	Leucine Rich Repeat//DeoR-like helix-turn-helix domain//Protein tyrosine kinase//Protein kinase domain//Alphaherpesvirus glycoprotein E	GO:0016310//GO:0006355//GO:0009069//GO:0006468//GO:0007169	phosphorylation//regulation of transcription, DNA-dependent//serine family amino acid metabolic process//protein phosphorylation//transmembrane receptor protein tyrosine kinase signaling pathway	GO:0005524//GO:0005515//GO:0004674//GO:0004672//GO:0003700	ATP binding//protein binding//protein serine/threonine kinase activity//protein kinase activity//sequence-specific DNA binding transcription factor activity	GO:0016020//GO:0005622//GO:0005667//GO:0016021//GO:0005576	membrane//intracellular//transcription factor complex//integral to membrane//extracellular region	--	--
comp100218_c2	220	30	53	16	3.11	6.89	1.5	--	--	--	--	--	--	--	--	--	--	--	--	--	--	--	--	--	--	--
comp1002199_c0	826	4	16	13	0.11	0.55	0.32	--	--	--	--	--	--	--	--	--	--	--	--	--	--	--	--	--	--	--
comp100219_c0	1760	20	64	48	0.26	1.04	0.56	--	--	--	--	--	--	--	--	--	--	--	--	--	--	--	--	--	--	--
comp10021_c0	834	6	16	13	0.16	0.55	0.32	--	--	--	--	--	--	--	--	--	--	--	--	--	--	--	--	--	--	--
comp100220_c0	1408	21	37.94	64	0.34	0.77	0.94	--	--	--	--	--	--	--	--	--	--	--	--	--	--	--	--	--	--	--
comp100221_c0	624	4	30	34	0.15	1.38	1.12	--	--	--	--	--	--	--	--	--	--	--	--	--	--	--	--	--	--	--
comp100222_c0	728	162.72	200.97	105	5.09	7.9	2.97	XP_002529073.1	serine/threonine protein kinase, putative [Ricinus communis] >gi|223531485|gb|EEF33317.1| serine/threonine protein kinase, putative [Ricinus communis]	--	--	--	--	--	--	--	--	--	--	--	GO:0016772	transferase activity, transferring phosphorus-containing groups	--	--	--	--
comp100222_c1	589	226.99	339	195	8.78	16.46	6.82	XP_002269994.1	PREDICTED: serine/threonine-protein kinase KIPK-like [Vitis vinifera]	--	--	--	--	--	Q9LFA2	Serine/threonine-protein kinase KIPK OS=Arabidopsis thaliana GN=KIPK PE=1 SV=1	PF01500//PF06293//PF07714//PF00069//PF02241	Keratin, high sulfur B2 protein//Lipopolysaccharide kinase (Kdo/WaaP) family//Protein tyrosine kinase//Protein kinase domain//Methyl-coenzyme M reductase beta subunit, C-terminal domain	GO:0016310//GO:0046656//GO:0009069//GO:0006468//GO:0009103	phosphorylation//folic acid biosynthetic process//serine family amino acid metabolic process//protein phosphorylation//lipopolysaccharide biosynthetic process	GO:0005524//GO:0016773//GO:0004674//GO:0004672//GO:0050524	ATP binding//phosphotransferase activity, alcohol group as acceptor//protein serine/threonine kinase activity//protein kinase activity//coenzyme-B sulfoethylthiotransferase activity	GO:0016020//GO:0045095//GO:0005886	membrane//keratin filament//plasma membrane	KOG0610	Putative serine/threonine protein kinase
comp100222_c2	374	47	102	50	2.86	7.8	2.76	EEE60953.1	hypothetical protein OsJ_14710 [Oryza sativa Japonica Group]	--	--	--	--	--	Q9LFA2	Serine/threonine-protein kinase KIPK OS=Arabidopsis thaliana GN=KIPK PE=1 SV=1	--	--	GO:0016310	phosphorylation	GO:0004672	protein kinase activity	--	--	--	--
comp100222_c3	241	69	92	47	6.52	10.92	4.02	CBI17061.3	unnamed protein product [Vitis vinifera]	--	--	--	--	--	P15792	Protein kinase PVPK-1 OS=Phaseolus vulgaris PE=2 SV=1	PF07714//PF00069	Protein tyrosine kinase//Protein kinase domain	GO:0016310//GO:0009069//GO:0006468	phosphorylation//serine family amino acid metabolic process//protein phosphorylation	GO:0004674//GO:0005524//GO:0004672	protein serine/threonine kinase activity//ATP binding//protein kinase activity	GO:0005886	plasma membrane	KOG0610	Putative serine/threonine protein kinase
comp100222_c4	1195	376	580	316	7.17	13.88	5.45	XP_002269994.1	PREDICTED: serine/threonine-protein kinase KIPK-like [Vitis vinifera]	--	--	--	--	--	Q9LFA2	Serine/threonine-protein kinase KIPK OS=Arabidopsis thaliana GN=KIPK PE=1 SV=1	PF00069	Protein kinase domain	GO:0006468	protein phosphorylation	GO:0005524//GO:0004672//GO:0016772	ATP binding//protein kinase activity//transferase activity, transferring phosphorus-containing groups	--	--	KOG0610	Putative serine/threonine protein kinase
comp100223_c0	1241	30	21.93	30	0.55	0.51	0.5	--	--	--	--	--	--	--	--	--	--	--	--	--	--	--	--	--	--	--
comp100224_c0	245	2	1	7	0.19	0.12	0.59	--	--	--	--	--	--	--	--	--	--	--	--	--	--	--	--	--	--	--
comp100224_c1	1095	12	4	93	0.25	0.1	1.75	--	--	--	--	--	--	--	--	--	--	--	--	--	--	--	--	--	--	--
comp100225_c0	564	87	91	82	3.52	4.62	3	XP_002534484.1	transcription factor, putative [Ricinus communis] >gi|223525213|gb|EEF27897.1| transcription factor, putative [Ricinus communis]	--	--	--	--	--	Q9SEZ1	Transcription factor HB29 OS=Arabidopsis thaliana GN=HB29 PE=1 SV=1	--	--	--	--	GO:0003677	DNA binding	--	--	--	--
comp100225_c1	1013	6571.82	3021.66	3813.2	147.84	85.32	77.59	CAN75153.1	hypothetical protein VITISV_035994 [Vitis vinifera]	--	--	--	--	--	Q9SB61	ZF-HD homeobox protein At4g24660 OS=Arabidopsis thaliana GN=At4g24660 PE=1 SV=1	PF08094//PF06152//PF00046	Conotoxin TVIIA/GS family//Phage minor capsid protein 2//Homeobox domain	--	--	GO:0003677	DNA binding	--	--	--	--
comp100225_c2	315	23.17	7	0.9	1.68	0.64	0.06	--	--	--	--	--	--	--	--	--	--	--	--	--	--	--	--	--	--	--
comp100225_c3	457	2721.75	477.28	48	135.73	29.87	2.17	XP_002532121.1	conserved hypothetical protein [Ricinus communis] >gi|223528201|gb|EEF30261.1| conserved hypothetical protein [Ricinus communis]	--	--	--	--	--	--	--	--	--	GO:0006612//GO:0010286//GO:0043069//GO:0030968//GO:0006944//GO:0010363	protein targeting to membrane//heat acclimation//negative regulation of programmed cell death//endoplasmic reticulum unfolded protein response//cellular membrane fusion//regulation of plant-type hypersensitive response	--	--	GO:0005576//GO:0005739	extracellular region//mitochondrion	--	--
comp100226_c0	872	190	512.54	201.77	4.97	16.81	4.77	CBI25434.3	unnamed protein product [Vitis vinifera]	--	--	K03237	EIF2S1	translation initiation factor 2 subunit 1	P56286	Eukaryotic translation initiation factor 2 subunit alpha OS=Schizosaccharomyces pombe (strain 972 / ATCC 24843) GN=tif211 PE=1 SV=1	PF07541	Eukaryotic translation initiation factor 2 alpha subunit	GO:0006413//GO:0006446	translational initiation//regulation of translational initiation	GO:0003723//GO:0003743	RNA binding//translation initiation factor activity	GO:0005840//GO:0005634//GO:0005850	ribosome//nucleus//eukaryotic translation initiation factor 2 complex	KOG2916	Translation initiation factor 2, alpha subunit (eIF-2alpha)
comp100227_c0	1564	10	44	57	0.15	0.8	0.75	--	--	--	--	--	--	--	--	--	--	--	--	--	--	--	--	--	--	--
comp100228_c0	636	4	8	23	0.14	0.36	0.75	--	--	--	--	--	--	--	--	--	--	--	--	--	--	--	--	--	--	--
comp100229_c0	992	253	188	548.02	5.81	5.42	11.39	XP_002316125.1	predicted protein [Populus trichocarpa] >gi|222865165|gb|EEF02296.1| predicted protein [Populus trichocarpa]	--	--	--	--	--	--	--	--	--	--	--	--	--	--	--	KOG0147	Transcriptional coactivator CAPER (RRM superfamily)
comp100229_c1	1197	500.43	492.03	1184.58	9.53	11.76	20.4	XP_002438582.1	hypothetical protein SORBIDRAFT_10g022236 [Sorghum bicolor] >gi|241916805|gb|EER89949.1| hypothetical protein SORBIDRAFT_10g022236 [Sorghum bicolor]	--	--	--	--	--	Q8VDP4	DBIRD complex subunit KIAA1967 homolog OS=Mus musculus PE=1 SV=2	--	--	GO:0048193//GO:0009630//GO:0030244//GO:0009793	Golgi vesicle transport//gravitropism//cellulose biosynthetic process//embryo development ending in seed dormancy	--	--	GO:0005829	cytosol	KOG4246	Predicted DNA-binding protein, contains SAP domain
comp10022_c0	314	2	2	2	0.15	0.18	0.13	--	--	--	--	--	--	--	--	--	--	--	--	--	--	--	--	--	--	--
comp100230_c0	858	20	16	20	0.53	0.53	0.48	--	--	--	--	--	--	--	--	--	--	--	--	--	--	--	--	--	--	--
comp100231_c0	1420	1573.54	2154.31	2082	25.25	43.4	30.22	XP_002525514.1	conserved hypothetical protein [Ricinus communis] >gi|223535193|gb|EEF36872.1| conserved hypothetical protein [Ricinus communis]	--	--	--	--	--	Q55909	TVP38/TMEM64 family membrane protein slr0305 OS=Synechocystis sp. (strain PCC 6803 / Kazusa) GN=slr0305 PE=3 SV=1	--	--	--	--	--	--	GO:0009507	chloroplast	--	--
comp100232_c0	2346	1037	966.01	585	10.07	11.78	5.14	XP_002515159.1	Ubiquinone biosynthesis protein coq-8, putative [Ricinus communis] >gi|223545639|gb|EEF47143.1| Ubiquinone biosynthesis protein coq-8, putative [Ricinus communis]	AK327570.1	Solanum lycopersicum cDNA, clone: LEFL2033D15, HTC in fruit	K08869	ADCK, ABC1	aarF domain-containing kinase	Q96D53	Uncharacterized aarF domain-containing protein kinase 4 OS=Homo sapiens GN=ADCK4 PE=1 SV=2	--	--	GO:0006879//GO:0009637//GO:0017004//GO:0009902//GO:0006352//GO:0010114//GO:0010039//GO:0006364//GO:0019288//GO:2000030//GO:0016226//GO:0006098//GO:0006355//GO:0000302//GO:0010218//GO:0006144//GO:0006206//GO:0016117//GO:0010027//GO:0071482//GO:0006810//GO:0006399//GO:0006351//GO:0015996	cellular iron ion homeostasis//response to blue light//cytochrome complex assembly//chloroplast relocation//DNA-dependent transcription, initiation//response to red light//response to iron ion//rRNA processing//isopentenyl diphosphate biosynthetic process, mevalonate-independent pathway//regulation of response to red or far red light//iron-sulfur cluster assembly//pentose-phosphate shunt//regulat…	GO:0005515//GO:0003700//GO:0001053//GO:0003899//GO:0003677//GO:0042626	protein binding//sequence-specific DNA binding transcription factor activity//plastid sigma factor activity//DNA-directed RNA polymerase activity//DNA binding//ATPase activity, coupled to transmembrane movement of substances	GO:0005730//GO:0005667//GO:0005746//GO:0009570	nucleolus//transcription factor complex//mitochondrial respiratory chain//chloroplast stroma	KOG1234	ABC (ATP binding cassette) 1 protein
comp100233_c0	1683	1384.33	832.44	2008.49	18.74	14.15	24.6	XP_002283576.1	PREDICTED: delta(14)-sterol reductase [Vitis vinifera] >gi|297740061|emb|CBI30243.3| unnamed protein product [Vitis vinifera]	XR_136921.1	PREDICTED: Glycine max delta(14)-sterol reductase-like (LOC100805740), miscRNA	K00222	E1.3.1.70, TM7SF2, ERG24	delta14-sterol reductase	Q9LDR4	Delta(14)-sterol reductase OS=Arabidopsis thaliana GN=FK PE=1 SV=2	PF01222	Ergosterol biosynthesis ERG4/ERG24 family	GO:0016126//GO:0016132//GO:0055114//GO:0006084//GO:0019745//GO:0009793	sterol biosynthetic process//brassinosteroid biosynthetic process//oxidation-reduction process//acetyl-CoA metabolic process//pentacyclic triterpenoid biosynthetic process//embryo development ending in seed dormancy	GO:0050613	delta14-sterol reductase activity	GO:0016020//GO:0005634//GO:0016023	membrane//nucleus//cytoplasmic membrane-bounded vesicle	KOG1435	Sterol reductase/lamin B receptor
comp100234_c0	1392	412	229.13	456.53	6.75	4.71	6.76	XP_002271957.1	PREDICTED: ribosomal RNA small subunit methyltransferase E-like [Vitis vinifera]	--	--	K09761	rsmE	16S rRNA (uracil1498-N3)-methyltransferase	P54461	Ribosomal RNA small subunit methyltransferase E OS=Bacillus subtilis (strain 168) GN=rsmE PE=1 SV=1	PF04452	RNA methyltransferase	GO:0006744//GO:0032259//GO:0006364	ubiquinone biosynthetic process//methylation//rRNA processing	GO:0008168	methyltransferase activity	GO:0009507	chloroplast	--	--
comp100235_c0	947	118	184	225	2.84	5.56	4.9	XP_002523022.1	Vacuolar cation/proton exchanger, putative [Ricinus communis] >gi|223537744|gb|EEF39364.1| Vacuolar cation/proton exchanger, putative [Ricinus communis]	XM_003530776.1	PREDICTED: Glycine max vacuolar cation/proton exchanger 5-like (LOC100799276), mRNA	K07300	chaA, CAX	Ca2+:H+ antiporter	Q5KQN0	Vacuolar cation/proton exchanger 2 OS=Oryza sativa subsp. japonica GN=CAX2 PE=2 SV=2	PF01699	Sodium/calcium exchanger protein	GO:0055085//GO:0006812	transmembrane transport//cation transport	GO:0008324	cation transmembrane transporter activity	GO:0016021	integral to membrane	KOG1397	Ca2+/H+ antiporter VCX1 and related proteins
comp100236_c0	1733	152	124	61.01	2	2.05	0.73	XP_002263966.1	PREDICTED: transcription factor ABORTED MICROSPORES-like [Vitis vinifera]	--	--	--	--	--	Q9ZVX2	Transcription factor ABORTED MICROSPORES OS=Arabidopsis thaliana GN=AMS PE=1 SV=2	PF02535//PF02046//PF10156	ZIP Zinc transporter//Cytochrome c oxidase subunit VIa//Subunit 17 of Mediator complex	GO:0055085//GO:0009555//GO:0006123//GO:0006355//GO:0048658//GO:0030001//GO:0006357//GO:0015992	transmembrane transport//pollen development//mitochondrial electron transport, cytochrome c to oxygen//regulation of transcription, DNA-dependent//tapetal layer development//metal ion transport//regulation of transcription from RNA polymerase II promoter//proton transport	GO:0046873//GO:0001104//GO:0004129	metal ion transmembrane transporter activity//RNA polymerase II transcription cofactor activity//cytochrome-c oxidase activity	GO:0016020//GO:0045277//GO:0016592//GO:0005743//GO:0005751	membrane//respiratory chain complex IV//mediator complex//mitochondrial inner membrane//mitochondrial respiratory chain complex IV	--	--
comp100237_c0	1013	52	53	123	1.17	1.5	2.5	ABO31123.1	putative ureidoglycolate hydrolase [Phaseolus vulgaris]	--	--	--	--	--	--	--	PF04115	Ureidoglycolate hydrolase	GO:0006807//GO:0006144//GO:0000256	nitrogen compound metabolic process//purine nucleobase metabolic process//allantoin catabolic process	GO:0004848	ureidoglycolate hydrolase activity	--	--	--	--
comp100238_c0	781	132	109.85	162.52	3.85	4.02	4.29	--	--	--	--	--	--	--	--	--	PF01466	Skp1 family, dimerisation domain	GO:0006511	ubiquitin-dependent protein catabolic process	--	--	--	--	--	--
comp100239_c0	1897	201.63	699.81	462.75	2.42	10.55	5.03	--	--	--	--	--	--	--	--	--	--	--	--	--	--	--	--	--	--	--
comp100239_c1	262	68	206	92	5.91	22.49	7.24	ABK93188.1	unknown [Populus trichocarpa]	EU965424.1	Zea mays clone 285925 eukaryotic peptide chain release factor subunit 1-1 mRNA, complete cds	K03265	ETF1, ERF1	peptide chain release factor subunit 1	P35614	Eukaryotic peptide chain release factor subunit 1-3 OS=Arabidopsis thaliana GN=ERF1-3 PE=2 SV=1	PF03854	P-11 zinc finger	GO:0006449//GO:0006415	regulation of translational termination//translational termination	GO:0003723//GO:0008270//GO:0016149	RNA binding//zinc ion binding//translation release factor activity, codon specific	GO:0005840//GO:0018444//GO:0005886//GO:0005737	ribosome//translation release factor complex//plasma membrane//cytoplasm	KOG0688	Peptide chain release factor 1 (eRF1)
comp10023_c0	229	0	1	1	0	0.12	0.09	--	--	--	--	--	--	--	--	--	--	--	--	--	--	--	--	--	--	--
comp100240_c0	405	12	90	3	0.68	6.36	0.15	--	--	--	--	--	--	--	--	--	--	--	--	--	--	--	--	--	--	--
comp100240_c1	599	4	4	6	0.15	0.19	0.21	--	--	--	--	--	--	--	--	--	--	--	--	--	--	--	--	--	--	--
comp100240_c2	583	12	38	11	0.47	1.86	0.39	--	--	--	--	--	--	--	--	--	--	--	--	--	--	--	--	--	--	--
comp100241_c0	429	3	1	2	0.16	0.07	0.1	--	--	--	--	--	--	--	--	--	--	--	--	--	--	--	--	--	--	--
comp100241_c1	804	5	1	35.07	0.14	0.04	0.9	--	--	--	--	--	--	--	--	--	--	--	--	--	--	--	--	--	--	--
comp100242_c0	2072	2647.85	5838.19	4218.08	29.12	80.6	41.96	XP_002280700.1	PREDICTED: protein LTV1 homolog [Vitis vinifera]	XM_002280664.1	PREDICTED: Vitis vinifera protein LTV1 homolog (LOC100247237), mRNA	K14798	LTV1	protein LTV1	--	--	PF03402	Vomeronasal organ pheromone receptor family, V1R	GO:0007186//GO:0007606//GO:0019236	G-protein coupled receptor signaling pathway//sensory perception of chemical stimulus//response to pheromone	GO:0016503	pheromone receptor activity	GO:0016021	integral to membrane	KOG2637	Uncharacterized conserved protein
comp100243_c0	216	6	0	2	0.63	0	0.19	XP_003581510.1	PREDICTED: uncharacterized protein LOC100825574 [Brachypodium distachyon]	--	--	--	--	--	--	--	PF08086	Ergtoxin family	GO:0006810//GO:0009405	transport//pathogenesis	GO:0019870	potassium channel inhibitor activity	GO:0016020//GO:0005576	membrane//extracellular region	--	--
comp100243_c1	451	12	5	14	0.61	0.32	0.64	CAN65263.1	hypothetical protein VITISV_010580 [Vitis vinifera]	XM_003572737.1	PREDICTED: Brachypodium distachyon uncharacterized LOC100838917 (LOC100838917), mRNA	--	--	--	Q54U63	BEACH domain-containing protein lvsC OS=Dictyostelium discoideum GN=lvsC PE=4 SV=2	--	--	--	--	GO:0000166	nucleotide binding	GO:0005886	plasma membrane	KOG1787	Kinase A-anchor protein Neurobeachin and related BEACH and WD40 repeat proteins
comp100243_c2	222	3	1	1	0.31	0.13	0.09	XP_003636829.1	hypothetical protein MTR_062s1001, partial [Medicago truncatula] >gi|355502764|gb|AES83967.1| hypothetical protein MTR_062s1001, partial [Medicago truncatula]	--	--	--	--	--	--	--	--	--	--	--	--	--	--	--	--	--
comp100243_c3	1961	80.25	68	70.02	0.93	0.99	0.74	CAN65263.1	hypothetical protein VITISV_010580 [Vitis vinifera]	XM_002270739.1	PREDICTED: Vitis vinifera uncharacterized LOC100247154 (LOC100247154), mRNA	--	--	--	Q8NFP9	Neurobeachin OS=Homo sapiens GN=NBEA PE=1 SV=3	PF04805	E10-like protein conserved region	GO:0055114	oxidation-reduction process	GO:0016972	thiol oxidase activity	GO:0016020	membrane	KOG1787	Kinase A-anchor protein Neurobeachin and related BEACH and WD40 repeat proteins
comp100243_c4	298	9	7	10	0.69	0.67	0.69	XP_002511748.1	nucleotide binding protein, putative [Ricinus communis] >gi|223548928|gb|EEF50417.1| nucleotide binding protein, putative [Ricinus communis]	--	--	--	--	--	E7FAW3	Neurobeachin-like protein 2 OS=Danio rerio GN=nbeal2 PE=1 SV=1	PF06815	Reverse transcriptase connection domain	GO:0006278	RNA-dependent DNA replication	GO:0003964//GO:0000166	RNA-directed DNA polymerase activity//nucleotide binding	GO:0005886	plasma membrane	KOG1787	Kinase A-anchor protein Neurobeachin and related BEACH and WD40 repeat proteins
comp100243_c5	220	3	0	0	0.31	0	0	XP_002270775.1	PREDICTED: uncharacterized protein LOC100247154 [Vitis vinifera]	--	--	--	--	--	--	--	--	--	--	--	--	--	GO:0016020	membrane	--	--
comp100244_c0	1061	23	58	51	0.49	1.56	0.99	--	--	--	--	--	--	--	--	--	--	--	--	--	--	--	--	--	--	--
comp100245_c0	1237	951.43	665	862.49	17.53	15.38	14.37	XP_002282180.1	PREDICTED: uncharacterized protein LOC100249443 [Vitis vinifera]	XM_002282144.1	PREDICTED: Vitis vinifera uncharacterized LOC100249443 (LOC100249443), mRNA	--	--	--	--	--	--	--	--	--	--	--	--	--	--	--
comp100246_c0	519	32.99	39.98	16	1.45	2.2	0.64	--	--	--	--	--	--	--	--	--	--	--	--	--	--	--	--	--	--	--
comp100247_c0	1227	74	14	25	1.37	0.33	0.42	--	--	--	--	--	--	--	--	--	--	--	--	--	--	--	--	--	--	--
comp100248_c0	1188	41.85	44	61	0.8	1.06	1.06	CAN80532.1	hypothetical protein VITISV_035958 [Vitis vinifera]	--	--	--	--	--	--	--	--	--	--	--	--	--	--	--	--	--
comp1002490_c0	401	2	6	3	0.11	0.43	0.15	--	--	--	--	--	--	--	--	--	--	--	--	--	--	--	--	--	--	--
comp10024_c0	673	12	6	15	0.41	0.26	0.46	--	--	--	--	--	--	--	--	--	--	--	--	--	--	--	--	--	--	--
comp100250_c0	502	604.22	1	41	27.43	0.06	1.68	--	--	--	--	--	--	--	--	--	PF08236//PF01437	SRI (Set2 Rpb1 interacting) domain//Plexin repeat	GO:0006554//GO:0006355//GO:0006479//GO:0034968	lysine catabolic process//regulation of transcription, DNA-dependent//protein methylation//histone lysine methylation	GO:0018024	histone-lysine N-methyltransferase activity	GO:0016020//GO:0005694	membrane//chromosome	--	--
comp100251_c0	796	25	35	16	0.72	1.26	0.41	--	--	--	--	--	--	--	--	--	--	--	--	--	--	--	--	--	--	--
comp100252_c0	569	14	14	72.07	0.56	0.7	2.61	XP_002529402.1	serine carboxypeptidase, putative [Ricinus communis] >gi|223531150|gb|EEF32998.1| serine carboxypeptidase, putative [Ricinus communis]	BT137664.1	Lotus japonicus clone JCVI-FLLj-21J14 unknown mRNA	K16297	SCPL-II	serine carboxypeptidase-like clade II	Q9M099	Serine carboxypeptidase 24 OS=Arabidopsis thaliana GN=SCPL24 PE=1 SV=1	--	--	GO:0006508	proteolysis	GO:0004185	serine-type carboxypeptidase activity	--	--	KOG1282	Serine carboxypeptidases (lysosomal cathepsin A)
comp100253_c0	618	24	28	66	0.89	1.3	2.2	--	--	--	--	--	--	--	--	--	--	--	--	--	--	--	--	--	--	--
comp100254_c0	1834	2134.05	2256.21	2943.27	26.52	35.19	33.08	XP_002321243.1	predicted protein [Populus trichocarpa] >gi|222862016|gb|EEE99558.1| predicted protein [Populus trichocarpa]	--	--	--	--	--	Q9FFX4	Zinc finger protein KNUCKLES OS=Arabidopsis thaliana GN=KNU PE=1 SV=1	--	--	GO:0006464	cellular protein modification process	GO:0016881	acid-amino acid ligase activity	GO:0005622	intracellular	--	--
comp100255_c0	1587	168	423	343	2.41	7.62	4.46	XP_002272310.1	PREDICTED: protein kinase 2B, chloroplastic-like [Vitis vinifera]	XM_003543238.1	PREDICTED: Glycine max protein kinase 2A, chloroplastic-like (LOC100800654), mRNA	--	--	--	O49840	Protein kinase 2B, chloroplastic OS=Arabidopsis thaliana GN=APK2B PE=1 SV=1	PF07714//PF00069	Protein tyrosine kinase//Protein kinase domain	GO:0016310//GO:0009069//GO:0006468	phosphorylation//serine family amino acid metabolic process//protein phosphorylation	GO:0004713//GO:0004674//GO:0005524//GO:0004672	protein tyrosine kinase activity//protein serine/threonine kinase activity//ATP binding//protein kinase activity	GO:0009536	plastid	--	--
comp100256_c0	1721	996	1183.41	1284.87	13.19	19.67	15.39	XP_002278989.1	PREDICTED: CDP-diacylglycerol--inositol 3-phosphatidyltransferase 1 isoform 1 [Vitis vinifera] >gi|297744605|emb|CBI37867.3| unnamed protein product [Vitis vinifera]	--	--	K00999	CDIPT	CDP-diacylglycerol--inositol 3-phosphatidyltransferase	Q8LBA6	CDP-diacylglycerol--inositol 3-phosphatidyltransferase 1 OS=Arabidopsis thaliana GN=PIS1 PE=1 SV=2	PF09329//PF05745//PF01066	Primase zinc finger//Chlamydia 15 kDa cysteine-rich outer membrane protein (CRPA)//CDP-alcohol phosphatidyltransferase	GO:0006260//GO:0046486//GO:0006661//GO:0008654//GO:0010359//GO:0009926//GO:0006810//GO:0016070//GO:0000041//GO:0071366//GO:0048364//GO:0006855	DNA replication//glycerolipid metabolic process//phosphatidylinositol biosynthetic process//phospholipid biosynthetic process//regulation of anion channel activity//auxin polar transport//transport//RNA metabolic process//transition metal ion transport//cellular response to indolebutyric acid stimulus//root development//drug transmembrane transport	GO:0005524//GO:0003881//GO:0016780//GO:0042626	ATP binding//CDP-diacylglycerol-inositol 3-phosphatidyltransferase activity//phosphotransferase activity, for other substituted phosphate groups//ATPase activity, coupled to transmembrane movement of substances	GO:0016020//GO:0019867//GO:0005783//GO:0005886//GO:0005634//GO:0009506//GO:0005794	membrane//outer membrane//endoplasmic reticulum//plasma membrane//nucleus//plasmodesma//Golgi apparatus	KOG3240	Phosphatidylinositol synthase
comp100256_c1	244	0	1	1	0	0.12	0.08	--	--	--	--	--	--	--	--	--	PF03854	P-11 zinc finger	--	--	GO:0003723//GO:0008270	RNA binding//zinc ion binding	--	--	--	--
comp100257_c0	809	229	369	1674.89	6.45	13.05	42.67	XP_002528309.1	Embryonic abundant protein, putative [Ricinus communis] >gi|223532264|gb|EEF34067.1| Embryonic abundant protein, putative [Ricinus communis]	--	--	--	--	--	P46517	Late embryogenesis abundant protein EMB564 OS=Zea mays PE=2 SV=1	--	--	GO:0048700//GO:0009737	acquisition of desiccation tolerance//response to abscisic acid stimulus	--	--	--	--	--	--
comp100258_c0	2208	133	76.99	450.99	1.37	1	4.21	XP_002263787.2	PREDICTED: protein WAX2-like [Vitis vinifera]	--	--	K15404	K15404, CER1	aldehyde decarbonylase	F4HVY0	Protein ECERIFERUM 1 OS=Arabidopsis thaliana GN=CER1 PE=1 SV=1	PF04116	Fatty acid hydroxylase superfamily	GO:0048653//GO:0010025//GO:0055114//GO:0010143//GO:0006633	anther development//wax biosynthetic process//oxidation-reduction process//cutin biosynthetic process//fatty acid biosynthetic process	GO:0005506//GO:0016491	iron ion binding//oxidoreductase activity	GO:0005783//GO:0043668//GO:0016021	endoplasmic reticulum//exine//integral to membrane	KOG0873	C-4 sterol methyl oxidase
comp100259_c0	847	34	10	126	0.91	0.34	3.07	--	--	--	--	--	--	--	--	--	--	--	--	--	--	--	--	--	--	--
comp100260_c0	1083	761.53	1027.17	916.83	16.02	27.13	17.45	NP_001052652.1	Os04g0394200 [Oryza sativa Japonica Group] >gi|21740743|emb|CAD40552.1| OSJNBa0072K14.5 [Oryza sativa Japonica Group] >gi|113564223|dbj|BAF14566.1| Os04g0394200 [Oryza sativa Japonica Group] >gi|116309381|emb|CAH66460.1| H0718E12.4 [Oryza sativa Indica Group] >gi|125590215|gb|EAZ30565.1| hypothetical protein OsJ_14615 [Oryza sativa Japonica Group] >gi|215768038|dbj|BAH00267.1| unnamed protein pro…	KC181412.1	Urochloa ruziziensis clone 196922 microsatellite sequence	K00658	DLST, sucB	2-oxoglutarate dehydrogenase E2 component (dihydrolipoamide succinyltransferase)	Q9FLQ4	Dihydrolipoyllysine-residue succinyltransferase component of 2-oxoglutarate dehydrogenase complex 1, mitochondrial OS=Arabidopsis thaliana GN=At5g55070 PE=1 SV=1	PF07831//PF01597//PF00198	Pyrimidine nucleoside phosphorylase C-terminal domain//Glycine cleavage H-protein//2-oxoacid dehydrogenases acyltransferase (catalytic domain)	GO:0006546//GO:0008152//GO:0006213	glycine catabolic process//metabolic process//pyrimidine nucleoside metabolic process	GO:0016763//GO:0016746	transferase activity, transferring pentosyl groups//transferase activity, transferring acyl groups	GO:0032991//GO:0005960//GO:0005739	macromolecular complex//glycine cleavage complex//mitochondrion	KOG0559	Dihydrolipoamide succinyltransferase (2-oxoglutarate dehydrogenase, E2 subunit)
comp100260_c1	769	670.86	850.2	812.68	19.88	31.62	21.78	XP_002529920.1	dihydrolipoamide succinyltransferase component of 2-oxoglutarate dehydrogenase, putative [Ricinus communis] >gi|223530597|gb|EEF32474.1| dihydrolipoamide succinyltransferase component of 2-oxoglutarate dehydrogenase, putative [Ricinus communis]	--	--	K00658	DLST, sucB	2-oxoglutarate dehydrogenase E2 component (dihydrolipoamide succinyltransferase)	Q8H107	Dihydrolipoyllysine-residue succinyltransferase component of 2-oxoglutarate dehydrogenase complex 2, mitochondrial OS=Arabidopsis thaliana GN=At4g26910 PE=1 SV=2	--	--	GO:0008152	metabolic process	GO:0016746	transferase activity, transferring acyl groups	--	--	KOG0559	Dihydrolipoamide succinyltransferase (2-oxoglutarate dehydrogenase, E2 subunit)
comp100261_c0	469	52	61	54	2.53	3.72	2.37	--	--	--	--	--	--	--	--	--	--	--	--	--	--	--	--	--	--	--
comp100262_c0	1724	338	252	284	4.47	4.18	3.4	XP_002281091.1	PREDICTED: uncharacterized protein LOC100255516 [Vitis vinifera]	XM_003553590.1	PREDICTED: Glycine max uncharacterized protein LOC100801315 (LOC100801315), mRNA	--	--	--	--	--	PF03788//PF06827	LrgA family//Zinc finger found in FPG and IleRS	--	--	GO:0003824	catalytic activity	GO:0016021	integral to membrane	--	--
comp100262_c1	791	10	24	44	0.29	0.87	1.15	--	--	--	--	--	--	--	--	--	--	--	--	--	--	--	--	--	--	--
comp100263_c0	1060	23	40	98	0.49	1.08	1.91	XP_002531154.1	conserved hypothetical protein [Ricinus communis] >gi|223529267|gb|EEF31239.1| conserved hypothetical protein [Ricinus communis]	--	--	--	--	--	Q3EBY6	Protein MID1-COMPLEMENTING ACTIVITY 2 OS=Arabidopsis thaliana GN=MCA2 PE=2 SV=1	PF06412	Conjugal transfer protein TraD	GO:0000746	conjugation	--	--	--	--	--	--
comp100264_c0	621	46.94	16	27	1.72	0.74	0.9	XP_002307942.1	predicted protein [Populus trichocarpa] >gi|222853918|gb|EEE91465.1| predicted protein [Populus trichocarpa]	--	--	--	--	--	--	--	--	--	--	--	--	--	--	--	--	--
comp100265_c0	1399	518	114	438	8.44	2.33	6.45	AAF63508.1	pinoresinol-lariciresinol reductase [Thuja plicata]	EF467241.1	Petunia x hybrida eugenol synthase 1 mRNA, complete cds	--	--	--	P52581	Isoflavone reductase homolog OS=Lupinus albus PE=2 SV=1	PF02254//PF01370//PF04321//PF02719//PF01118//PF00106//PF01073	TrkA-N domain//NAD dependent epimerase/dehydratase family//RmlD substrate binding domain//Polysaccharide biosynthesis protein//Semialdehyde dehydrogenase, NAD binding domain//short chain dehydrogenase//3-beta hydroxysteroid dehydrogenase/isomerase family	GO:0009813//GO:0055114//GO:0009058//GO:0008207//GO:0044237//GO:0006694//GO:0008209//GO:0008152//GO:0006520//GO:0009807//GO:0008210	flavonoid biosynthetic process//oxidation-reduction process//biosynthetic process//C21-steroid hormone metabolic process//cellular metabolic process//steroid biosynthetic process//androgen metabolic process//metabolic process//cellular amino acid metabolic process//lignan biosynthetic process//estrogen metabolic process	GO:0010283//GO:0047526//GO:0000166//GO:0016491//GO:0016620//GO:0016616//GO:0051287//GO:0003824//GO:0003854//GO:0050662	pinoresinol reductase activity//2'-hydroxyisoflavone reductase activity//nucleotide binding//oxidoreductase activity//oxidoreductase activity, acting on the aldehyde or oxo group of donors, NAD or NADP as acceptor//oxidoreductase activity, acting on the CH-OH group of donors, NAD or NADP as acceptor//NAD binding//catalytic activity//3-beta-hydroxy-delta5-steroid dehydrogenase activity//coenzyme b…	GO:0005737	cytoplasm	--	--
comp100266_c0	1612	29	65	51	0.41	1.15	0.65	--	--	--	--	--	--	--	--	--	PF00539	Transactivating regulatory protein (Tat)	GO:0006355	regulation of transcription, DNA-dependent	GO:0003700	sequence-specific DNA binding transcription factor activity	GO:0042025//GO:0005667	host cell nucleus//transcription factor complex	--	--
comp100266_c1	240	0	1	2	0	0.12	0.17	--	--	--	--	--	--	--	--	--	--	--	--	--	--	--	--	--	--	--
comp100267_c1	2186	709.02	678.33	720.65	7.39	8.88	6.8	CBI22296.3	unnamed protein product [Vitis vinifera]	--	--	K01412	E3.4.24.64	mitochondrial processing peptidase	Q42290	Probable mitochondrial-processing peptidase subunit beta OS=Arabidopsis thaliana GN=At3g02090 PE=1 SV=2	PF06083//PF05193//PF00412	Interleukin-17//Peptidase M16 inactive domain//LIM domain	GO:0007165//GO:0006954//GO:0006508	signal transduction//inflammatory response//proteolysis	GO:0005125//GO:0004222//GO:0005515//GO:0008270	cytokine activity//metalloendopeptidase activity//protein binding//zinc ion binding	GO:0005737//GO:0005576	cytoplasm//extracellular region	KOG0960	Mitochondrial processing peptidase, beta subunit, and related enzymes (insulinase superfamily)
comp100268_c0	1248	23	67	41	0.42	1.54	0.68	--	--	--	--	--	--	--	--	--	--	--	--	--	--	--	--	--	--	--
comp100269_c0	806	13	14	58	0.37	0.5	1.48	--	--	--	--	--	--	--	--	--	--	--	--	--	--	--	--	--	--	--
comp10026_c0	284	1	2	4	0.08	0.2	0.29	--	--	--	--	--	--	--	--	--	--	--	--	--	--	--	--	--	--	--
comp100270_c0	2492	684.64	785.39	303	6.26	9.01	2.51	XP_002511751.1	ATP binding protein, putative [Ricinus communis] >gi|223548931|gb|EEF50420.1| ATP binding protein, putative [Ricinus communis]	XM_002438980.1	Sorghum bicolor hypothetical protein, mRNA	--	--	--	Q9STJ8	Receptor-like serine/threonine-protein kinase At4g25390 OS=Arabidopsis thaliana GN=At4g25390 PE=1 SV=1	PF07714//PF00069	Protein tyrosine kinase//Protein kinase domain	GO:0006468	protein phosphorylation	GO:0005524//GO:0004672//GO:0016301	ATP binding//protein kinase activity//kinase activity	--	--	--	--
comp100271_c0	6614	7802	8745.81	5208.99	26.88	37.82	16.23	XP_002274774.2	PREDICTED: uncharacterized protein LOC100240985 [Vitis vinifera]	--	--	--	--	--	Q4KKX4	Nuclear receptor corepressor 1 OS=Xenopus tropicalis GN=ncor1 PE=2 SV=1	PF02197//PF00640//PF00692//PF00627//PF00950//PF00249	Regulatory subunit of type II PKA R-subunit//Phosphotyrosine interaction domain (PTB/PID)//dUTPase//UBA/TS-N domain//ABC 3 transport family//Myb-like DNA-binding domain	GO:0045859//GO:0006810//GO:0007165//GO:0046080	regulation of protein kinase activity//transport//signal transduction//dUTP metabolic process	GO:0003677//GO:0005524//GO:0042626//GO:0005515//GO:0016787//GO:0008603	DNA binding//ATP binding//ATPase activity, coupled to transmembrane movement of substances//protein binding//hydrolase activity//cAMP-dependent protein kinase regulator activity	GO:0016020	membrane	KOG1878	Nuclear receptor coregulator SMRT/SMRTER, contains Myb-like domains
comp100272_c0	1004	26	27	65	0.59	0.77	1.33	--	--	--	--	--	--	--	--	--	--	--	GO:0006626//GO:0045039	protein targeting to mitochondrion//protein import into mitochondrial inner membrane	--	--	GO:0042719	mitochondrial intermembrane space protein transporter complex	--	--
comp100273_c0	1199	15	65	42.99	0.29	1.55	0.74	--	--	--	--	--	--	--	--	--	PF11057//PF02182	Cortexin of kidney//YDG/SRA domain	--	--	GO:0042393	histone binding	GO:0031224	intrinsic to membrane	--	--
comp100274_c0	1218	39	16	246	0.73	0.38	4.16	XP_002285717.1	PREDICTED: purine permease 3 [Vitis vinifera] >gi|147816930|emb|CAN64392.1| hypothetical protein VITISV_015235 [Vitis vinifera]	CP002684.1	Arabidopsis thaliana chromosome 1, complete sequence	--	--	--	Q9FZ95	Purine permease 3 OS=Arabidopsis thaliana GN=PUP3 PE=2 SV=1	PF00892//PF08449//PF01010	EamA-like transporter family//UAA transporter family//NADH-Ubiquinone oxidoreductase (complex I) subunit C-terminus	GO:0055085//GO:0006744//GO:0042773//GO:0055114//GO:0006863//GO:0006120//GO:0010184//GO:0015860//GO:0006814//GO:0015992	transmembrane transport//ubiquinone biosynthetic process//ATP synthesis coupled electron transport//oxidation-reduction process//purine nucleobase transport//mitochondrial electron transport, NADH to ubiquinone//cytokinin transport//purine nucleoside transmembrane transport//sodium ion transport//proton transport	GO:0015211//GO:0008137	purine nucleoside transmembrane transporter activity//NADH dehydrogenase (ubiquinone) activity	GO:0016020//GO:0016021	membrane//integral to membrane	--	--
comp100275_c0	1327	717.01	559.99	486.61	12.31	12.07	7.56	ABK25986.1	unknown [Picea sitchensis]	--	--	--	--	--	--	--	--	--	--	--	--	--	--	--	--	--
comp100276_c0	2049	75	44.85	56	0.83	0.63	0.56	CBI24302.3	unnamed protein product [Vitis vinifera]	--	--	--	--	--	Q9SZK1	Pentatricopeptide repeat-containing protein At4g38010 OS=Arabidopsis thaliana GN=PCMP-E45 PE=2 SV=1	--	--	--	--	--	--	--	--	--	--
comp100277_c0	1441	26	32	61	0.41	0.64	0.87	--	--	--	--	--	--	--	--	--	--	--	--	--	--	--	--	--	--	--
comp100277_c1	2700	690.82	687.01	1175.72	5.83	7.28	8.98	--	--	--	--	--	--	--	--	--	PF01807	CHC2 zinc finger	GO:0043039//GO:0010020	tRNA aminoacylation//chloroplast fission	GO:0016876//GO:0005524	ligase activity, forming aminoacyl-tRNA and related compounds//ATP binding	GO:0005737//GO:0009706	cytoplasm//chloroplast inner membrane	--	--
comp100278_c0	1404	104	120.08	257	1.69	2.45	3.77	NP_564425.1	uncharacterized protein [Arabidopsis thaliana] >gi|12322387|gb|AAG51219.1|AC051630_16 unknown protein; 76034-74699 [Arabidopsis thaliana] >gi|26450368|dbj|BAC42300.1| unknown protein [Arabidopsis thaliana] >gi|332193479|gb|AEE31600.1| uncharacterized protein [Arabidopsis thaliana]	--	--	--	--	--	--	--	--	--	--	--	--	--	GO:0005783//GO:0005739	endoplasmic reticulum//mitochondrion	--	--
comp100278_c1	283	1	3	3	0.08	0.3	0.22	--	--	--	--	--	--	--	--	--	--	--	--	--	--	--	--	--	--	--
comp100278_c2	504	46	49	71	2.08	2.78	2.9	--	--	--	--	--	--	--	--	--	PF08088	Conotoxin I-superfamily	GO:0009405	pathogenesis	--	--	GO:0005576	extracellular region	--	--
comp1002792_c0	458	0	1	14	0	0.06	0.63	--	--	--	--	--	--	--	--	--	--	--	--	--	--	--	--	--	--	--
comp100279_c0	2184	215	157	600	2.24	2.06	5.66	XP_002529783.1	WRKY transcription factor, putative [Ricinus communis] >gi|223530727|gb|EEF32597.1| WRKY transcription factor, putative [Ricinus communis]	HE572762.1	Litsea hypophaea microsatellite DNA, locus Listea-80	--	--	--	O04336	Probable WRKY transcription factor 21 OS=Arabidopsis thaliana GN=WRKY21 PE=2 SV=1	--	--	GO:0006355	regulation of transcription, DNA-dependent	GO:0043565//GO:0003700	sequence-specific DNA binding//sequence-specific DNA binding transcription factor activity	GO:0005667	transcription factor complex	--	--
comp10027_c0	706	6	12	7	0.19	0.49	0.2	--	--	--	--	--	--	--	--	--	--	--	--	--	--	--	--	--	--	--
comp1002807_c0	692	13	5	0	0.43	0.21	0	--	--	--	--	--	--	--	--	--	--	--	--	--	--	--	--	--	--	--
comp100280_c0	710	4	16	16	0.13	0.64	0.46	--	--	--	--	--	--	--	--	--	--	--	--	--	--	--	--	--	--	--
comp1002814_c0	509	3	6	7	0.13	0.34	0.28	--	--	--	--	--	--	--	--	--	--	--	--	--	--	--	--	--	--	--
comp100281_c0	1090	54	33.05	82.65	1.13	0.87	1.56	--	--	--	--	--	--	--	--	--	--	--	--	--	--	--	--	--	--	--
comp100282_c0	357	6	9	2	0.38	0.72	0.12	--	--	--	--	--	--	--	--	--	--	--	--	--	--	--	--	--	--	--
comp100282_c1	228	0	2	2	0	0.25	0.18	--	--	--	--	--	--	--	--	--	--	--	--	--	--	--	--	--	--	--
comp100283_c0	1502	2505	2672.63	1834	38.01	50.9	25.17	CBI29969.3	unnamed protein product [Vitis vinifera]	--	--	--	--	--	Q9P6N5	Dihydrosphingosine 1-phosphate phosphatase C823.11 OS=Schizosaccharomyces pombe (strain 972 / ATCC 24843) GN=SPAC823.11 PE=2 SV=1	PF01569	PAP2 superfamily	GO:0008152//GO:0009737	metabolic process//response to abscisic acid stimulus	GO:0016787//GO:0003824	hydrolase activity//catalytic activity	GO:0016020	membrane	KOG2822	Sphingoid base-phosphate phosphatase
comp1002845_c0	229	1	3	1	0.1	0.37	0.09	--	--	--	--	--	--	--	--	--	--	--	--	--	--	--	--	--	--	--
comp100284_c0	823	243	31	68	6.73	1.08	1.7	--	--	--	--	--	--	--	--	--	--	--	--	--	--	--	--	--	--	--
comp1002851_c0	202	0	2	2	0	0.28	0.2	--	--	--	--	--	--	--	--	--	--	--	--	--	--	--	--	--	--	--
comp1002857_c0	349	5	0	5	0.33	0	0.3	--	--	--	--	--	--	--	--	--	--	--	--	--	--	--	--	--	--	--
comp100285_c0	1394	1022.99	1018.99	726.94	16.72	20.91	10.75	XP_002263042.2	PREDICTED: LOW QUALITY PROTEIN: transmembrane protein 45B-like [Vitis vinifera]	--	--	--	--	--	Q6P0S3	Transmembrane protein 45B OS=Danio rerio GN=tmem45b PE=2 SV=1	PF02203//PF10034//PF00320//PF00432	Tar ligand binding domain homologue//Q-cell neuroblast polarisation//GATA zinc finger//Prenyltransferase and squalene oxidase repeat	GO:0007165//GO:0006355//GO:0006935	signal transduction//regulation of transcription, DNA-dependent//chemotaxis	GO:0003824//GO:0008270//GO:0004888//GO:0043565//GO:0003700	catalytic activity//zinc ion binding//transmembrane signaling receptor activity//sequence-specific DNA binding//sequence-specific DNA binding transcription factor activity	GO:0016020//GO:0005667//GO:0016021	membrane//transcription factor complex//integral to membrane	--	--
comp100286_c0	700	156.82	141.07	205.16	5.11	5.76	6.04	XP_003605285.1	Protein transport protein Sec61 beta subunit [Medicago truncatula] >gi|355506340|gb|AES87482.1| Protein transport protein Sec61 beta subunit [Medicago truncatula] >gi|388516919|gb|AFK46521.1| unknown [Medicago truncatula] >gi|388518729|gb|AFK47426.1| unknown [Medicago truncatula]	--	--	--	--	--	P38389	Protein transport protein Sec61 subunit beta OS=Arabidopsis thaliana GN=At2g45070 PE=2 SV=1	--	--	GO:0034976//GO:0009627//GO:0015031	response to endoplasmic reticulum stress//systemic acquired resistance//protein transport	GO:0008565//GO:0008270	protein transporter activity//zinc ion binding	--	--	KOG3457	Sec61 protein translocation complex, beta subunit
comp100287_c0	1076	34	45	48	0.72	1.2	0.92	--	--	--	--	--	--	--	--	--	--	--	--	--	--	--	--	--	--	--
comp100288_c0	858	22	259	18	0.58	8.63	0.43	EGG17397.1	sentrin/SUMO-specific protease [Dictyostelium fasciculatum]	--	--	--	--	--	Q09353	Sentrin-specific protease OS=Caenorhabditis elegans GN=ulp-1 PE=2 SV=3	--	--	GO:0006508	proteolysis	GO:0008234	cysteine-type peptidase activity	--	--	KOG0778	Protease, Ulp1 family
comp100289_c0	1472	57	27	98.01	0.88	0.52	1.37	--	--	--	--	--	--	--	--	--	--	--	--	--	--	--	--	--	--	--
comp100290_c0	1357	35	63	38	0.59	1.33	0.58	--	--	--	--	--	--	--	--	--	--	--	--	--	--	--	--	--	--	--
comp100291_c0	885	310	28	128	7.98	0.9	2.98	XP_002263444.1	PREDICTED: uncharacterized protein LOC100266411 [Vitis vinifera]	XM_003631823.1	PREDICTED: Vitis vinifera uncharacterized LOC100852802 (LOC100852802), mRNA	--	--	--	--	--	--	--	--	--	GO:0003824	catalytic activity	--	--	--	--
comp100292_c0	1078	176.96	124	450	3.74	3.29	8.6	--	--	--	--	--	--	--	--	--	--	--	--	--	--	--	--	--	--	--
comp1002938_c0	437	5	0	7	0.26	0	0.33	--	--	--	--	--	--	--	--	--	--	--	--	--	--	--	--	--	--	--
comp100293_c0	1155	41	100	75	0.81	2.48	1.34	--	--	--	--	--	--	--	--	--	--	--	--	--	--	--	--	--	--	--
comp100293_c1	236	0	4	0	0	0.48	0	--	--	--	--	--	--	--	--	--	--	--	--	--	--	--	--	--	--	--
comp100294_c0	897	20	13	35	0.51	0.41	0.8	--	--	--	--	--	--	--	--	--	--	--	--	--	--	--	--	--	--	--
comp100295_c0	1538	721	444.99	1983.03	10.68	8.28	26.58	XP_002323998.1	predicted protein [Populus trichocarpa] >gi|118485298|gb|ABK94508.1| unknown [Populus trichocarpa] >gi|222867000|gb|EEF04131.1| predicted protein [Populus trichocarpa]	AK322494.1	Solanum lycopersicum cDNA, clone: LEFL1038CA02, HTC in leaf	K12386	CTNS	cystinosin	P57758	Cystinosin homolog OS=Arabidopsis thaliana GN=At5g40670 PE=2 SV=1	PF06220//PF06827	U1 zinc finger//Zinc finger found in FPG and IleRS	--	--	GO:0003824	catalytic activity	GO:0005774//GO:0016023//GO:0005886//GO:0009507	vacuolar membrane//cytoplasmic membrane-bounded vesicle//plasma membrane//chloroplast	KOG3145	Cystine transporter Cystinosin
comp100296_c0	380	18	25	6	1.08	1.88	0.33	--	--	--	--	--	--	--	--	--	PF00276	Ribosomal protein L23	GO:0042254//GO:0006412	ribosome biogenesis//translation	GO:0003735	structural constituent of ribosome	GO:0005840	ribosome	--	--
comp100296_c1	853	20	39	17	0.53	1.31	0.41	--	--	--	--	--	--	--	--	--	--	--	--	--	--	--	--	--	--	--
comp100297_c0	343	10	3	35	0.66	0.25	2.1	--	--	--	--	--	--	--	--	--	--	--	--	--	--	--	--	--	--	--
comp100297_c1	359	2	18	1	0.13	1.43	0.06	--	--	--	--	--	--	--	--	--	--	--	--	--	--	--	--	--	--	--
comp100297_c2	1616	326.84	149	715.08	4.61	2.64	9.12	XP_003522871.1	PREDICTED: uncharacterized protein LOC100814328 [Glycine max]	--	--	--	--	--	--	--	PF02953	Tim10/DDP family zinc finger	--	--	--	--	GO:0009536	plastid	--	--
comp100298_c0	2320	609	422.63	739.08	5.98	5.21	6.57	XP_002285679.1	PREDICTED: probable DNA primase large subunit [Vitis vinifera] >gi|297741936|emb|CBI33371.3| unnamed protein product [Vitis vinifera]	--	--	K02685	PRI2	DNA primase large subunit	Q84WJ2	Probable DNA primase large subunit OS=Arabidopsis thaliana GN=At1g67320 PE=2 SV=2	PF04104	Eukaryotic and archaeal DNA primase, large subunit	GO:0006269//GO:0006351	DNA replication, synthesis of RNA primer//transcription, DNA-dependent	GO:0003896	DNA primase activity	GO:0005730//GO:0005657	nucleolus//replication fork	KOG2267	Eukaryotic-type DNA primase, large subunit
comp100299_c0	1611	59	82.99	170	0.83	1.47	2.18	--	--	--	--	--	--	--	--	--	--	--	GO:0006144//GO:0006351	purine nucleobase metabolic process//transcription, DNA-dependent	GO:0003723//GO:0005524//GO:0003968	RNA binding//ATP binding//RNA-directed RNA polymerase activity	GO:0031379	RNA-directed RNA polymerase complex	--	--
comp10029_c0	752	4	10	9	0.12	0.38	0.25	CAN60452.1	hypothetical protein VITISV_011348 [Vitis vinifera]	--	--	--	--	--	--	--	PF01239	Protein prenyltransferase alpha subunit repeat	GO:0018342	protein prenylation	GO:0008318//GO:0005488	protein prenyltransferase activity//binding	--	--	--	--
comp1002_c0	247	0	2	3	0	0.23	0.25	--	--	--	--	--	--	--	--	--	--	--	--	--	--	--	--	--	--	--
comp1003001_c0	331	2	2	2	0.14	0.17	0.12	--	--	--	--	--	--	--	--	--	--	--	--	--	--	--	--	--	--	--
comp100300_c0	1962	372.02	442	686.79	4.32	6.44	7.22	--	--	--	--	--	--	--	--	--	--	--	--	--	--	--	--	--	--	--
comp100300_c1	319	3	2	3	0.21	0.18	0.19	--	--	--	--	--	--	--	--	--	--	--	--	--	--	--	--	--	--	--
comp100301_c0	1378	2410.54	3262.7	3466.54	39.87	67.73	51.85	XP_002519577.1	Eukaryotic translation initiation factor 3 subunit, putative [Ricinus communis] >gi|223541235|gb|EEF42788.1| Eukaryotic translation initiation factor 3 subunit, putative [Ricinus communis]	--	--	K03245	EIF3J	translation initiation factor 3 subunit J	Q6INR1	Eukaryotic translation initiation factor 3 subunit J OS=Xenopus laevis GN=eif3j PE=2 SV=1	--	--	GO:0006413//GO:0006446	translational initiation//regulation of translational initiation	GO:0003743	translation initiation factor activity	GO:0016020//GO:0005840//GO:0009506//GO:0005829	membrane//ribosome//plasmodesma//cytosol	KOG4813	Translation initiation factor eIF3, p35 subunit
comp100302_c0	1300	91	440.99	31	1.6	9.7	0.49	XP_002277944.1	PREDICTED: probable F-box protein At1g60180-like [Vitis vinifera]	--	--	--	--	--	Q9XIN8	F-box protein At2g27310 OS=Arabidopsis thaliana GN=At2g27310 PE=2 SV=1	--	--	GO:0006355	regulation of transcription, DNA-dependent	GO:0003677//GO:0005515//GO:0003700	DNA binding//protein binding//sequence-specific DNA binding transcription factor activity	GO:0005634//GO:0005667	nucleus//transcription factor complex	--	--
comp100303_c0	1629	643	1800.13	1062.92	9	31.61	13.45	XP_002524149.1	glutathione transferase, putative [Ricinus communis] >gi|223536616|gb|EEF38260.1| glutathione transferase, putative [Ricinus communis]	XM_002277850.2	PREDICTED: Vitis vinifera uncharacterized LOC100268002 (LOC100268002), mRNA	K07393	ECM4	putative glutathione S-transferase	P42620	Glutathionyl-hydroquinone reductase YqjG OS=Escherichia coli (strain K12) GN=yqjG PE=1 SV=1	--	--	GO:0046686	response to cadmium ion	GO:0016740	transferase activity	GO:0005829	cytosol	KOG2903	Predicted glutathione S-transferase
comp100304_c0	2242	158	377	202	1.61	4.81	1.86	XP_002523406.1	RNA binding protein, putative [Ricinus communis] >gi|223537356|gb|EEF38985.1| RNA binding protein, putative [Ricinus communis]	--	--	--	--	--	Q9LVC3	Pumilio homolog 12 OS=Arabidopsis thaliana GN=APUM12 PE=2 SV=2	PF00806	Pumilio-family RNA binding repeat	--	--	GO:0003723//GO:0003676	RNA binding//nucleic acid binding	--	--	KOG2049	Translational repressor MPT5/PUF4 and related RNA-binding proteins (Puf superfamily)
comp100305_c0	883	60	66.99	72	1.55	2.17	1.68	--	--	--	--	--	--	--	--	--	--	--	GO:0006260	DNA replication	GO:0003677	DNA binding	GO:0005664	nuclear origin of replication recognition complex	--	--
comp100306_c0	1018	47	40	20	1.05	1.12	0.4	--	--	--	--	--	--	--	--	--	--	--	--	--	--	--	--	--	--	--
comp100307_c0	2985	245	42	144.92	1.87	0.4	1	--	--	--	--	--	--	--	--	--	PF02891	MIZ/SP-RING zinc finger	--	--	GO:0008270	zinc ion binding	--	--	--	--
comp100308_c0	1956	98.35	148	190.84	1.15	2.16	2.01	--	--	--	--	--	--	--	--	--	--	--	--	--	--	--	--	--	--	--
comp100308_c1	1201	331.25	261.07	415.97	6.29	6.22	7.14	CBI29873.3	unnamed protein product [Vitis vinifera]	--	--	--	--	--	--	--	PF00628//PF05493	PHD-finger//ATP synthase subunit H	GO:0015991//GO:0015992	ATP hydrolysis coupled proton transport//proton transport	GO:0046872//GO:0005515//GO:0015078	metal ion binding//protein binding//hydrogen ion transmembrane transporter activity	GO:0033179	proton-transporting V-type ATPase, V0 domain	--	--
comp100309_c0	1336	37	18	35	0.63	0.39	0.54	--	--	--	--	--	--	--	--	--	--	--	--	--	--	--	--	--	--	--
comp100309_c1	1449	517	414.08	607.2	8.13	8.17	8.64	XP_002276381.1	PREDICTED: nudix hydrolase 15, mitochondrial [Vitis vinifera]	--	--	--	--	--	Q8GYB1	Nudix hydrolase 15, mitochondrial OS=Arabidopsis thaliana GN=NUDT15 PE=1 SV=2	PF00293	NUDIX domain	GO:0006104//GO:0006914//GO:0015937	succinyl-CoA metabolic process//autophagy//coenzyme A biosynthetic process	GO:0010945//GO:0016787	CoA pyrophosphatase activity//hydrolase activity	GO:0005739	mitochondrion	KOG3069	Peroxisomal NUDIX hydrolase
comp10030_c0	271	1	3	5	0.08	0.32	0.38	--	--	--	--	--	--	--	--	--	--	--	--	--	--	--	--	--	--	--
comp100310_c0	2007	4	351	0	0.05	5	0	--	--	--	--	--	--	--	--	--	--	--	--	--	--	--	--	--	--	--
comp1003110_c0	215	0	1	3	0	0.13	0.29	CBL94163.1	putative RNA-directed DNA polymerase (Reverse transcriptase) [Malus x domestica]	--	--	--	--	--	--	--	--	--	--	--	--	--	--	--	--	--
comp100311_c0	2096	1347.94	1090.38	2552.28	14.66	14.88	25.1	CBI37481.3	unnamed protein product [Vitis vinifera]	--	--	--	--	--	P93771	Gibberellin 20 oxidase 1 OS=Oryza sativa subsp. japonica GN=20ox1 PE=2 SV=2	PF04545	Sigma-70, region 4	GO:0046677//GO:0055114	response to antibiotic//oxidation-reduction process	GO:0016706//GO:0016491	oxidoreductase activity, acting on paired donors, with incorporation or reduction of molecular oxygen, 2-oxoglutarate as one donor, and incorporation of one atom each of oxygen into both donors//oxidoreductase activity	--	--	--	--
comp100312_c0	711	32	182.61	91	1.03	7.35	2.64	--	--	--	--	--	--	--	--	--	--	--	--	--	GO:0016788	hydrolase activity, acting on ester bonds	--	--	--	--
comp100313_c0	1805	2711.98	3185.59	4537	34.24	50.48	51.81	XP_002284909.1	PREDICTED: malate dehydrogenase, chloroplastic [Vitis vinifera]	XM_002514704.1	Ricinus communis malate dehydrogenase, putative, mRNA	K00026	MDH2	malate dehydrogenase	Q9SN86	Malate dehydrogenase, chloroplastic OS=Arabidopsis thaliana GN=At3g47520 PE=1 SV=1	PF00559//PF01370//PF02866//PF00056//PF01118//PF01073	Retroviral Vif (Viral infectivity) protein//NAD dependent epimerase/dehydratase family//lactate/malate dehydrogenase, alpha/beta C-terminal domain//lactate/malate dehydrogenase, NAD binding domain//Semialdehyde dehydrogenase, NAD binding domain//3-beta hydroxysteroid dehydrogenase/isomerase family	GO:0055114//GO:0019058//GO:0005975//GO:0008207//GO:0044237//GO:0006694//GO:0008209//GO:0006090//GO:0006520//GO:0009409//GO:0019643//GO:0006108//GO:0008210//GO:0046487	oxidation-reduction process//viral infectious cycle//carbohydrate metabolic process//C21-steroid hormone metabolic process//cellular metabolic process//steroid biosynthetic process//androgen metabolic process//pyruvate metabolic process//cellular amino acid metabolic process//response to cold//reductive tricarboxylic acid cycle//malate metabolic process//estrogen metabolic process//glyoxylate met…	GO:0000166//GO:0016491//GO:0016620//GO:0016616//GO:0051287//GO:0003824//GO:0003854//GO:0030060//GO:0050662	nucleotide binding//oxidoreductase activity//oxidoreductase activity, acting on the aldehyde or oxo group of donors, NAD or NADP as acceptor//oxidoreductase activity, acting on the CH-OH group of donors, NAD or NADP as acceptor//NAD binding//catalytic activity//3-beta-hydroxy-delta5-steroid dehydrogenase activity//L-malate dehydrogenase activity//coenzyme binding	GO:0048046//GO:0005737//GO:0005739//GO:0009941//GO:0005886//GO:0005774//GO:0010319//GO:0009570	apoplast//cytoplasm//mitochondrion//chloroplast envelope//plasma membrane//vacuolar membrane//stromule//chloroplast stroma	KOG1494	NAD-dependent malate dehydrogenase
comp100314_c0	219	30	24	40	3.12	3.13	3.76	XP_003554255.1	PREDICTED: pre-mRNA-splicing factor 18-like [Glycine max]	--	--	K12817	PRPF18, PRP18	pre-mRNA-splicing factor 18	--	--	--	--	GO:0008380//GO:0006811	RNA splicing//ion transport	GO:0005216	ion channel activity	GO:0005681	spliceosomal complex	--	--
comp100314_c1	1615	1185.34	979.5	1138.03	16.73	17.35	14.52	XP_003554255.1	PREDICTED: pre-mRNA-splicing factor 18-like [Glycine max]	XM_003521199.1	PREDICTED: Glycine max pre-mRNA-splicing factor 18-like (LOC100798833), mRNA	K12817	PRPF18, PRP18	pre-mRNA-splicing factor 18	Q8BM39	Pre-mRNA-splicing factor 18 OS=Mus musculus GN=Prpf18 PE=1 SV=1	PF01518//PF02840	Sigma NS protein//Prp18 domain	GO:0006811//GO:0006144//GO:0008380	ion transport//purine nucleobase metabolic process//RNA splicing	GO:0003968//GO:0005216//GO:0003727	RNA-directed RNA polymerase activity//ion channel activity//single-stranded RNA binding	GO:0005681//GO:0031379	spliceosomal complex//RNA-directed RNA polymerase complex	KOG2808	U5 snRNP-associated RNA splicing factor
comp100315_c0	409	25	22.32	17	1.39	1.56	0.86	--	--	--	--	--	--	--	--	--	PF02079	Nuclear transition protein 1	GO:0007283	spermatogenesis	GO:0003677	DNA binding	GO:0005634//GO:0000786	nucleus//nucleosome	--	--
comp100315_c1	5514	4382.65	2516.03	3014.98	18.11	13.05	11.27	XP_002268106.1	PREDICTED: uncharacterized protein LOC100248390 [Vitis vinifera]	--	--	--	--	--	--	--	PF00375//PF01909//PF05496//PF00408	Sodium:dicarboxylate symporter family//Nucleotidyltransferase domain//Holliday junction DNA helicase ruvB N-terminus//Phosphoglucomutase/phosphomannomutase, C-terminal domain	GO:0005975	carbohydrate metabolic process	GO:0016779//GO:0016868	nucleotidyltransferase activity//intramolecular transferase activity, phosphotransferases	--	--	KOG1906	DNA polymerase sigma
comp100316_c0	1165	68	53	65	1.33	1.3	1.15	--	--	--	--	--	--	--	--	--	--	--	--	--	--	--	--	--	--	--
comp100317_c0	873	179.91	37	97.01	4.7	1.21	2.29	--	--	--	--	--	--	--	--	--	PF00001	7 transmembrane receptor (rhodopsin family)	GO:0007186	G-protein coupled receptor signaling pathway	--	--	GO:0016021	integral to membrane	--	--
comp100318_c1	873	26	60	8	0.68	1.97	0.19	--	--	--	--	--	--	--	--	--	PF10403	Rad4 beta-hairpin domain 1	--	--	GO:0003677	DNA binding	--	--	--	--
comp100319_c0	496	8	31	29	0.37	1.79	1.21	--	--	--	--	--	--	--	--	--	--	--	--	--	--	--	--	--	--	--
comp100320_c0	3068	1595.18	1629.33	1641.91	11.85	15.19	11.03	XP_002276975.1	PREDICTED: serine/threonine-protein kinase TOUSLED [Vitis vinifera] >gi|296084006|emb|CBI24394.3| unnamed protein product [Vitis vinifera]	XM_002276939.2	PREDICTED: Vitis vinifera serine/threonine-protein kinase TOUSLED-like (LOC100265049), mRNA	K08864	TLK	tousled-like kinase	Q39238	Serine/threonine-protein kinase TOUSLED OS=Arabidopsis thaliana GN=TOUSLED PE=1 SV=1	PF01496//PF07714//PF00069	V-type ATPase 116kDa subunit family//Protein tyrosine kinase//Protein kinase domain	GO:0016310//GO:0009069//GO:0006468//GO:0015991//GO:0015992	phosphorylation//serine family amino acid metabolic process//protein phosphorylation//ATP hydrolysis coupled proton transport//proton transport	GO:0005524//GO:0004674//GO:0004672//GO:0015078	ATP binding//protein serine/threonine kinase activity//protein kinase activity//hydrogen ion transmembrane transporter activity	GO:0005634//GO:0033177//GO:0009507	nucleus//proton-transporting two-sector ATPase complex, proton-transporting domain//chloroplast	KOG1151	Tousled-like protein kinase
comp100321_c0	626	19	7	67.94	0.69	0.32	2.24	--	--	--	--	--	--	--	--	--	--	--	--	--	--	--	--	--	--	--
comp1003229_c0	257	0	2	1	0	0.22	0.08	--	--	--	--	--	--	--	--	--	--	--	--	--	--	--	--	--	--	--
comp100322_c0	1160	545.87	1650.25	220.37	10.72	40.69	3.92	XP_003634996.1	PREDICTED: F-box protein SKIP27-like [Vitis vinifera]	--	--	--	--	--	Q8GX77	F-box protein At1g61340 OS=Arabidopsis thaliana GN=At1g61340 PE=2 SV=1	--	--	--	--	GO:0005515	protein binding	--	--	--	--
comp100323_c0	2287	8074	4412.94	3733.16	80.45	55.19	33.65	AAY27751.1	allene oxide synthase [Hevea brasiliensis]	AB600747.1	Lotus japonicus LjCYP74A mRNA for allene oxide synthase, complete cds	K01723	AOS	hydroperoxide dehydratase	P48417	Allene oxide synthase, chloroplastic OS=Linum usitatissimum GN=CYP74A PE=1 SV=1	PF00067//PF00228	Cytochrome P450//Bowman-Birk serine protease inhibitor family	GO:0006118//GO:0055114	electron transport//oxidation-reduction process	GO:0009055//GO:0020037//GO:0004867//GO:0005506//GO:0047987//GO:0016705//GO:0004497	electron carrier activity//heme binding//serine-type endopeptidase inhibitor activity//iron ion binding//hydroperoxide dehydratase activity//oxidoreductase activity, acting on paired donors, with incorporation or reduction of molecular oxygen//monooxygenase activity	GO:0005576	extracellular region	KOG3671	Actin regulatory protein (Wiskott-Aldrich syndrome protein)
comp100324_c0	1623	1184	1069.79	1067.91	16.63	18.85	13.56	NP_001242895.1	uncharacterized protein LOC100817151 [Glycine max] >gi|255642348|gb|ACU21438.1| unknown [Glycine max]	--	--	--	--	--	Q8BJM3	R3H and coiled-coil domain-containing protein 1-like OS=Mus musculus GN=R3hcc1l PE=2 SV=1	PF08675	RNA binding domain	GO:0051252//GO:0006402	regulation of RNA metabolic process//mRNA catabolic process	GO:0004535//GO:0046872//GO:0003723	poly(A)-specific ribonuclease activity//metal ion binding//RNA binding	GO:0005634//GO:0005737	nucleus//cytoplasm	--	--
comp100325_c0	1736	1416.2	1438.41	1528.86	18.59	23.7	18.15	AEZ56251.1	plastid 1-acylglycerol-phosphate acyltransferase [Jatropha curcas]	XM_002283304.2	PREDICTED: Vitis vinifera 1-acyl-sn-glycerol-3-phosphate acyltransferase 2-like (LOC100262467), mRNA	K13523	AGPAT3_4	lysophosphatidic acid acyltransferase / lysophosphatidylinositol acyltransferase	Q8LG50	1-acyl-sn-glycerol-3-phosphate acyltransferase 2 OS=Arabidopsis thaliana GN=LPAT2 PE=1 SV=2	PF04153//PF01553	NOT2 / NOT3 / NOT5 family//Acyltransferase	GO:0008152//GO:0006355//GO:0046486//GO:0042967//GO:0008654	metabolic process//regulation of transcription, DNA-dependent//glycerolipid metabolic process//acyl-carrier-protein biosynthetic process//phospholipid biosynthetic process	GO:0016746//GO:0003841	transferase activity, transferring acyl groups//1-acylglycerol-3-phosphate O-acyltransferase activity	GO:0005634	nucleus	KOG1505	Lysophosphatidic acid acyltransferase LPAAT and related acyltransferases
comp1003268_c0	525	4	8	8	0.17	0.44	0.31	--	--	--	--	--	--	--	--	--	--	--	--	--	--	--	--	--	--	--
comp100326_c0	1011	61	51	100	1.38	1.44	2.04	XP_003534318.1	PREDICTED: ATP-dependent Clp protease proteolytic subunit 4, chloroplastic-like [Glycine max]	--	--	--	--	--	Q94B60	ATP-dependent Clp protease proteolytic subunit 4, chloroplastic OS=Arabidopsis thaliana GN=CLPP4 PE=1 SV=1	--	--	GO:0009902//GO:0006364//GO:0019288//GO:0045893//GO:0035304//GO:0048510//GO:0010207//GO:0042793//GO:0010027	chloroplast relocation//rRNA processing//isopentenyl diphosphate biosynthetic process, mevalonate-independent pathway//positive regulation of transcription, DNA-dependent//regulation of protein dephosphorylation//regulation of timing of transition from vegetative to reproductive phase//photosystem II assembly//transcription from plastid promoter//thylakoid membrane organization	--	--	GO:0009535//GO:0009840//GO:0005829//GO:0009941	chloroplast thylakoid membrane//chloroplastic endopeptidase Clp complex//cytosol//chloroplast envelope	KOG0840	ATP-dependent Clp protease, proteolytic subunit
comp100327_c0	1012	1590.25	1119.01	416.97	35.81	31.63	8.49	XP_003633933.1	PREDICTED: uncharacterized protein LOC100854402 [Vitis vinifera]	--	--	--	--	--	--	--	--	--	--	--	--	--	--	--	--	--
comp100327_c1	2065	2912.46	2137.36	2660.01	32.14	29.61	26.55	NP_001059709.1	Os07g0498300 [Oryza sativa Japonica Group] >gi|33146542|dbj|BAC79719.1| unknown protein [Oryza sativa Japonica Group] >gi|50509990|dbj|BAD30453.1| unknown protein [Oryza sativa Japonica Group] >gi|113611245|dbj|BAF21623.1| Os07g0498300 [Oryza sativa Japonica Group] >gi|218199665|gb|EEC82092.1| hypothetical protein OsI_26096 [Oryza sativa Indica Group] >gi|222637090|gb|EEE67222.1| hypothetical pro…	--	--	--	--	--	--	--	PF10541	Nuclear envelope localisation domain	GO:0006096//GO:0051788//GO:0009060//GO:0046686//GO:0080129//GO:0006511//GO:0009853	glycolysis//response to misfolded protein//aerobic respiration//response to cadmium ion//proteasome core complex assembly//ubiquitin-dependent protein catabolic process//photorespiration	GO:0003779	actin binding	GO:0005774//GO:0005747//GO:0016021//GO:0005886//GO:0009507	vacuolar membrane//mitochondrial respiratory chain complex I//integral to membrane//plasma membrane//chloroplast	--	--
comp100328_c0	1988	39.8	177.05	75	0.46	2.55	0.78	--	--	--	--	--	--	--	--	--	--	--	--	--	--	--	GO:0005634	nucleus	--	--
comp100329_c0	1049	25	15	37	0.54	0.41	0.73	AAT40500.1	Putative reverse transcriptase, identical [Solanum demissum]	--	--	--	--	--	--	--	--	--	--	--	--	--	--	--	--	--
comp1003304_c0	252	2	0	3	0.18	0	0.25	--	--	--	--	--	--	--	--	--	--	--	--	--	--	--	--	--	--	--
comp100330_c0	1300	815.75	1012.09	713.77	14.3	22.27	11.32	XP_002512095.1	Protein KTI12, putative [Ricinus communis] >gi|223549275|gb|EEF50764.1| Protein KTI12, putative [Ricinus communis]	XM_002271156.2	PREDICTED: Vitis vinifera protein KTI12 homolog-like (LOC100250833), mRNA	K15456	KTI12	protein KTI12	Q0P457	Protein KTI12 homolog OS=Danio rerio GN=kti12 PE=2 SV=2	PF06414//PF01583	Zeta toxin//Adenylylsulphate kinase	GO:0000103//GO:0009933//GO:0006144//GO:0048366	sulfate assimilation//meristem structural organization//purine nucleobase metabolic process//leaf development	GO:0005524//GO:0016301//GO:0004020//GO:0005516	ATP binding//kinase activity//adenylylsulfate kinase activity//calmodulin binding	GO:0016023	cytoplasmic membrane-bounded vesicle	KOG3062	RNA polymerase II elongator associated protein
comp100331_c0	1238	216	53	132	3.98	1.22	2.2	XP_002278174.1	PREDICTED: uncharacterized protein LOC100261750 [Vitis vinifera]	--	--	--	--	--	--	--	--	--	--	--	--	--	--	--	--	--
comp100332_c0	845	63.99	57.05	126.99	1.73	1.93	3.1	--	--	--	--	--	--	--	--	--	--	--	--	--	--	--	--	--	--	--
comp100333_c0	234	4	5	6	0.39	0.61	0.53	XP_003542990.1	PREDICTED: pentatricopeptide repeat-containing protein At3g62470, mitochondrial-like [Glycine max]	--	--	--	--	--	Q3EAF8	Pentatricopeptide repeat-containing protein At3g62540, mitochondrial OS=Arabidopsis thaliana GN=At3g62540 PE=2 SV=1	--	--	GO:0006351	transcription, DNA-dependent	GO:0004652	polynucleotide adenylyltransferase activity	GO:0005739	mitochondrion	--	--
comp100333_c2	1085	47	50	80.16	0.99	1.32	1.52	CAN78368.1	hypothetical protein VITISV_028672 [Vitis vinifera]	--	--	--	--	--	Q9LZP3	Pentatricopeptide repeat-containing protein At3g62470, mitochondrial OS=Arabidopsis thaliana GN=At3g62470 PE=2 SV=1	--	--	GO:0006351	transcription, DNA-dependent	GO:0004652	polynucleotide adenylyltransferase activity	GO:0005739	mitochondrion	--	--
comp100334_c0	1418	182	142	138	2.92	2.86	2.01	--	--	--	--	--	--	--	--	--	--	--	--	--	--	--	--	--	--	--
comp100335_c0	819	25	26	43	0.7	0.91	1.08	--	--	--	--	--	--	--	--	--	--	--	--	--	--	--	--	--	--	--
comp100335_c1	658	7	11	14.99	0.24	0.48	0.47	--	--	--	--	--	--	--	--	--	--	--	--	--	--	--	--	--	--	--
comp100336_c0	563	17	18	147.76	0.69	0.91	5.41	--	--	--	--	--	--	--	--	--	--	--	--	--	--	--	--	--	--	--
comp100337_c0	3290	2876.44	1737.88	2312.09	19.92	15.11	14.49	CBI30064.3	unnamed protein product [Vitis vinifera]	--	--	K01142	E3.1.11.2, xthA	exodeoxyribonuclease III	P45951	Apurinic endonuclease-redox protein OS=Arabidopsis thaliana GN=ARP PE=2 SV=2	PF09425//PF01956//PF02037//PF06689	Divergent CCT motif//Integral membrane protein DUF106//SAP domain//ClpX C4-type zinc finger	GO:0090304	nucleic acid metabolic process	GO:0046983//GO:0004518//GO:0003676//GO:0016829//GO:0005515//GO:0008270	protein dimerization activity//nuclease activity//nucleic acid binding//lyase activity//protein binding//zinc ion binding	GO:0016020//GO:0005739	membrane//mitochondrion	KOG1294	Apurinic/apyrimidinic endonuclease and related enzymes
comp100338_c0	367	15	36	34	0.93	2.81	1.91	XP_003523906.1	PREDICTED: uncharacterized RNA-binding protein C23E6.01c-like [Glycine max]	--	--	--	--	--	Q9LEB3	Polyadenylate-binding protein RBP47 OS=Nicotiana plumbaginifolia GN=RBP47 PE=1 SV=1	--	--	--	--	--	--	--	--	--	--
comp100338_c1	1005	38	93	68	0.86	2.65	1.39	CAN73734.1	hypothetical protein VITISV_032119 [Vitis vinifera]	--	--	--	--	--	--	--	PF00076	RNA recognition motif. (a.k.a. RRM, RBD, or RNP domain)	GO:0006397//GO:0034605	mRNA processing//cellular response to heat	GO:0008143//GO:0000166	poly(A) RNA binding//nucleotide binding	GO:0010494//GO:0005634	cytoplasmic stress granule//nucleus	--	--
comp100338_c2	877	5	36	19	0.13	1.17	0.45	--	--	--	--	--	--	--	--	--	--	--	--	--	--	--	--	--	--	--
comp100339_c0	1657	3283.27	4832.7	4321.33	45.16	83.42	53.76	XP_002274881.1	PREDICTED: uncharacterized protein LOC100267774 [Vitis vinifera] >gi|298205064|emb|CBI38360.3| unnamed protein product [Vitis vinifera]	DQ359747.1	Chimonanthus praecox cold acclimation protein COR413-PM1 mRNA, complete cds	--	--	--	Q9SVL6	Cold-regulated 413 plasma membrane protein 2 OS=Arabidopsis thaliana GN=COR413PM2 PE=2 SV=1	--	--	GO:0009631//GO:0009737//GO:0042631	cold acclimation//response to abscisic acid stimulus//cellular response to water deprivation	--	--	GO:0005773	vacuole	--	--
comp10033_c0	304	1	1	0	0.07	0.09	0	--	--	--	--	--	--	--	--	--	--	--	--	--	--	--	--	--	--	--
comp100340_c0	2088	211.93	232.73	290.86	2.31	3.19	2.87	--	--	--	--	--	--	--	--	--	--	--	--	--	--	--	--	--	KOG0260	RNA polymerase II, large subunit
comp1003414_c0	266	1	1	1	0.09	0.11	0.08	--	--	--	--	--	--	--	--	--	--	--	--	--	--	--	--	--	--	--
comp100341_c0	738	52	101.46	114.01	1.61	3.93	3.18	--	--	--	--	--	--	--	--	--	--	--	--	--	--	--	--	--	--	--
comp100342_c1	1543	667	1089.98	1054	9.85	20.21	14.08	XP_002265039.1	PREDICTED: protoheme IX farnesyltransferase, mitochondrial [Vitis vinifera] >gi|297734684|emb|CBI16735.3| unnamed protein product [Vitis vinifera]	XM_002265003.1	PREDICTED: Vitis vinifera protoheme IX farnesyltransferase, mitochondrial-like (LOC100261621), mRNA	K02257	COX10	protoheme IX farnesyltransferase	O64886	Protoheme IX farnesyltransferase, mitochondrial OS=Arabidopsis thaliana GN=COX10 PE=2 SV=4	PF01040//PF03884	UbiA prenyltransferase family//Domain of unknown function (DUF329)	GO:0006783//GO:0048034	heme biosynthetic process//heme O biosynthetic process	GO:0004659//GO:0008495//GO:0008270	prenyltransferase activity//protoheme IX farnesyltransferase activity//zinc ion binding	GO:0016021//GO:0005739//GO:0005886	integral to membrane//mitochondrion//plasma membrane	KOG1380	Heme A farnesyltransferase
comp100343_c0	1365	36.83	56.11	64.11	0.61	1.18	0.97	--	--	--	--	--	--	--	--	--	--	--	--	--	--	--	--	--	--	--
comp100344_c0	870	38	42	93.01	1	1.38	2.2	XP_002297662.1	predicted protein [Populus trichocarpa] >gi|222844920|gb|EEE82467.1| predicted protein [Populus trichocarpa]	--	--	K00208	fabI	enoyl-	Q9SLA8	Enoyl-[acyl-carrier-protein] reductase [NADH], chloroplastic OS=Arabidopsis thaliana GN=MOD1 PE=1 SV=1	--	--	--	--	GO:0005488	binding	GO:0009507	chloroplast	--	--
comp100345_c0	684	54.04	29.01	16	1.8	1.21	0.48	--	--	--	--	--	--	--	--	--	--	--	--	--	--	--	--	--	--	--
comp100345_c1	1287	105	167	87	1.86	3.71	1.39	CAN82456.1	hypothetical protein VITISV_010028 [Vitis vinifera]	--	--	--	--	--	--	--	--	--	--	--	--	--	--	--	--	--
comp100345_c3	705	25	35	24	0.81	1.42	0.7	--	--	--	--	--	--	--	--	--	--	--	--	--	--	--	--	--	--	--
comp100345_c4	247	2	1	0	0.18	0.12	0	--	--	--	--	--	--	--	--	--	--	--	--	--	--	--	--	--	--	--
comp100345_c5	924	38	30	13	0.94	0.93	0.29	CAN77052.1	hypothetical protein VITISV_002154 [Vitis vinifera]	--	--	--	--	--	--	--	--	--	--	--	--	--	--	--	--	--
comp100346_c0	3319	3097.64	1845	2637.01	21.27	15.9	16.38	XP_002278147.1	PREDICTED: uncharacterized protein LOC100244043 [Vitis vinifera]	--	--	K15082	RAD7	DNA repair protein RAD7	Q8N1E6	F-box/LRR-repeat protein 14 OS=Homo sapiens GN=FBXL14 PE=1 SV=1	PF08613//PF03488	Cyclin//Nematode insulin-related peptide beta type	GO:0007165//GO:0000079	signal transduction//regulation of cyclin-dependent protein kinase activity	GO:0005179//GO:0019901	hormone activity//protein kinase binding	GO:0005576	extracellular region	KOG1947	Leucine rich repeat proteins, some proteins contain F-box
comp100347_c0	1630	93	33.22	23	1.3	0.58	0.29	--	--	--	--	--	--	--	--	--	--	--	--	--	--	--	--	--	--	--
comp100348_c0	978	258	107	2	6.01	3.13	0.04	AAA32647.1	I lectin, partial [Allium sativum]	--	--	--	--	--	Q9FVA1	Mannose-specific lectin 1 OS=Crocus vernus GN=LECCVA1 PE=1 SV=1	PF08375	Proteasome regulatory subunit C-terminal	GO:0042176	regulation of protein catabolic process	GO:0030234	enzyme regulator activity	GO:0000502	proteasome complex	--	--
comp1003498_c0	671	3	7	9	0.1	0.3	0.28	--	--	--	--	--	--	--	--	--	--	--	--	--	--	--	--	--	--	--
comp100349_c0	595	12	2	18	0.46	0.1	0.62	--	--	--	--	--	--	--	--	--	--	--	--	--	--	--	--	--	--	--
comp10034_c0	283	1	6	0	0.08	0.61	0	--	--	--	--	--	--	--	--	--	--	--	--	--	--	--	--	--	--	--
comp100350_c0	3423	2387.21	2464.99	2312.53	15.89	20.6	13.93	XP_002531205.1	conserved hypothetical protein [Ricinus communis] >gi|223529207|gb|EEF31182.1| conserved hypothetical protein [Ricinus communis]	--	--	--	--	--	Q5PNS0	PHD finger protein At3g20280 OS=Arabidopsis thaliana GN=At3g20280 PE=2 SV=1	PF00628//PF05191//PF03967//PF00130//PF01426	PHD-finger//Adenylate kinase, active site lid//Photosynthetic reaction centre, H-chain N-terminal region//Phorbol esters/diacylglycerol binding domain (C1 domain)//BAH domain	GO:0046034//GO:0006118//GO:0035556//GO:0019684//GO:0006144	ATP metabolic process//electron transport//intracellular signal transduction//photosynthesis, light reaction//purine nucleobase metabolic process	GO:0003677//GO:0045156//GO:0004017//GO:0005515	DNA binding//electron transporter, transferring electrons within the cyclic electron transport pathway of photosynthesis activity//adenylate kinase activity//protein binding	GO:0030077	plasma membrane light-harvesting complex	KOG1245	Chromatin remodeling complex WSTF-ISWI, large subunit (contains heterochromatin localization, PHD and BROMO domains)
comp100351_c0	8348	3815	4115.89	3921.78	10.41	14.1	9.68	XP_002275342.2	PREDICTED: probable histone-lysine N-methyltransferase ATXR3-like [Vitis vinifera]	XM_002275306.2	PREDICTED: Vitis vinifera probable histone-lysine N-methyltransferase ATXR3-like (LOC100263702), mRNA	--	--	--	O23372	Probable histone-lysine N-methyltransferase ATXR3 OS=Arabidopsis thaliana GN=ATXR3 PE=1 SV=2	PF00856//PF00556//PF02213	SET domain//Antenna complex alpha/beta subunit//GYF domain	GO:0048443//GO:0048440//GO:0006479//GO:0006118//GO:0010228//GO:0019684//GO:0032259	stamen development//carpel development//protein methylation//electron transport//vegetative to reproductive phase transition of meristem//photosynthesis, light reaction//methylation	GO:0045156//GO:0042800//GO:0005515	electron transporter, transferring electrons within the cyclic electron transport pathway of photosynthesis activity//histone methyltransferase activity (H3-K4 specific)//protein binding	GO:0030077//GO:0016021	plasma membrane light-harvesting complex//integral to membrane	KOG1080	Histone H3 (Lys4) methyltransferase complex, subunit SET1 and related methyltransferases
comp100352_c0	1359	28	23	103	0.47	0.48	1.56	XP_002276642.1	PREDICTED: chalcone synthase A [Vitis vinifera]	--	--	--	--	--	P08894	Chalcone synthase A OS=Petunia hybrida GN=CHSA PE=2 SV=1	PF08541//PF02797//PF00195//PF08545//PF08392	3-Oxoacyl-[acyl-carrier-protein (ACP)] synthase III C terminal//Chalcone and stilbene synthases, C-terminal domain//Chalcone and stilbene synthases, N-terminal domain//3-Oxoacyl-[acyl-carrier-protein (ACP)] synthase III//FAE1/Type III polyketide synthase-like protein	GO:0042967//GO:0009058//GO:0006633//GO:0010584//GO:0008610	acyl-carrier-protein biosynthetic process//biosynthetic process//fatty acid biosynthetic process//pollen exine formation//lipid biosynthetic process	GO:0016746//GO:0004315//GO:0016747	transferase activity, transferring acyl groups//3-oxoacyl-[acyl-carrier-protein] synthase activity//transferase activity, transferring acyl groups other than amino-acyl groups	GO:0016020//GO:0005835	membrane//fatty acid synthase complex	--	--
comp100353_c0	1817	515.13	270.01	216	6.46	4.25	2.45	XP_002523770.1	conserved hypothetical protein [Ricinus communis] >gi|223536982|gb|EEF38619.1| conserved hypothetical protein [Ricinus communis]	--	--	--	--	--	Q9FMY4	Uncharacterized protein At5g23160 OS=Arabidopsis thaliana GN=At5g23160 PE=2 SV=1	--	--	--	--	--	--	--	--	--	--
comp100354_c0	3337	101	186	237	0.69	1.59	1.46	XP_002267498.2	PREDICTED: putative U-box domain-containing protein 42-like [Vitis vinifera]	--	--	--	--	--	Q9CAA7	Putative U-box domain-containing protein 42 OS=Arabidopsis thaliana GN=PUB42 PE=2 SV=1	PF04564//PF02985//PF00514	U-box domain//HEAT repeat//Armadillo/beta-catenin-like repeat	GO:0016567	protein ubiquitination	GO:0005515//GO:0004842	protein binding//ubiquitin-protein ligase activity	GO:0044424//GO:0000151	intracellular part//ubiquitin ligase complex	--	--
comp100355_c0	892	51	28	4	1.3	0.9	0.09	--	--	--	--	--	--	--	--	--	--	--	--	--	--	--	--	--	--	--
comp100356_c1	280	2	6	1	0.16	0.61	0.07	XP_002514086.1	conserved hypothetical protein [Ricinus communis] >gi|223546542|gb|EEF48040.1| conserved hypothetical protein [Ricinus communis]	--	--	--	--	--	--	--	--	--	--	--	--	--	--	--	--	--
comp100356_c2	803	106	269.77	91	3.01	9.61	2.34	CAN67685.1	hypothetical protein VITISV_009914 [Vitis vinifera]	--	--	--	--	--	--	--	--	--	--	--	--	--	GO:0016020	membrane	--	--
comp100357_c0	1450	4342	3591.02	2021	68.24	70.84	28.73	CBI31533.3	unnamed protein product [Vitis vinifera]	XM_002315139.1	Populus trichocarpa predicted protein, mRNA	K13354	SLC25A17, PMP34	solute carrier family 25 (peroxisomal adenine nucleotide transporter), member 17	O04200	Peroxisomal nicotinamide adenine dinucleotide carrier OS=Arabidopsis thaliana GN=PXN PE=1 SV=1	PF03201	H2-forming N5,N10-methylene-tetrahydromethanopterin dehydrogenase	GO:0046656//GO:0044375//GO:0055114//GO:0006635//GO:0043132//GO:0015948	folic acid biosynthetic process//regulation of peroxisome size//oxidation-reduction process//fatty acid beta-oxidation//NAD transport//methanogenesis	GO:0047068//GO:0018537	N5,N10-methenyltetrahydromethanopterin hydrogenase activity//coenzyme F420-dependent N5,N10-methenyltetrahydromethanopterin reductase activity	GO:0005774//GO:0016021//GO:0005743//GO:0005886//GO:0005778	vacuolar membrane//integral to membrane//mitochondrial inner membrane//plasma membrane//peroxisomal membrane	KOG0769	Predicted mitochondrial carrier protein
comp100358_c0	836	45	52.88	43	1.23	1.81	1.06	--	--	--	--	--	--	--	--	--	PF08533	Beta-galactosidase C-terminal domain	--	--	--	--	--	--	--	--
comp100358_c1	285	4	0	4	0.32	0	0.29	--	--	--	--	--	--	--	--	--	--	--	--	--	--	--	--	--	--	--
comp100359_c0	2245	30	89	35	0.3	1.13	0.32	--	--	--	--	--	--	--	--	--	--	--	--	--	--	--	--	--	--	--
comp10035_c0	241	0	2	0	0	0.24	0	--	--	--	--	--	--	--	--	--	--	--	--	--	--	--	--	--	--	--
comp100360_c0	454	3	5	7	0.15	0.32	0.32	--	--	--	--	--	--	--	--	--	--	--	--	--	--	--	--	--	--	--
comp100360_c1	1975	1231.71	1654.79	1545.58	14.21	23.97	16.13	XP_002271781.2	PREDICTED: putative clathrin assembly protein At5g35200-like [Vitis vinifera]	XM_003633036.1	PREDICTED: Vitis vinifera putative clathrin assembly protein At5g35200-like, transcript variant 2 (LOC100252433), mRNA	--	--	--	Q9LHS0	Putative clathrin assembly protein At5g35200 OS=Arabidopsis thaliana GN=At5g35200 PE=1 SV=1	PF07651//PF05507	ANTH domain//Microfibril-associated glycoprotein (MAGP)	--	--	GO:0005543	phospholipid binding	GO:0001527	microfibril	KOG0251	Clathrin assembly protein AP180 and related proteins, contain ENTH domain
comp100361_c0	534	1576.51	1137.4	471.56	67.28	60.92	18.2	XP_002282457.1	PREDICTED: thioredoxin-like 1-1, chloroplastic-like [Vitis vinifera]	--	--	--	--	--	Q6Z4N3	Thioredoxin-like 1-1, chloroplastic OS=Oryza sativa subsp. japonica GN=Os07g0684100 PE=2 SV=1	--	--	--	--	--	--	--	--	--	--
comp100361_c1	1515	3207.72	3199.83	1398	48.25	60.41	19.02	EEE58982.1	hypothetical protein OsJ_10685 [Oryza sativa Japonica Group]	BT135379.1	Medicago truncatula clone JCVI-FLMt-9F17 unknown mRNA	--	--	--	Q10M18	Thioredoxin-like 1-2, chloroplastic OS=Oryza sativa subsp. japonica GN=Os03g0326500 PE=2 SV=1	PF00085	Thioredoxin	GO:0006118//GO:0045454//GO:0006662	electron transport//cell redox homeostasis//glycerol ether metabolic process	GO:0015035//GO:0009055//GO:0016671	protein disulfide oxidoreductase activity//electron carrier activity//oxidoreductase activity, acting on a sulfur group of donors, disulfide as acceptor	GO:0031969//GO:0009570	chloroplast membrane//chloroplast stroma	KOG0907	Thioredoxin
comp100362_c0	1734	1042.44	682	677.76	13.7	11.25	8.06	XP_002285873.1	PREDICTED: N-glycosylase/DNA lyase [Vitis vinifera]	--	--	K03660	OGG1	N-glycosylase/DNA lyase	O15527	N-glycosylase/DNA lyase OS=Homo sapiens GN=OGG1 PE=1 SV=2	--	--	GO:0006285//GO:0006281//GO:0006284//GO:0006308//GO:0006289	base-excision repair, AP site formation//DNA repair//base-excision repair//DNA catabolic process//nucleotide-excision repair	GO:0003677//GO:0003684//GO:0008534	DNA binding//damaged DNA binding//oxidized purine nucleobase lesion DNA N-glycosylase activity	--	--	KOG0386	Chromatin remodeling complex SWI/SNF, component SWI2 and related ATPases (DNA/RNA helicase superfamily)
comp100363_c0	6354	2190	3329.12	2512.14	7.85	14.99	8.15	XP_002266665.2	PREDICTED: LOW QUALITY PROTEIN: DNA repair protein RAD50-like [Vitis vinifera]	XM_002266629.2	PREDICTED: Vitis vinifera DNA repair protein RAD50-like (LOC100243413), mRNA	K10866	RAD50	DNA repair protein RAD50	Q9SL02	DNA repair protein RAD50 OS=Arabidopsis thaliana GN=RAD50 PE=1 SV=2	PF01848//PF04508//PF00004//PF02465//PF00005//PF04423	Hok/gef family//Viral A-type inclusion protein repeat//ATPase family associated with various cellular activities (AAA)//Flagellar hook-associated protein 2 C-terminus//ABC transporter//Rad50 zinc hook motif	GO:0007346//GO:0009909//GO:0050826//GO:0010267//GO:0010228//GO:0016233//GO:0006302//GO:0016032//GO:0006606//GO:0009616//GO:0016567//GO:0009640//GO:0010182//GO:0009296//GO:0000911//GO:0000226//GO:0035196//GO:0006281//GO:0007267//GO:0009845//GO:0010048//GO:0009933//GO:0019915//GO:0006312//GO:0090305//GO:0010162//GO:0009560//GO:0009793	regulation of mitotic cell cycle//regulation of flower development//response to freezing//production of ta-siRNAs involved in RNA interference//vegetative to reproductive phase transition of meristem//telomere capping//double-strand break repair//viral reproduction//protein import into nucleus//virus induced gene silencing//protein ubiquitination//photomorphogenesis//sugar mediated signaling path…	GO:0016887//GO:0005524//GO:0008270//GO:0004518	ATPase activity//ATP binding//zinc ion binding//nuclease activity	GO:0016020//GO:0005737//GO:0009288//GO:0030870	membrane//cytoplasm//bacterial-type flagellum//Mre11 complex	KOG0962	DNA repair protein RAD50, ABC-type ATPase/SMC superfamily
comp100363_c1	667	113	119	103	3.86	5.1	3.18	XP_002276039.1	PREDICTED: RING finger and CHY zinc finger domain-containing protein 1 [Vitis vinifera] >gi|297736904|emb|CBI26105.3| unnamed protein product [Vitis vinifera]	XM_003542871.1	PREDICTED: Glycine max RING finger and CHY zinc finger domain-containing protein 1-like (LOC100781566), mRNA	K10144	RCHY1, PIRH2	RING finger and CHY zinc finger domain-containing protein 1	Q9CR50	RING finger and CHY zinc finger domain-containing protein 1 OS=Mus musculus GN=Rchy1 PE=1 SV=1	PF04777//PF05495	Erv1 / Alr family//CHY zinc finger	GO:0055114	oxidation-reduction process	GO:0046872//GO:0008270//GO:0016972	metal ion binding//zinc ion binding//thiol oxidase activity	--	--	KOG1940	Zn-finger protein
comp100363_c2	681	140	146	132	4.69	6.13	4	XP_002516875.1	zinc finger protein, putative [Ricinus communis] >gi|223543963|gb|EEF45489.1| zinc finger protein, putative [Ricinus communis]	--	--	K10144	RCHY1, PIRH2	RING finger and CHY zinc finger domain-containing protein 1	Q9CR50	RING finger and CHY zinc finger domain-containing protein 1 OS=Mus musculus GN=Rchy1 PE=1 SV=1	PF00628//PF01667//PF12861//PF00280	PHD-finger//Ribosomal protein S27//Anaphase-promoting complex subunit 11 RING-H2 finger//Potato inhibitor I family	GO:0009611//GO:0016567//GO:0042254//GO:0006412	response to wounding//protein ubiquitination//ribosome biogenesis//translation	GO:0004867//GO:0004842//GO:0005515//GO:0008270//GO:0003735	serine-type endopeptidase inhibitor activity//ubiquitin-protein ligase activity//protein binding//zinc ion binding//structural constituent of ribosome	GO:0005840//GO:0005634//GO:0005622//GO:0005680	ribosome//nucleus//intracellular//anaphase-promoting complex	KOG1940	Zn-finger protein
comp100364_c0	1853	3835.24	4148.71	4385.66	47.17	64.04	48.79	XP_002273725.1	PREDICTED: uncharacterized protein LOC100248761 [Vitis vinifera] >gi|298205155|emb|CBI17214.3| unnamed protein product [Vitis vinifera]	FQ382428.1	Vitis vinifera clone SS0ABG57YO21	--	--	--	Q9BZV1	UBX domain-containing protein 6 OS=Homo sapiens GN=UBXN6 PE=1 SV=1	PF00627	UBA/TS-N domain	GO:0006486//GO:0006623	protein glycosylation//protein targeting to vacuole	GO:0005515//GO:0008270	protein binding//zinc ion binding	GO:0005829	cytosol	KOG2689	Predicted ubiquitin regulatory protein
comp100365_c0	2538	117	360.99	161	1.05	4.07	1.31	--	--	--	--	--	--	--	--	--	--	--	--	--	--	--	--	--	--	--
comp100366_c0	1093	22	21	44	0.46	0.55	0.83	--	--	--	--	--	--	--	--	--	--	--	--	--	--	--	--	--	--	--
comp100367_c0	1134	20	24.01	55	0.4	0.61	1	--	--	--	--	--	--	--	--	--	--	--	GO:0042967	acyl-carrier-protein biosynthetic process	GO:0004379	glycylpeptide N-tetradecanoyltransferase activity	--	--	--	--
comp1003680_c0	655	13	2	9	0.45	0.09	0.28	--	--	--	--	--	--	--	--	--	--	--	--	--	--	--	--	--	--	--
comp100368_c0	2875	140.03	75	93.01	1.11	0.75	0.67	XP_002282301.1	PREDICTED: pentatricopeptide repeat-containing protein At1g13040, mitochondrial [Vitis vinifera] >gi|296081374|emb|CBI16807.3| unnamed protein product [Vitis vinifera]	--	--	--	--	--	Q9SAD9	Pentatricopeptide repeat-containing protein At1g13040, mitochondrial OS=Arabidopsis thaliana GN=At1g13040 PE=2 SV=1	PF02325	YGGT family	--	--	--	--	GO:0016020//GO:0005739	membrane//mitochondrion	--	--
comp100369_c0	3204	5513.26	9902.46	7151.79	39.21	88.4	46.01	CBI39729.3	unnamed protein product [Vitis vinifera]	--	--	--	--	--	P35659	Protein DEK OS=Homo sapiens GN=DEK PE=1 SV=1	PF06783	Uncharacterised protein family (UPF0239)	--	--	GO:0003677	DNA binding	GO:0016021//GO:0005622	integral to membrane//intracellular	KOG2266	Chromatin-associated protein Dek and related proteins, contains SAP DNA binding domain
comp100370_c0	578	15	60	105	0.59	2.97	3.74	--	--	--	--	--	--	--	--	--	--	--	--	--	--	--	--	--	--	--
comp100371_c0	1421	92.02	188.99	122.91	1.48	3.8	1.78	--	--	--	--	--	--	--	--	--	--	--	--	--	--	--	--	--	--	--
comp100371_c1	619	5	21	9	0.18	0.97	0.3	--	--	--	--	--	--	--	--	--	--	--	--	--	--	--	--	--	--	--
comp100372_c0	677	25	4	15	0.84	0.17	0.46	--	--	--	--	--	--	--	--	--	--	--	--	--	--	--	--	--	--	--
comp1003736_c0	361	2	3	4	0.13	0.24	0.23	--	--	--	--	--	--	--	--	--	--	--	--	--	--	--	--	--	--	--
comp100373_c0	1546	433	396	312	6.38	7.33	4.16	XP_002526544.1	conserved hypothetical protein [Ricinus communis] >gi|223534105|gb|EEF35822.1| conserved hypothetical protein [Ricinus communis]	--	--	--	--	--	--	--	PF00515//PF01396//PF09297	Tetratricopeptide repeat//Topoisomerase DNA binding C4 zinc finger//NADH pyrophosphatase zinc ribbon domain	GO:0006265	DNA topological change	GO:0046872//GO:0003677//GO:0005515//GO:0016787//GO:0003916	metal ion binding//DNA binding//protein binding//hydrolase activity//DNA topoisomerase activity	GO:0005694	chromosome	KOG1922	Rho GTPase effector BNI1 and related formins
comp100374_c0	4539	15222.1	5795.79	12353	76.43	36.52	56.1	XP_002283296.1	PREDICTED: DNA-directed RNA polymerase D subunit 2a-like [Vitis vinifera]	XM_002324296.1	Populus trichocarpa predicted protein, mRNA	K16252	NRPD2, NRPE2	DNA-directed RNA polymerase IV and V subunit 2	Q9LK40	DNA-directed RNA polymerase D subunit 2a OS=Arabidopsis thaliana GN=NRPD2a PE=1 SV=1	PF04566//PF04561//PF00562//PF04567//PF04565//PF04560//PF04563	RNA polymerase Rpb2, domain 4//RNA polymerase Rpb2, domain 2//RNA polymerase Rpb2, domain 6//RNA polymerase Rpb2, domain 5//RNA polymerase Rpb2, domain 3//RNA polymerase Rpb2, domain 7//RNA polymerase beta subunit	GO:0006351//GO:0006306//GO:0030422//GO:0006144//GO:0006206	transcription, DNA-dependent//DNA methylation//production of siRNA involved in RNA interference//purine nucleobase metabolic process//pyrimidine nucleobase metabolic process	GO:0032549//GO:0003677//GO:0003899	ribonucleoside binding//DNA binding//DNA-directed RNA polymerase activity	GO:0016020//GO:0000418//GO:0005730//GO:0005720	membrane//DNA-directed RNA polymerase IV complex//nucleolus//nuclear heterochromatin	KOG0214	RNA polymerase II, second largest subunit
comp100375_c0	591	154.02	46	105	5.94	2.23	3.66	ADG57851.1	transcription factor [Lycoris longituba]	XM_002512180.1	Ricinus communis transcription factor, putative, mRNA	--	--	--	Q39117	Trihelix transcription factor GT-2 OS=Arabidopsis thaliana GN=GT-2 PE=2 SV=1	PF01213//PF00249	Adenylate cyclase associated (CAP) N terminal//Myb-like DNA-binding domain	GO:0030308//GO:0008361//GO:0010090//GO:0032876//GO:0007010	negative regulation of cell growth//regulation of cell size//trichome morphogenesis//negative regulation of DNA endoreduplication//cytoskeleton organization	GO:0003677//GO:0003779	DNA binding//actin binding	GO:0005634	nucleus	KOG4297	C-type lectin
comp100375_c1	880	262.14	94.88	232.02	6.79	3.08	5.43	AER42647.1	GTL1 [Populus tremula x Populus alba]	--	--	--	--	--	--	--	PF01034//PF04889//PF00945//PF05793//PF02480	Syndecan domain//Cwf15/Cwc15 cell cycle control protein//Rhabdovirus nucleocapsid protein//Transcription initiation factor IIF, alpha subunit (TFIIF-alpha)//Alphaherpesvirus glycoprotein E	GO:0000398//GO:0045893	mRNA splicing, via spliceosome//positive regulation of transcription, DNA-dependent	GO:0003677//GO:0008092	DNA binding//cytoskeletal protein binding	GO:0016020//GO:0005634//GO:0005681//GO:0019013	membrane//nucleus//spliceosomal complex//viral nucleocapsid	--	--
comp100375_c2	1460	2426.51	6981.91	4386.34	37.88	136.79	61.93	XP_003556988.1	PREDICTED: LOW QUALITY PROTEIN: dnaJ homolog subfamily B member 13-like [Glycine max]	XM_003607465.1	Medicago truncatula Chaperone protein dnaJ (MTR_4g078850) mRNA, complete cds	K09510	DNAJB4	DnaJ homolog subfamily B member 4	Q80Y75	DnaJ homolog subfamily B member 13 OS=Mus musculus GN=Dnajb13 PE=2 SV=1	PF01556//PF00226	DnaJ C terminal domain//DnaJ domain	GO:0006457	protein folding	GO:0051082//GO:0031072	unfolded protein binding//heat shock protein binding	--	--	KOG0714	Molecular chaperone (DnaJ superfamily)
comp100376_c0	1449	185	207	826	2.91	4.09	11.75	XP_003632718.1	PREDICTED: uncharacterized protein LOC100855285 [Vitis vinifera]	XM_003632670.1	PREDICTED: Vitis vinifera uncharacterized LOC100855285 (LOC100855285), mRNA	--	--	--	--	--	PF05240//PF10099	APOBEC-like C-terminal domain//Anti-sigma-K factor rskA	GO:0006807	nitrogen compound metabolic process	GO:0016814//GO:0008270	hydrolase activity, acting on carbon-nitrogen (but not peptide) bonds, in cyclic amidines//zinc ion binding	GO:0016021//GO:0005886	integral to membrane//plasma membrane	--	--
comp100377_c0	2673	15831.7	17696.6	15765.3	134.98	189.37	121.57	XP_002279431.1	PREDICTED: transmembrane 9 superfamily member 4 isoform 1 [Vitis vinifera] >gi|147784283|emb|CAN70590.1| hypothetical protein VITISV_026732 [Vitis vinifera] >gi|297743079|emb|CBI35946.3| unnamed protein product [Vitis vinifera]	XM_003529823.1	PREDICTED: Glycine max transmembrane 9 superfamily member 4-like (LOC100781403), mRNA	--	--	--	Q8BH24	Transmembrane 9 superfamily member 4 OS=Mus musculus GN=Tm9sf4 PE=2 SV=1	PF02920//PF04376//PF02990	DNA binding domain of tn916 integrase//Arginine-tRNA-protein transferase, N terminus//Endomembrane protein 70	GO:0006878//GO:0000394//GO:0006882//GO:0007020//GO:0009086	cellular copper ion homeostasis//RNA splicing, via endonucleolytic cleavage and ligation//cellular zinc ion homeostasis//microtubule nucleation//methionine biosynthetic process	--	--	GO:0005634//GO:0005802//GO:0005768//GO:0005774//GO:0005794//GO:0005576//GO:0016021//GO:0005886	nucleus//trans-Golgi network//endosome//vacuolar membrane//Golgi apparatus//extracellular region//integral to membrane//plasma membrane	KOG1278	Endosomal membrane proteins, EMP70
comp100378_c0	361	109	52.5	16.04	6.88	4.16	0.92	XP_003588326.1	ATP synthase subunit alpha [Medicago truncatula] >gi|355477374|gb|AES58577.1| ATP synthase subunit alpha [Medicago truncatula]	EU373380.1	Staphylococcus sp. TPL10 16S ribosomal RNA gene, partial sequence	--	--	--	--	--	--	--	--	--	--	--	--	--	--	--
comp100379_c0	1283	690	1735.83	509	12.26	38.7	8.18	XP_002264979.1	PREDICTED: nifU-like protein 4, mitochondrial-like [Vitis vinifera]	XM_002524944.1	Ricinus communis HIRA-interacting protein, putative, mRNA	--	--	--	Q9LIG6	NifU-like protein 4, mitochondrial OS=Arabidopsis thaliana GN=NIFU4 PE=2 SV=1	PF01106//PF00922//PF08712	NifU-like domain//Vesiculovirus phosphoprotein//Scaffold protein Nfu/NifU N terminal	GO:0016226//GO:0006144	iron-sulfur cluster assembly//purine nucleobase metabolic process	GO:0005524//GO:0005506//GO:0005507//GO:0003968//GO:0051536	ATP binding//iron ion binding//copper ion binding//RNA-directed RNA polymerase activity//iron-sulfur cluster binding	GO:0005739//GO:0031379	mitochondrion//RNA-directed RNA polymerase complex	KOG2358	NifU-like domain-containing proteins
comp10037_c0	551	7	7	15	0.29	0.36	0.56	--	--	--	--	--	--	--	--	--	--	--	--	--	--	--	--	--	--	--
comp1003808_c0	330	4	3	2	0.28	0.26	0.12	--	--	--	--	--	--	--	--	--	--	--	--	--	--	--	--	--	--	--
comp100380_c0	307	0	0	0	0	0	0	--	--	--	--	--	--	--	--	--	--	--	--	--	--	--	--	--	--	--
comp100380_c1	393	15	17.26	103	0.87	1.26	5.4	--	--	--	--	--	--	--	--	--	PF00335	Tetraspanin family	--	--	--	--	GO:0016021	integral to membrane	--	--
comp100380_c2	1211	3524.12	4476.76	4407.55	66.32	105.74	75.02	XP_002277989.1	PREDICTED: transmembrane protein 111 [Vitis vinifera] >gi|359495548|ref|XP_003635017.1| PREDICTED: transmembrane protein 111-like [Vitis vinifera] >gi|147816093|emb|CAN72892.1| hypothetical protein VITISV_022312 [Vitis vinifera]	XM_003634969.1	PREDICTED: Vitis vinifera transmembrane protein 111-like (LOC100853397), mRNA	--	--	--	Q7SXW4	ER membrane protein complex subunit 3 OS=Danio rerio GN=emc3 PE=2 SV=1	PF01956	Integral membrane protein DUF106	--	--	--	--	GO:0016020//GO:0005783//GO:0005739	membrane//endoplasmic reticulum//mitochondrion	KOG3188	Uncharacterized conserved protein
comp100380_c3	464	33	10.74	279	1.62	0.66	12.39	XP_002456246.1	hypothetical protein SORBIDRAFT_03g032795 [Sorghum bicolor] >gi|241928221|gb|EES01366.1| hypothetical protein SORBIDRAFT_03g032795 [Sorghum bicolor]	--	--	--	--	--	--	--	--	--	GO:0055114	oxidation-reduction process	--	--	GO:0016020//GO:0016021	membrane//integral to membrane	--	--
comp100381_c0	1450	408.92	342.34	360	6.43	6.75	5.12	CBI19167.3	unnamed protein product [Vitis vinifera]	--	--	--	--	--	Q9LME6	Methyl-CpG-binding domain-containing protein 8 OS=Arabidopsis thaliana GN=MBD8 PE=2 SV=1	PF06061//PF00096//PF01428//PF07975//PF01429//PF02892//PF01780//PF02085	Baculoviridae ME53//Zinc finger, C2H2 type//AN1-like Zinc finger//TFIIH C1-like domain//Methyl-CpG binding domain//BED zinc finger//Ribosomal L37ae protein family//Class III cytochrome C family	GO:0006281//GO:0006118//GO:0042254//GO:0006412	DNA repair//electron transport//ribosome biogenesis//translation	GO:0009055//GO:0003677//GO:0020037//GO:0008270//GO:0003735	electron carrier activity//DNA binding//heme binding//zinc ion binding//structural constituent of ribosome	GO:0005840//GO:0005634//GO:0005622	ribosome//nucleus//intracellular	--	--
comp100382_c0	1313	1603.7	2263.26	2387.36	27.83	49.31	37.48	XP_002264648.1	PREDICTED: ribosome biogenesis regulatory protein homolog [Vitis vinifera] >gi|296088996|emb|CBI38699.3| unnamed protein product [Vitis vinifera]	--	--	K14852	RRS1	regulator of ribosome biosynthesis	Q9SH88	Ribosome biogenesis regulatory protein homolog OS=Arabidopsis thaliana GN=At2g37990 PE=2 SV=2	PF04939	Ribosome biogenesis regulatory protein (RRS1)	GO:0042254	ribosome biogenesis	--	--	GO:0005634	nucleus	KOG1765	Regulator of ribosome synthesis
comp100383_c0	1744	98	219	186	1.28	3.59	2.2	--	--	--	--	--	--	--	--	--	PF11722	CCCH zinc finger in TRM13 protein	--	--	GO:0008168	methyltransferase activity	--	--	--	--
comp1003844_c0	448	4	0	8	0.2	0	0.37	--	--	--	--	--	--	--	--	--	--	--	--	--	--	--	--	--	--	--
comp100384_c0	2108	1879.69	2326.47	2848	20.32	31.57	27.85	XP_002277600.1	PREDICTED: DEAD-box ATP-dependent RNA helicase 17-like [Vitis vinifera]	XM_002325454.1	Populus trichocarpa predicted protein, mRNA	K14806	DDX31, DBP7	ATP-dependent RNA helicase DDX31/DBP7	Q7XJN0	DEAD-box ATP-dependent RNA helicase 17 OS=Arabidopsis thaliana GN=RH17 PE=2 SV=1	PF00270//PF04851//PF00271//PF08163	DEAD/DEAH box helicase//Type III restriction enzyme, res subunit//Helicase conserved C-terminal domain//NUC194 domain	GO:0006406//GO:0016310//GO:0009640//GO:0000085//GO:0009069//GO:0010388//GO:0042991//GO:0006626//GO:0051604//GO:0006312//GO:0006303//GO:0009560	mRNA export from nucleus//phosphorylation//photomorphogenesis//G2 phase of mitotic cell cycle//serine family amino acid metabolic process//cullin deneddylation//transcription factor import into nucleus//protein targeting to mitochondrion//protein maturation//mitotic recombination//double-strand break repair via nonhomologous end joining//embryo sac egg cell differentiation	GO:0003677//GO:0004677//GO:0003723//GO:0005524//GO:0004386//GO:0008026//GO:0016787//GO:0003676	DNA binding//DNA-dependent protein kinase activity//RNA binding//ATP binding//helicase activity//ATP-dependent helicase activity//hydrolase activity//nucleic acid binding	GO:0005634//GO:0005958	nucleus//DNA-dependent protein kinase-DNA ligase 4 complex	KOG0348	ATP-dependent RNA helicase
comp100384_c1	1199	1658.38	1362.25	1637.71	31.52	32.5	28.15	XP_002278125.1	PREDICTED: uncharacterized protein LOC100267408 [Vitis vinifera] >gi|297741803|emb|CBI33108.3| unnamed protein product [Vitis vinifera]	XM_004163235.1	PREDICTED: Cucumis sativus uncharacterized LOC101217066 (LOC101217066), partial mRNA	K15223	UAF30, SPP27	upstream activation factor subunit UAF30	O74503	Upstream activation factor subunit spp27 OS=Schizosaccharomyces pombe (strain 972 / ATCC 24843) GN=spp27 PE=1 SV=1	PF00771//PF02201	FHIPEP family//SWIB/MDM2 domain	GO:0009306	protein secretion	GO:0005515	protein binding	GO:0016020	membrane	KOG1946	RNA polymerase I transcription factor UAF
comp100384_c2	3495	8597.92	3762.92	5304.66	56.06	30.8	31.29	XP_002277290.1	PREDICTED: ferrochelatase-2, chloroplastic [Vitis vinifera] >gi|296081616|emb|CBI20621.3| unnamed protein product [Vitis vinifera]	AK243610.1	Oryza sativa Japonica Group cDNA, clone: J100085H03, full insert sequence	K01772	hemH, FECH	ferrochelatase	P42044	Ferrochelatase-2, chloroplastic OS=Cucumis sativus GN=HEMH PE=2 SV=1	PF01783//PF01093//PF00762//PF00130//PF04136	Ribosomal L32p protein family//Clusterin//Ferrochelatase//Phorbol esters/diacylglycerol binding domain (C1 domain)//Sec34-like family	GO:0015994//GO:0008219//GO:0035556//GO:0006783//GO:0006886//GO:0006979//GO:0042254//GO:0006412	chlorophyll metabolic process//cell death//intracellular signal transduction//heme biosynthetic process//intracellular protein transport//response to oxidative stress//ribosome biogenesis//translation	GO:0004325//GO:0003735	ferrochelatase activity//structural constituent of ribosome	GO:0005840//GO:0016020//GO:0015934//GO:0005801//GO:0005739//GO:0009507	ribosome//membrane//large ribosomal subunit//cis-Golgi network//mitochondrion//chloroplast	KOG1321	Protoheme ferro-lyase (ferrochelatase)
comp100385_c0	681	63	74	231.55	2.11	3.11	7.01	--	--	--	--	--	--	--	--	--	PF01880	Desulfoferrodoxin	GO:0055114	oxidation-reduction process	GO:0005506//GO:0016491	iron ion binding//oxidoreductase activity	--	--	--	--
comp100386_c0	3731	3491.85	3212.57	5303.17	21.33	24.63	29.3	XP_002281944.1	PREDICTED: hypoxia up-regulated protein 1 [Vitis vinifera]	XM_002271964.2	PREDICTED: Vitis vinifera hypoxia up-regulated protein 1-like (LOC100259994), mRNA	K09486	HYOU1	hypoxia up-regulated 1	F4JMJ1	Heat shock 70 kDa protein 17 OS=Arabidopsis thaliana GN=HSP70-17 PE=2 SV=1	PF06723//PF03188	MreB/Mbl protein//Eukaryotic cytochrome b561	GO:0034976//GO:0055114//GO:0048193//GO:0000902//GO:0006457//GO:0009644//GO:0009627//GO:0009408//GO:0042542//GO:0006857//GO:0030244	response to endoplasmic reticulum stress//oxidation-reduction process//Golgi vesicle transport//cell morphogenesis//protein folding//response to high light intensity//systemic acquired resistance//response to heat//response to hydrogen peroxide//oligopeptide transport//cellulose biosynthetic process	GO:0005524//GO:0032440	ATP binding//2-alkenal reductase [NAD(P)] activity	GO:0005783//GO:0005829//GO:0016021//GO:0005886//GO:0009507//GO:0005774//GO:0005794	endoplasmic reticulum//cytosol//integral to membrane//plasma membrane//chloroplast//vacuolar membrane//Golgi apparatus	KOG0104	Molecular chaperones GRP170/SIL1, HSP70 superfamily
comp100387_c0	1707	100.01	131	74	1.34	2.2	0.89	ABA98643.2	Ureide permease 2, putative, expressed [Oryza sativa Japonica Group] >gi|218186904|gb|EEC69331.1| hypothetical protein OsI_38433 [Oryza sativa Indica Group] >gi|222617132|gb|EEE53264.1| hypothetical protein OsJ_36199 [Oryza sativa Japonica Group]	XM_002311302.1	Populus trichocarpa predicted protein, mRNA	--	--	--	Q9ZQ89	Ureide permease 2 OS=Arabidopsis thaliana GN=UPS2 PE=2 SV=2	PF06221//PF06800	Putative zinc finger motif, C2HC5-type//Sugar transport protein	GO:0034219//GO:0006355//GO:0008643	carbohydrate transmembrane transport//regulation of transcription, DNA-dependent//carbohydrate transport	GO:0015144//GO:0008270	carbohydrate transmembrane transporter activity//zinc ion binding	GO:0016020//GO:0005634//GO:0016023//GO:0016021	membrane//nucleus//cytoplasmic membrane-bounded vesicle//integral to membrane	--	--
comp100388_c0	2384	6716.13	4576.14	5565.76	64.2	54.91	48.12	XP_002273962.2	PREDICTED: galacturonosyltransferase 8-like [Vitis vinifera]	NM_001175152.1	Zea mays LOC100382408 (pco119626), mRNA >gi|223949610|gb|BT064192.1| Zea mays full-length cDNA clone ZM_BFc0147B23 mRNA, complete cds	K13648	GAUT	alpha-1,4-galacturonosyltransferase	Q9LSG3	Galacturonosyltransferase 8 OS=Arabidopsis thaliana GN=GAUT8 PE=1 SV=1	PF01501//PF00601	Glycosyl transferase family 8//Influenza non-structural protein (NS2)	GO:0005982//GO:0016051//GO:0005985//GO:0009117	starch metabolic process//carbohydrate biosynthetic process//sucrose metabolic process//nucleotide metabolic process	GO:0047262//GO:0016757	polygalacturonate 4-alpha-galacturonosyltransferase activity//transferase activity, transferring glycosyl groups	GO:0005802//GO:0005768//GO:0005794	trans-Golgi network//endosome//Golgi apparatus	KOG0260	RNA polymerase II, large subunit
comp100389_c0	637	448	384.24	319	16.03	17.25	10.32	AFN61200.1	squalene epoxidase [Chlorophytum borivilianum]	XM_002307264.1	Populus trichocarpa predicted protein, mRNA	K00511	SQLE, ERG1	squalene monooxygenase	O48651	Squalene monooxygenase OS=Panax ginseng PE=2 SV=1	PF08491	Squalene epoxidase	GO:0006694//GO:0016114//GO:0055114	steroid biosynthetic process//terpenoid biosynthetic process//oxidation-reduction process	GO:0050660//GO:0004506	flavin adenine dinucleotide binding//squalene monooxygenase activity	GO:0016021	integral to membrane	KOG1298	Squalene monooxygenase
comp100389_c1	768	258	196	139	7.66	7.3	3.73	NP_001151921.1	LOC100285558 [Zea mays] >gi|195651095|gb|ACG45015.1| squalene monooxygenase [Zea mays]	XM_003635298.1	PREDICTED: Vitis vinifera squalene monooxygenase-like (LOC100854014), mRNA	K00511	SQLE, ERG1	squalene monooxygenase	O48651	Squalene monooxygenase OS=Panax ginseng PE=2 SV=1	PF01210//PF02737//PF05834//PF01266//PF02558//PF07992//PF00070//PF01134	NAD-dependent glycerol-3-phosphate dehydrogenase N-terminus//3-hydroxyacyl-CoA dehydrogenase, NAD binding domain//Lycopene cyclase protein//FAD dependent oxidoreductase//Ketopantoate reductase PanE/ApbA//Pyridine nucleotide-disulphide oxidoreductase//Pyridine nucleotide-disulphide oxidoreductase//Glucose inhibited division protein A	GO:0055114//GO:0006574//GO:0006631//GO:0006633//GO:0016117//GO:0006694//GO:0015940//GO:0046168//GO:0018874//GO:0008033//GO:0006552//GO:0006554//GO:0006568//GO:0016114//GO:0006550	oxidation-reduction process//valine catabolic process//fatty acid metabolic process//fatty acid biosynthetic process//carotenoid biosynthetic process//steroid biosynthetic process//pantothenate biosynthetic process//glycerol-3-phosphate catabolic process//benzoate metabolic process//tRNA processing//leucine catabolic process//lysine catabolic process//tryptophan metabolic process//terpenoid biosy…	GO:0050660//GO:0016705//GO:0016491//GO:0016616//GO:0008677//GO:0051287//GO:0004506//GO:0003857	flavin adenine dinucleotide binding//oxidoreductase activity, acting on paired donors, with incorporation or reduction of molecular oxygen//oxidoreductase activity//oxidoreductase activity, acting on the CH-OH group of donors, NAD or NADP as acceptor//2-dehydropantoate 2-reductase activity//NAD binding//squalene monooxygenase activity//3-hydroxyacyl-CoA dehydrogenase activity	GO:0016023//GO:0005737//GO:0016021//GO:0009536	cytoplasmic membrane-bounded vesicle//cytoplasm//integral to membrane//plastid	KOG1298	Squalene monooxygenase
comp100389_c2	1223	296.61	301.07	195	5.53	7.04	3.29	ADD17678.1	squalene epoxidase [Withania somnifera]	--	--	K00511	SQLE, ERG1	squalene monooxygenase	O48651	Squalene monooxygenase OS=Panax ginseng PE=2 SV=1	PF08491//PF04408	Squalene epoxidase//Helicase associated domain (HA2)	GO:0006694//GO:0009414//GO:0055114//GO:0016114	steroid biosynthetic process//response to water deprivation//oxidation-reduction process//terpenoid biosynthetic process	GO:0050660//GO:0004386//GO:0004506	flavin adenine dinucleotide binding//helicase activity//squalene monooxygenase activity	GO:0016021	integral to membrane	--	--
comp100389_c3	400	192	139	118	10.94	9.94	6.08	DAA44199.1	TPA: hypothetical protein ZEAMMB73_646138 [Zea mays]	XM_002880418.1	Arabidopsis lyrata subsp. lyrata predicted protein, mRNA	K00511	SQLE, ERG1	squalene monooxygenase	O48651	Squalene monooxygenase OS=Panax ginseng PE=2 SV=1	PF08491//PF03509//PF01134//PF01266	Squalene epoxidase//Gap junction alpha-8 protein (Cx50)//Glucose inhibited division protein A//FAD dependent oxidoreductase	GO:0006694//GO:0007154//GO:0055114//GO:0008033//GO:0016114	steroid biosynthetic process//cell communication//oxidation-reduction process//tRNA processing//terpenoid biosynthetic process	GO:0050660//GO:0004506//GO:0016491	flavin adenine dinucleotide binding//squalene monooxygenase activity//oxidoreductase activity	GO:0005922//GO:0016021	connexon complex//integral to membrane	KOG1298	Squalene monooxygenase
comp100390_c0	595	63	75	32	2.41	3.61	1.11	ACB72537.1	phosphatidylinositol-specific phospholipase C [Coffea arabica]	XM_003633390.1	PREDICTED: Vitis vinifera phosphoinositide phospholipase C 2-like (LOC100241574), mRNA	K05857	PLCD	phosphatidylinositol phospholipase C, delta	Q944C1	Phosphoinositide phospholipase C 4 OS=Arabidopsis thaliana GN=PLC4 PE=2 SV=2	PF00388//PF00387//PF01992	Phosphatidylinositol-specific phospholipase C, X domain//Phosphatidylinositol-specific phospholipase C, Y domain//ATP synthase (C/AC39) subunit	GO:0009395//GO:0007165//GO:0035556//GO:0015991//GO:0015992//GO:0046339//GO:0006629	phospholipid catabolic process//signal transduction//intracellular signal transduction//ATP hydrolysis coupled proton transport//proton transport//diacylglycerol metabolic process//lipid metabolic process	GO:0004435//GO:0004629//GO:0015078	phosphatidylinositol phospholipase C activity//phospholipase C activity//hydrogen ion transmembrane transporter activity	GO:0044464//GO:0033177	cell part//proton-transporting two-sector ATPase complex, proton-transporting domain	KOG0169	Phosphoinositide-specific phospholipase C
comp100390_c1	585	86	125.93	33	3.35	6.16	1.16	AAW81961.1	phosphatidylinositol-specific phospholipase C 1 [Lilium davidii]	XM_003552310.1	PREDICTED: Glycine max phosphoinositide phospholipase C 6-like (LOC100786997), mRNA	K05857	PLCD	phosphatidylinositol phospholipase C, delta	Q944C1	Phosphoinositide phospholipase C 4 OS=Arabidopsis thaliana GN=PLC4 PE=2 SV=2	PF00168	C2 domain	GO:0009395//GO:0007165//GO:0035556//GO:0046339//GO:0006629	phospholipid catabolic process//signal transduction//intracellular signal transduction//diacylglycerol metabolic process//lipid metabolic process	GO:0004435//GO:0005515//GO:0005509//GO:0004871	phosphatidylinositol phospholipase C activity//protein binding//calcium ion binding//signal transducer activity	GO:0005622//GO:0005886	intracellular//plasma membrane	KOG0169	Phosphoinositide-specific phospholipase C
comp100390_c2	669	40	47.36	19	1.36	2.02	0.59	XP_003632177.1	PREDICTED: phosphoinositide phospholipase C 4-like isoform 4 [Vitis vinifera]	--	--	K05857	PLCD	phosphatidylinositol phospholipase C, delta	Q944C2	Phosphoinositide phospholipase C 5 OS=Arabidopsis thaliana GN=PLC5 PE=2 SV=2	--	--	GO:0009395//GO:0035556//GO:0006629	phospholipid catabolic process//intracellular signal transduction//lipid metabolic process	GO:0008081//GO:0004629	phosphoric diester hydrolase activity//phospholipase C activity	--	--	KOG0169	Phosphoinositide-specific phospholipase C
comp1003911_c0	248	2	0	0	0.18	0	0	--	--	--	--	--	--	--	--	--	--	--	--	--	--	--	--	--	--	--
comp100391_c0	2218	20012.3	7040.25	4638.3	205.62	90.79	43.11	XP_002265955.1	PREDICTED: cellulose synthase A catalytic subunit 6 [UDP-forming] [Vitis vinifera]	XM_002265919.2	PREDICTED: Vitis vinifera cellulose synthase A catalytic subunit 6 [UDP-forming]-like (LOC100255463), mRNA	K10999	CESA	cellulose synthase A	Q9SJ22	Probable cellulose synthase A catalytic subunit 9 [UDP-forming] OS=Arabidopsis thaliana GN=CESA9 PE=2 SV=1	PF03739//PF03552	Predicted permease YjgP/YjgQ family//Cellulose synthase	GO:0043622//GO:0005982//GO:0006011//GO:0005985//GO:0016049//GO:0007047//GO:0010214//GO:0009833//GO:0030244	cortical microtubule organization//starch metabolic process//UDP-glucose metabolic process//sucrose metabolic process//cell growth//cellular cell wall organization//seed coat development//primary cell wall biogenesis//cellulose biosynthetic process	GO:0016760//GO:0008270	cellulose synthase (UDP-forming) activity//zinc ion binding	GO:0016020//GO:0005794//GO:0016021	membrane//Golgi apparatus//integral to membrane	--	--
comp100391_c1	1882	7277.09	2238	1509.84	88.12	34.01	16.54	XP_002306707.1	predicted protein [Populus trichocarpa] >gi|222856156|gb|EEE93703.1| predicted protein [Populus trichocarpa]	XM_003630126.1	Medicago truncatula Cellulose synthase A catalytic subunit (MTR_8g092590) mRNA, complete cds	K10999	CESA	cellulose synthase A	O48947	Cellulose synthase A catalytic subunit 2 [UDP-forming] OS=Arabidopsis thaliana GN=CESA2 PE=1 SV=1	PF03552	Cellulose synthase	GO:0043622//GO:0005982//GO:0006011//GO:0005985//GO:0016049//GO:0007047//GO:0010214//GO:0009833//GO:0030244	cortical microtubule organization//starch metabolic process//UDP-glucose metabolic process//sucrose metabolic process//cell growth//cellular cell wall organization//seed coat development//primary cell wall biogenesis//cellulose biosynthetic process	GO:0016760//GO:0008270	cellulose synthase (UDP-forming) activity//zinc ion binding	GO:0016020//GO:0005794//GO:0016021	membrane//Golgi apparatus//integral to membrane	--	--
comp100392_c0	1694	885	1945.91	2892	11.91	32.86	35.19	XP_002278824.1	PREDICTED: transcription factor bHLH71 [Vitis vinifera]	--	--	--	--	--	Q9C7T4	Transcription factor bHLH96 OS=Arabidopsis thaliana GN=BHLH96 PE=2 SV=1	PF03742//PF01601	PetN//Coronavirus S2 glycoprotein	GO:0017004//GO:0006118//GO:0006944//GO:0046813	cytochrome complex assembly//electron transport//cellular membrane fusion//virion attachment, binding of host cell surface receptor	GO:0045158	electron transporter, transferring electrons within cytochrome b6/f complex of photosystem II activity	GO:0005634//GO:0009512//GO:0019031//GO:0016021	nucleus//cytochrome b6f complex//viral envelope//integral to membrane	--	--
comp100393_c0	1188	1218.96	2590.63	1379.01	23.38	62.38	23.93	XP_002323259.1	predicted protein [Populus trichocarpa] >gi|222867889|gb|EEF05020.1| predicted protein [Populus trichocarpa]	--	--	--	--	--	Q6CFJ0	Mitochondria fission 1 protein OS=Yarrowia lipolytica (strain CLIB 122 / E 150) GN=FIS1 PE=3 SV=2	--	--	--	--	--	--	--	--	KOG3364	Membrane protein involved in organellar division
comp100394_c0	845	28	35	21	0.76	1.18	0.51	--	--	--	--	--	--	--	--	--	--	--	--	--	--	--	--	--	--	--
comp100395_c0	1280	47.99	48	72	0.85	1.07	1.16	--	--	--	--	--	--	--	--	--	PF04733	Coatomer epsilon subunit	GO:0006890	retrograde vesicle-mediated transport, Golgi to ER	GO:0005198	structural molecule activity	GO:0030126	COPI vesicle coat	--	--
comp100396_c0	1493	225.14	331.97	196.01	3.44	6.36	2.71	XP_002277038.2	PREDICTED: uncharacterized protein LOC100267862 [Vitis vinifera] >gi|297742053|emb|CBI33840.3| unnamed protein product [Vitis vinifera]	--	--	--	--	--	--	--	PF06003//PF00035	Survival motor neuron protein (SMN)//Double-stranded RNA binding motif	GO:0006397	mRNA processing	GO:0003723//GO:0003725	RNA binding//double-stranded RNA binding	GO:0005634//GO:0005622//GO:0005737	nucleus//intracellular//cytoplasm	--	--
comp100396_c1	554	4	8	7	0.16	0.41	0.26	--	--	--	--	--	--	--	--	--	--	--	--	--	--	--	--	--	--	--
comp100397_c0	1573	114	42	116	1.65	0.76	1.52	CBI25711.3	unnamed protein product [Vitis vinifera]	XM_002524675.1	Ricinus communis S-locus-specific glycoprotein S6 precursor, putative, mRNA	--	--	--	Q9SXB8	G-type lectin S-receptor-like serine/threonine-protein kinase At1g11330 OS=Arabidopsis thaliana GN=At1g11330 PE=1 SV=3	PF07714//PF00069	Protein tyrosine kinase//Protein kinase domain	GO:0016310//GO:0009069//GO:0006468//GO:0009987	phosphorylation//serine family amino acid metabolic process//protein phosphorylation//cellular process	GO:0005524//GO:0004674//GO:0004672//GO:0016772	ATP binding//protein serine/threonine kinase activity//protein kinase activity//transferase activity, transferring phosphorus-containing groups	--	--	--	--
comp1003987_c0	230	1	3	0	0.1	0.37	0	--	--	--	--	--	--	--	--	--	--	--	--	--	--	--	--	--	--	--
comp1003988_c0	390	3	4	5	0.18	0.29	0.26	--	--	--	--	--	--	--	--	--	--	--	--	--	--	--	--	--	--	--
comp100398_c0	1065	15.99	44	29	0.34	1.18	0.56	--	--	--	--	--	--	--	--	--	--	--	--	--	--	--	--	--	--	--
comp100399_c0	2011	1537.76	1290.09	1861.58	17.43	18.35	19.08	XP_002284460.1	PREDICTED: uncharacterized protein LOC100259114 [Vitis vinifera] >gi|302141832|emb|CBI19035.3| unnamed protein product [Vitis vinifera]	--	--	--	--	--	--	--	PF11889	Domain of unknown function (DUF3409)	GO:0006508//GO:0006144	proteolysis//purine nucleobase metabolic process	GO:0004252//GO:0003968//GO:0016817//GO:0004197//GO:0017111//GO:0070008	serine-type endopeptidase activity//RNA-directed RNA polymerase activity//hydrolase activity, acting on acid anhydrides//cysteine-type endopeptidase activity//nucleoside-triphosphatase activity//serine-type exopeptidase activity	GO:0031379	RNA-directed RNA polymerase complex	KOG1181	FOG: Low-complexity
comp10039_c0	233	0	0	5	0	0	0.44	--	--	--	--	--	--	--	--	--	PF00560	Leucine Rich Repeat	--	--	GO:0005515	protein binding	--	--	KOG0618	Serine/threonine phosphatase 2C containing leucine-rich repeats, similar to SCN circadian oscillatory protein (SCOP)
comp1003_c0	393	0	6	3	0	0.44	0.16	--	--	--	--	--	--	--	--	--	PF02888	Calmodulin binding domain	GO:0006813	potassium ion transport	GO:0015269//GO:0005516	calcium-activated potassium channel activity//calmodulin binding	GO:0016021	integral to membrane	--	--
comp1004004_c0	319	2	1	4	0.14	0.09	0.26	--	--	--	--	--	--	--	--	--	--	--	--	--	--	--	--	--	--	--
comp100400_c0	966	30.94	31.05	23	0.73	0.92	0.49	--	--	--	--	--	--	--	--	--	--	--	--	--	--	--	--	--	--	--
comp1004018_c0	449	7	3	2	0.36	0.19	0.09	--	--	--	--	--	--	--	--	--	--	--	--	--	--	--	--	--	--	--
comp100401_c0	1676	1461.32	1135.42	1539.02	19.87	19.38	18.93	XP_002310126.1	predicted protein [Populus trichocarpa] >gi|222853029|gb|EEE90576.1| predicted protein [Populus trichocarpa]	--	--	--	--	--	Q9WVB0	RNA-binding protein with multiple splicing OS=Mus musculus GN=Rbpms PE=2 SV=1	PF04931//PF00076//PF03719	DNA polymerase phi//RNA recognition motif. (a.k.a. RRM, RBD, or RNP domain)//Ribosomal protein S5, C-terminal domain	GO:0006260//GO:0006351//GO:0042254//GO:0006412	DNA replication//transcription, DNA-dependent//ribosome biogenesis//translation	GO:1901363//GO:0097159//GO:0003677//GO:0003676//GO:0003887//GO:0003735	heterocyclic compound binding//organic cyclic compound binding//DNA binding//nucleic acid binding//DNA-directed DNA polymerase activity//structural constituent of ribosome	GO:0005840//GO:0005622//GO:0042575	ribosome//intracellular//DNA polymerase complex	KOG1457	RNA binding protein (contains RRM repeats)
comp100402_c0	845	44	56.83	54.11	1.19	1.92	1.32	--	--	--	--	--	--	--	--	--	PF08088	Conotoxin I-superfamily	GO:0009405	pathogenesis	--	--	GO:0005576	extracellular region	--	--
comp100402_c1	331	3	3	5	0.21	0.26	0.31	--	--	--	--	--	--	--	--	--	--	--	--	--	--	--	--	--	--	--
comp100402_c2	540	27	26	23	1.14	1.38	0.88	--	--	--	--	--	--	--	--	--	--	--	--	--	--	--	--	--	--	--
comp100403_c1	959	124	68	293.13	2.95	2.03	6.3	ADE76051.1	unknown [Picea sitchensis]	--	--	--	--	--	--	--	PF07714//PF00069	Protein tyrosine kinase//Protein kinase domain	GO:0006468	protein phosphorylation	GO:0005524//GO:0004672	ATP binding//protein kinase activity	--	--	--	--
comp100404_c0	1498	42	64	169.71	0.64	1.22	2.34	--	--	--	--	--	--	--	--	--	--	--	--	--	--	--	--	--	--	--
comp100405_c0	1234	190	3	7	3.51	0.07	0.12	--	--	--	--	--	--	--	--	--	--	--	--	--	GO:0003690	double-stranded DNA binding	GO:0005737	cytoplasm	--	--
comp100406_c0	910	744.95	409	484	18.66	12.86	10.96	XP_002280079.2	PREDICTED: cyclin-B2-4 [Vitis vinifera]	AY819950.1	Persea thunbergii isolate 6 tRNA-Val (trnV) gene and trnV-trnM intergenic spacer, partial sequence; chloroplast	K05868	CCNB	cyclin B	P30278	G2/mitotic-specific cyclin-2 (Fragment) OS=Medicago sativa PE=2 SV=1	PF02984	Cyclin, C-terminal domain	GO:0051301//GO:0000079	cell division//regulation of cyclin-dependent protein kinase activity	GO:0019901	protein kinase binding	GO:0005634	nucleus	KOG0653	Cyclin B and related kinase-activating proteins
comp100406_c1	1563	428	182	321.42	6.24	3.33	4.24	XP_002521704.1	cyclin B, putative [Ricinus communis] >gi|223539095|gb|EEF40691.1| cyclin B, putative [Ricinus communis]	XM_003612274.1	Medicago truncatula G2/mitotic-specific cyclin-1 (MTR_5g023790) mRNA, complete cds	K05868	CCNB	cyclin B	Q0D9C7	Cyclin-B2-2 OS=Oryza sativa subsp. japonica GN=CYCB2-2 PE=1 SV=1	PF00895//PF00695//PF02072	ATP synthase protein 8//Major surface antigen from hepadnavirus//Prepro-orexin	GO:0016032//GO:0015986//GO:0007631//GO:0007218//GO:0007049//GO:0015992	viral reproduction//ATP synthesis coupled proton transport//feeding behavior//neuropeptide signaling pathway//cell cycle//proton transport	GO:0015078	hydrogen ion transmembrane transporter activity	GO:0000276	mitochondrial proton-transporting ATP synthase complex, coupling factor F(o)	KOG0653	Cyclin B and related kinase-activating proteins
comp100407_c0	1129	0	19	32	0	0.48	0.58	--	--	--	--	--	--	--	--	--	--	--	--	--	--	--	--	--	--	--
comp100407_c1	885	25	20	30	0.64	0.65	0.7	--	--	--	--	--	--	--	--	--	PF06455	NADH dehydrogenase subunit 5 C-terminus	GO:0006120//GO:0006744//GO:0042773//GO:0006814//GO:0015992//GO:0055114	mitochondrial electron transport, NADH to ubiquinone//ubiquinone biosynthetic process//ATP synthesis coupled electron transport//sodium ion transport//proton transport//oxidation-reduction process	GO:0008137	NADH dehydrogenase (ubiquinone) activity	--	--	--	--
comp100408_c0	1111	27	65	15	0.55	1.67	0.28	--	--	--	--	--	--	--	--	--	--	--	--	--	--	--	--	--	--	--
comp100409_c0	879	17.08	50	21	0.44	1.63	0.49	--	--	--	--	--	--	--	--	--	--	--	--	--	--	--	--	--	--	--
comp10040_c0	552	5	4	2	0.21	0.21	0.07	--	--	--	--	--	--	--	--	--	--	--	--	--	--	--	--	--	--	--
comp100410_c0	1816	4326.09	3570.79	3276.98	54.29	56.24	37.2	AFD61544.1	multicopy suppressor of IRA1 [Dendrobium nobile]	XM_002265106.2	PREDICTED: Vitis vinifera WD-40 repeat-containing protein MSI1-like (LOC100247592), mRNA	K10752	RBBP4, HAT2, CAF1, MIS16	histone-binding protein RBBP4	O22466	WD-40 repeat-containing protein MSI1 OS=Solanum lycopersicum GN=MSI1 PE=2 SV=1	PF00400//PF01876	WD domain, G-beta repeat//RNase P subunit p30	GO:0009555//GO:0006349//GO:0009909//GO:0010214//GO:0008283//GO:0010026//GO:0031507//GO:0051252//GO:0042967//GO:0016573//GO:0008033//GO:0045787//GO:0048366//GO:0009793	pollen development//regulation of gene expression by genetic imprinting//regulation of flower development//seed coat development//cell proliferation//trichome differentiation//heterochromatin assembly//regulation of RNA metabolic process//acyl-carrier-protein biosynthetic process//histone acetylation//tRNA processing//positive regulation of cell cycle//leaf development//embryo development ending …	GO:0005515//GO:0004402//GO:0004540	protein binding//histone acetyltransferase activity//ribonuclease activity	GO:0016585//GO:0000123//GO:0009507	chromatin remodeling complex//histone acetyltransferase complex//chloroplast	KOG0264	Nucleosome remodeling factor, subunit CAF1/NURF55/MSI1
comp100411_c0	1477	57	209	133	0.88	4.05	1.86	--	--	--	--	--	--	--	--	--	--	--	--	--	--	--	--	--	--	--
comp100411_c1	213	0	0	1	0	0	0.1	--	--	--	--	--	--	--	--	--	--	--	--	--	--	--	--	--	--	--
comp100412_c0	503	15	28	33.97	0.68	1.59	1.39	--	--	--	--	--	--	--	--	--	--	--	--	--	--	--	--	--	--	--
comp100413_c0	446	31	18	31.01	1.58	1.15	1.43	--	--	--	--	--	--	--	--	--	--	--	--	--	--	--	--	--	--	--
comp100413_c1	3101	190	141	267	1.4	1.3	1.77	XP_002280968.2	PREDICTED: pentatricopeptide repeat-containing protein At1g19720-like [Vitis vinifera]	--	--	--	--	--	Q9FXH1	Pentatricopeptide repeat-containing protein At1g19720 OS=Arabidopsis thaliana GN=DYW7 PE=2 SV=1	PF00515//PF00566	Tetratricopeptide repeat//TBC domain	GO:0032313	regulation of Rab GTPase activity	GO:0005097//GO:0005515	Rab GTPase activator activity//protein binding	GO:0005634//GO:0005622//GO:0009507	nucleus//intracellular//chloroplast	--	--
comp100414_c0	890	16	8	19	0.41	0.26	0.44	CBI25270.3	unnamed protein product [Vitis vinifera]	--	--	--	--	--	--	--	--	--	--	--	--	--	--	--	--	--
comp100414_c1	1437	331	276	262	5.25	5.49	3.76	CBI35119.3	unnamed protein product [Vitis vinifera]	--	--	--	--	--	O22193	U-box domain-containing protein 4 OS=Arabidopsis thaliana GN=PUB4 PE=1 SV=3	PF02985//PF00514	HEAT repeat//Armadillo/beta-catenin-like repeat	--	--	GO:0005515	protein binding	GO:0005739	mitochondrion	KOG4462	WASP-interacting protein VRP1/WIP, contains WH2 domain
comp1004155_c0	259	2	0	4	0.18	0	0.32	--	--	EU919020.1	Drosophila malerkotliana pallens strain palQ121-isoA Shot gene, partial sequence	--	--	--	--	--	--	--	--	--	--	--	--	--	--	--
comp100415_c0	813	105.83	19	19	2.97	0.67	0.48	--	--	--	--	--	--	--	--	--	--	--	--	--	--	--	--	--	--	--
comp100416_c0	1362	912.87	694	1217.96	15.27	14.57	18.43	XP_002284398.1	PREDICTED: retinol dehydrogenase 11 [Vitis vinifera] >gi|297734487|emb|CBI15734.3| unnamed protein product [Vitis vinifera]	AK356353.1	Hordeum vulgare subsp. vulgare mRNA for predicted protein, complete cds, clone: NIASHv1033J01	--	--	--	Q8BYK4	Retinol dehydrogenase 12 OS=Mus musculus GN=Rdh12 PE=2 SV=1	PF04901//PF01370//PF00106	Receptor activity modifying family//NAD dependent epimerase/dehydratase family//short chain dehydrogenase	GO:0008152//GO:0055114//GO:0019685//GO:0006886//GO:0008277//GO:0044237//GO:0015031//GO:0015995	metabolic process//oxidation-reduction process//photosynthesis, dark reaction//intracellular protein transport//regulation of G-protein coupled receptor protein signaling pathway//cellular metabolic process//protein transport//chlorophyll biosynthetic process	GO:0008565//GO:0003824//GO:0000166//GO:0016630//GO:0016491//GO:0050662	protein transporter activity//catalytic activity//nucleotide binding//protochlorophyllide reductase activity//oxidoreductase activity//coenzyme binding	GO:0016021	integral to membrane	KOG1208	Dehydrogenases with different specificities (related to short-chain alcohol dehydrogenases)
comp100417_c0	884	59	119	17	1.52	3.85	0.4	XP_003628421.1	hypothetical protein MTR_8g057760 [Medicago truncatula] >gi|355522443|gb|AET02897.1| hypothetical protein MTR_8g057760 [Medicago truncatula]	--	--	--	--	--	--	--	--	--	--	--	--	--	--	--	--	--
comp1004187_c0	322	4	6	2	0.28	0.53	0.13	--	--	--	--	--	--	--	--	--	--	--	--	--	--	--	--	--	--	--
comp100418_c0	2109	280	345	528	3.03	4.68	5.16	XP_002275231.1	PREDICTED: uncharacterized protein LOC100267305 [Vitis vinifera]	--	--	--	--	--	--	--	--	--	--	--	--	--	--	--	--	--
comp100419_c0	1066	165	175	123.91	3.53	4.7	2.4	CBI26469.3	unnamed protein product [Vitis vinifera]	--	--	--	--	--	--	--	--	--	--	--	GO:0005515	protein binding	--	--	--	--
comp1004209_c0	313	0	0	8	0	0	0.53	ACU26536.1	threonine deaminase, partial [Glycine max]	XM_004156217.1	PREDICTED: Cucumis sativus threonine dehydratase biosynthetic, chloroplastic-like (LOC101228186), mRNA	K01754	E4.3.1.19, ilvA, tdcB	threonine dehydratase	Q9ZSS6	Threonine dehydratase biosynthetic, chloroplastic OS=Arabidopsis thaliana GN=OMR1 PE=1 SV=1	PF00585//PF04121	C-terminal regulatory domain of Threonine dehydratase//Nuclear pore protein 84 / 107	GO:0006810//GO:0006094//GO:0009097//GO:0006566//GO:0006563//GO:0007010//GO:0006544//GO:0010498	transport//gluconeogenesis//isoleucine biosynthetic process//threonine metabolic process//L-serine metabolic process//cytoskeleton organization//glycine metabolic process//proteasomal protein catabolic process	GO:0004794	L-threonine ammonia-lyase activity	GO:0005643//GO:0009507	nuclear pore//chloroplast	KOG1250	Threonine/serine dehydratases
comp100420_c0	3266	2068.41	1200.24	1843.97	14.43	10.51	11.64	XP_002284219.2	PREDICTED: random slug protein 5 [Vitis vinifera] >gi|302141931|emb|CBI19134.3| unnamed protein product [Vitis vinifera]	--	--	--	--	--	Q55CU8	Random slug protein 5 OS=Dictyostelium discoideum GN=rsc5 PE=2 SV=1	PF08281	Sigma-70, region 4	GO:0006355//GO:0006352	regulation of transcription, DNA-dependent//DNA-dependent transcription, initiation	GO:0003677//GO:0016987//GO:0003700	DNA binding//sigma factor activity//sequence-specific DNA binding transcription factor activity	GO:0005667	transcription factor complex	KOG1470	Phosphatidylinositol transfer protein PDR16 and related proteins
comp1004212_c0	484	5	8	6	0.24	0.47	0.26	--	--	--	--	--	--	--	--	--	--	--	--	--	--	--	--	--	--	--
comp1004218_c0	608	9	7	6	0.34	0.33	0.2	--	--	--	--	--	--	--	--	--	--	--	--	--	--	--	--	--	--	--
comp100421_c0	2519	63	172	268	0.57	1.95	2.19	XP_002262746.2	PREDICTED: uncharacterized protein LOC100249503 [Vitis vinifera]	--	--	--	--	--	Q9LFE4	WEB family protein At5g16730, chloroplastic OS=Arabidopsis thaliana GN=At5g16730 PE=1 SV=1	PF04496//PF09238	Herpesvirus UL35 family//Interleukin-4 receptor alpha chain, N-terminal	GO:0007165//GO:0002532	signal transduction//production of molecular mediator involved in inflammatory response	GO:0004896	cytokine receptor activity	GO:0019028//GO:0016021	viral capsid//integral to membrane	KOG4568	Cytoskeleton-associated protein and related proteins
comp100422_c0	1394	77	31	317.23	1.26	0.64	4.69	--	--	--	--	--	--	--	--	--	--	--	--	--	--	--	--	--	--	--
comp100422_c1	1220	12	6	42	0.22	0.14	0.71	--	--	--	--	--	--	--	--	--	--	--	--	--	--	--	--	--	--	--
comp100422_c2	1925	83	84	300	0.98	1.25	3.21	--	--	--	--	--	--	--	--	--	--	--	--	--	--	--	--	--	--	--
comp100423_c0	1084	563.78	567.01	532.63	11.85	14.96	10.13	XP_002518017.1	Vesicle transport protein SFT2B, putative [Ricinus communis] >gi|223542999|gb|EEF44535.1| Vesicle transport protein SFT2B, putative [Ricinus communis]	--	--	--	--	--	O95562	Vesicle transport protein SFT2B OS=Homo sapiens GN=SFT2D2 PE=1 SV=1	PF04178//PF07664	Got1/Sft2-like family//Ferrous iron transport protein B C terminus	GO:0015684//GO:0000394//GO:0006661//GO:0016192//GO:0009086	ferrous iron transport//RNA splicing, via endonucleolytic cleavage and ligation//phosphatidylinositol biosynthetic process//vesicle-mediated transport//methionine biosynthetic process	GO:0015093	ferrous iron transmembrane transporter activity	GO:0016021//GO:0005739	integral to membrane//mitochondrion	KOG2887	Membrane protein involved in ER to Golgi transport
comp100424_c0	269	0	6	3	0	0.64	0.23	--	--	--	--	--	--	--	--	--	PF03155//PF01006	ALG6, ALG8 glycosyltransferase family//Hepatitis C virus non-structural protein NS4a	GO:0016032	viral reproduction	GO:0016758	transferase activity, transferring hexosyl groups	GO:0044423//GO:0005789	virion part//endoplasmic reticulum membrane	--	--
comp100424_c1	1028	47	68	31	1.04	1.89	0.62	--	--	--	--	--	--	--	--	--	--	--	--	--	--	--	--	--	--	--
comp100425_c0	2724	413	215.64	499	3.46	2.26	3.78	NP_180469.3	protein RHOMBOID-like 1 [Arabidopsis thaliana] >gi|110737035|dbj|BAF00472.1| hypothetical protein [Arabidopsis thaliana] >gi|330253108|gb|AEC08202.1| protein RHOMBOID-like 1 [Arabidopsis thaliana]	XM_002283452.2	PREDICTED: Vitis vinifera inactive rhomboid protein 1-like (LOC100241704), mRNA	--	--	--	--	--	PF01694//PF00003	Rhomboid family//7 transmembrane sweet-taste receptor of 3 GCPR	GO:0007186//GO:0006508	G-protein coupled receptor signaling pathway//proteolysis	GO:0004252//GO:0004930	serine-type endopeptidase activity//G-protein coupled receptor activity	GO:0005794//GO:0016021//GO:0005886	Golgi apparatus//integral to membrane//plasma membrane	KOG2289	Rhomboid family proteins
comp1004264_c0	251	1	6	0	0.09	0.68	0	--	--	--	--	--	--	--	--	--	--	--	--	--	--	--	--	--	--	--
comp1004265_c0	305	3	0	1	0.22	0	0.07	--	--	--	--	--	--	--	--	--	--	--	--	--	--	--	--	--	--	--
comp100426_c0	2067	2871.37	2147.75	4137.9	31.66	29.72	41.26	XP_002513805.1	heat shock protein 70 (HSP70)-interacting protein, putative [Ricinus communis] >gi|223546891|gb|EEF48388.1| heat shock protein 70 (HSP70)-interacting protein, putative [Ricinus communis]	--	--	--	--	--	O70593	Small glutamine-rich tetratricopeptide repeat-containing protein alpha OS=Rattus norvegicus GN=Sgta PE=1 SV=1	PF00919//PF00515//PF02931//PF01538	Uncharacterized protein family UPF0004//Tetratricopeptide repeat//Neurotransmitter-gated ion-channel ligand binding domain//Hepatitis C virus non-structural protein NS2	GO:0006144//GO:0009451//GO:0006810//GO:0006811//GO:0006508	purine nucleobase metabolic process//RNA modification//transport//ion transport//proteolysis	GO:0005230//GO:0003968//GO:0016817//GO:0005515//GO:0070008//GO:0051539//GO:0017111//GO:0004252//GO:0003824//GO:0004197	extracellular ligand-gated ion channel activity//RNA-directed RNA polymerase activity//hydrolase activity, acting on acid anhydrides//protein binding//serine-type exopeptidase activity//4 iron, 4 sulfur cluster binding//nucleoside-triphosphatase activity//serine-type endopeptidase activity//catalytic activity//cysteine-type endopeptidase activity	GO:0016020//GO:0031379	membrane//RNA-directed RNA polymerase complex	KOG0553	TPR repeat-containing protein
comp100427_c0	1479	267.01	89	275	4.11	1.72	3.83	XP_003635126.1	PREDICTED: formyltetrahydrofolate deformylase-like [Vitis vinifera] >gi|297744389|emb|CBI37363.3| unnamed protein product [Vitis vinifera]	--	--	K01433	purU	formyltetrahydrofolate deformylase	Q55135	Formyltetrahydrofolate deformylase OS=Synechocystis sp. (strain PCC 6803 / Kazusa) GN=purU PE=3 SV=1	PF01842//PF00551	ACT domain//Formyl transferase	GO:0000023//GO:0046653//GO:0006189//GO:0019252//GO:0006807//GO:0009058//GO:0046487//GO:0009853//GO:0032259//GO:0043085	maltose metabolic process//tetrahydrofolate metabolic process//'de novo' IMP biosynthetic process//starch biosynthetic process//nitrogen compound metabolic process//biosynthetic process//glyoxylate metabolic process//photorespiration//methylation//positive regulation of catalytic activity	GO:0008168//GO:0016874//GO:0008864//GO:0016742	methyltransferase activity//ligase activity//formyltetrahydrofolate deformylase activity//hydroxymethyl-, formyl- and related transferase activity	GO:0005739	mitochondrion	KOG3076	5'-phosphoribosylglycinamide formyltransferase
comp1004289_c0	694	5	7	10	0.16	0.29	0.3	--	--	--	--	--	--	--	--	--	--	--	--	--	--	--	--	--	--	--
comp100428_c0	2380	3469	1859.17	6223.47	33.22	22.34	53.9	XP_002274127.2	PREDICTED: phosphoglucomutase-like [Vitis vinifera] >gi|296086013|emb|CBI31454.3| unnamed protein product [Vitis vinifera]	XM_002274091.2	PREDICTED: Vitis vinifera phosphoglucomutase-like (LOC100244432), mRNA	--	--	--	Q88C93	Phosphomannomutase/phosphoglucomutase OS=Pseudomonas putida (strain KT2440) GN=algC PE=3 SV=1	PF00066//PF06621//PF02880//PF02879//PF02878	LNR domain//Single-minded protein C-terminus//Phosphoglucomutase/phosphomannomutase, alpha/beta/alpha domain III//Phosphoglucomutase/phosphomannomutase, alpha/beta/alpha domain II//Phosphoglucomutase/phosphomannomutase, alpha/beta/alpha domain I	GO:0006355//GO:0006013//GO:0005975//GO:0006048//GO:0030154//GO:0006000//GO:0006040	regulation of transcription, DNA-dependent//mannose metabolic process//carbohydrate metabolic process//UDP-N-acetylglucosamine biosynthetic process//cell differentiation//fructose metabolic process//amino sugar metabolic process	GO:0003677//GO:0004610//GO:0016868//GO:0003700//GO:0004615	DNA binding//phosphoacetylglucosamine mutase activity//intramolecular transferase activity, phosphotransferases//sequence-specific DNA binding transcription factor activity//phosphomannomutase activity	GO:0016020//GO:0005667//GO:0005829//GO:0005634//GO:0009570	membrane//transcription factor complex//cytosol//nucleus//chloroplast stroma	KOG0625	Phosphoglucomutase
comp100429_c0	2745	5365.31	2357.6	2314.51	44.54	24.57	17.38	XP_002265121.1	PREDICTED: protein IQ-DOMAIN 14 [Vitis vinifera] >gi|296089000|emb|CBI38703.3| unnamed protein product [Vitis vinifera]	XM_002265085.1	PREDICTED: Vitis vinifera protein IQ-DOMAIN 14-like (LOC100264217), mRNA	--	--	--	Q9SF32	Protein IQ-DOMAIN 1 OS=Arabidopsis thaliana GN=IQD1 PE=1 SV=1	PF00612	IQ calmodulin-binding motif	--	--	GO:0005515	protein binding	--	--	--	--
comp100430_c0	1116	823.04	775.17	945.98	16.81	19.87	17.47	XP_002274926.1	PREDICTED: ADP-ribosylation factor [Vitis vinifera] >gi|147778405|emb|CAN63035.1| hypothetical protein VITISV_023129 [Vitis vinifera] >gi|297737336|emb|CBI26537.3| unnamed protein product [Vitis vinifera]	XM_002274890.2	PREDICTED: Vitis vinifera ADP-ribosylation factor-like (LOC100254624), mRNA	K07977	ARF	Arf/Sar family, other	P84082	ADP-ribosylation factor 2 OS=Rattus norvegicus GN=Arf2 PE=2 SV=1	PF01591//PF00071//PF04670//PF00025//PF08477//PF00503	6-phosphofructo-2-kinase//Ras family//Gtr1/RagA G protein conserved region//ADP-ribosylation factor family//Miro-like protein//G-protein alpha subunit	GO:0007186//GO:0007165//GO:0006000//GO:0006013//GO:0007264	G-protein coupled receptor signaling pathway//signal transduction//fructose metabolic process//mannose metabolic process//small GTPase mediated signal transduction	GO:0005524//GO:0003873//GO:0019001//GO:0004871//GO:0005525	ATP binding//6-phosphofructo-2-kinase activity//guanyl nucleotide binding//signal transducer activity//GTP binding	GO:0005634//GO:0005622//GO:0005737	nucleus//intracellular//cytoplasm	KOG0070	GTP-binding ADP-ribosylation factor Arf1
comp100431_c0	815	18	96.98	39	0.5	3.4	0.99	--	--	--	--	--	--	--	--	--	--	--	--	--	--	--	--	--	--	--
comp100432_c0	1773	753.1	1591.01	958.36	9.68	25.67	11.14	XP_002271753.1	PREDICTED: putative arsenical pump-driving ATPase-like [Vitis vinifera]	XM_002882617.1	Arabidopsis lyrata subsp. lyrata anion-transporting ATPase family protein, mRNA	K01551	arsA, ASNA1	arsenite-transporting ATPase	O27555	Putative arsenical pump-driving ATPase OS=Methanothermobacter thermautotrophicus (strain ATCC 29096 / DSM 1053 / JCM 10044 / NBRC 100330 / Delta H) GN=MTH_1511 PE=1 SV=1	PF06414//PF01873//PF00142//PF00004//PF03193//PF00448	Zeta toxin//Domain found in IF2B/IF5//4Fe-4S iron sulfur cluster binding proteins, NifH/frxC family//ATPase family associated with various cellular activities (AAA)//Protein of unknown function, DUF258//SRP54-type protein, GTPase domain	GO:0055114//GO:0006820//GO:0006812//GO:0071722//GO:0006614//GO:0006413//GO:0006446//GO:0006200//GO:0015700	oxidation-reduction process//anion transport//cation transport//detoxification of arsenic-containing substance//SRP-dependent cotranslational protein targeting to membrane//translational initiation//regulation of translational initiation//ATP catabolic process//arsenite transport	GO:0005524//GO:0003743//GO:0016491//GO:0016301//GO:0003924//GO:0015446//GO:0005525	ATP binding//translation initiation factor activity//oxidoreductase activity//kinase activity//GTPase activity//arsenite-transmembrane transporting ATPase activity//GTP binding	GO:0005840//GO:0016020//GO:0009570	ribosome//membrane//chloroplast stroma	KOG2825	Putative arsenite-translocating ATPase
comp100433_c0	1099	3034.37	4785	2385.53	62.92	124.54	44.74	XP_002515247.1	conserved hypothetical protein [Ricinus communis] >gi|223545727|gb|EEF47231.1| conserved hypothetical protein [Ricinus communis]	--	--	--	--	--	--	--	--	--	--	--	--	--	--	--	--	--
comp100433_c1	726	870.82	1683.7	827.66	27.34	66.34	23.5	--	--	--	--	--	--	--	--	--	--	--	--	--	--	--	--	--	--	--
comp100434_c0	3166	357.59	303.97	349	2.57	2.75	2.27	XP_002279753.2	PREDICTED: uncharacterized protein LOC100267731 [Vitis vinifera]	--	--	K10875	RAD54L, RAD54	DNA repair and recombination protein RAD54 and RAD54-like protein	B4KHL5	DNA repair and recombination protein RAD54-like OS=Drosophila mojavensis GN=okr PE=3 SV=1	PF04851//PF00271//PF00176//PF06728	Type III restriction enzyme, res subunit//Helicase conserved C-terminal domain//SNF2 family N-terminal domain//GPI transamidase subunit PIG-U	GO:0006506	GPI anchor biosynthetic process	GO:0097159//GO:1901363//GO:0003677//GO:0005524//GO:0004386//GO:0003676//GO:0016787	organic cyclic compound binding//heterocyclic compound binding//DNA binding//ATP binding//helicase activity//nucleic acid binding//hydrolase activity	GO:0016021//GO:0005789//GO:0009536	integral to membrane//endoplasmic reticulum membrane//plastid	KOG0390	DNA repair protein, SNF2 family
comp100434_c1	889	52	30	41	1.33	0.97	0.95	--	--	--	--	--	--	--	--	--	PF01372	Melittin	GO:0045859	regulation of protein kinase activity	GO:0004860	protein kinase inhibitor activity	GO:0005576	extracellular region	--	--
comp100435_c0	2492	1452.01	1444.91	3068.16	13.28	16.58	25.38	XP_002284951.1	PREDICTED: glutathione synthetase, chloroplastic-like [Vitis vinifera]	AF258320.1	Phaseolus vulgaris homoglutathione synthetase (hgshs) mRNA, complete cds	K01920	E6.3.2.3, gshB	glutathione synthase	O23732	Glutathione synthetase, chloroplastic OS=Brassica juncea GN=GSH2 PE=2 SV=1	PF03917//PF04523//PF03199	Eukaryotic glutathione synthase, ATP binding domain//Herpes virus tegument protein U30//Eukaryotic glutathione synthase	GO:0019068//GO:0006750	virion assembly//glutathione biosynthetic process	GO:0005524//GO:0004363//GO:0016874	ATP binding//glutathione synthase activity//ligase activity	GO:0009536	plastid	KOG0021	Glutathione synthetase
comp100436_c0	1695	811.92	978.01	1091.99	10.92	16.5	13.28	XP_002270974.1	PREDICTED: uncharacterized protein LOC100266767 [Vitis vinifera] >gi|296087882|emb|CBI35165.3| unnamed protein product [Vitis vinifera]	--	--	--	--	--	--	--	--	--	--	--	--	--	--	--	--	--
comp100437_c0	339	1	1	3	0.07	0.08	0.18	--	--	--	--	--	--	--	--	--	--	--	--	--	--	--	--	--	--	--
comp100437_c1	340	62	51	16	4.16	4.29	0.97	--	--	--	--	--	--	--	--	--	--	--	--	--	--	--	--	--	--	--
comp100437_c2	683	1836.6	910.86	563	61.28	38.15	16.99	XP_002276622.1	PREDICTED: calvin cycle protein CP12-like isoform 1 [Vitis vinifera] >gi|359491885|ref|XP_003634338.1| PREDICTED: calvin cycle protein CP12-like isoform 2 [Vitis vinifera]	--	--	--	--	--	Q9C9K2	Calvin cycle protein CP12-3, chloroplastic OS=Arabidopsis thaliana GN=CP12-3 PE=1 SV=1	--	--	GO:0080153//GO:0009416//GO:0070417//GO:0034605//GO:0071454	negative regulation of reductive pentose-phosphate cycle//response to light stimulus//cellular response to cold//cellular response to heat//cellular response to anoxia	--	--	GO:0043234//GO:0009507	protein complex//chloroplast	--	--
comp100437_c3	455	8	9	13	0.4	0.57	0.59	--	--	--	--	--	--	--	--	--	--	--	--	--	--	--	--	--	--	--
comp100437_c4	1215	1716	257.02	576.56	32.19	6.05	9.78	XP_002315573.1	predicted protein [Populus trichocarpa] >gi|222864613|gb|EEF01744.1| predicted protein [Populus trichocarpa]	--	--	--	--	--	--	--	--	--	--	--	--	--	--	--	--	--
comp100438_c0	4125	7694.15	7470.36	4645.99	42.51	51.8	23.22	XP_002279988.1	PREDICTED: uncharacterized protein LOC100268151 [Vitis vinifera]	XM_003631530.1	PREDICTED: Vitis vinifera ripening-related protein-like, transcript variant 2 (GRIP58), mRNA	K07195	EXOC7, EXO70	exocyst complex component 7	Q7XA67	5'-methylthioadenosine/S-adenosylhomocysteine nucleosidase 2 OS=Arabidopsis thaliana GN=MTN2 PE=1 SV=1	--	--	GO:0009116//GO:0006661//GO:0006887	nucleoside metabolic process//phosphatidylinositol biosynthetic process//exocytosis	GO:0003824	catalytic activity	GO:0000145//GO:0005739	exocyst//mitochondrion	KOG2344	Exocyst component protein and related proteins
comp1004399_c0	204	0	2	0	0	0.28	0	--	--	--	--	--	--	--	--	--	--	--	--	--	--	--	--	--	--	--
comp100439_c0	1868	120	214	512.06	1.46	3.28	5.65	--	--	--	--	--	--	--	--	--	PF00403//PF03454	Heavy-metal-associated domain//MoeA C-terminal region (domain IV)	GO:0032324//GO:0030001	molybdopterin cofactor biosynthetic process//metal ion transport	GO:0046872	metal ion binding	--	--	--	--
comp100439_c1	810	6	3	20	0.17	0.11	0.51	--	--	--	--	--	--	--	--	--	--	--	--	--	--	--	--	--	--	--
comp100440_c0	3710	6182.87	2750	5152.95	37.98	21.2	28.63	XP_002526085.1	glycogen phosphorylase, putative [Ricinus communis] >gi|223534582|gb|EEF36279.1| glycogen phosphorylase, putative [Ricinus communis]	XM_002279039.2	PREDICTED: Vitis vinifera alpha-1,4 glucan phosphorylase L isozyme, chloroplastic/amyloplastic-like (LOC100245621), mRNA	K00688	E2.4.1.1, glgP, PYG	starch phosphorylase	P04045	Alpha-1,4 glucan phosphorylase L-1 isozyme, chloroplastic/amyloplastic OS=Solanum tuberosum PE=1 SV=2	PF00343//PF00172	Carbohydrate phosphorylase//Fungal Zn(2)-Cys(6) binuclear cluster domain	GO:0009414//GO:0006355//GO:0009266//GO:0005975	response to water deprivation//regulation of transcription, DNA-dependent//response to temperature stimulus//carbohydrate metabolic process	GO:0000981//GO:0042802//GO:0004645//GO:0008270//GO:0030170	sequence-specific DNA binding RNA polymerase II transcription factor activity//identical protein binding//phosphorylase activity//zinc ion binding//pyridoxal phosphate binding	GO:0005634//GO:0009501//GO:0009570	nucleus//amyloplast//chloroplast stroma	KOG2099	Glycogen phosphorylase
comp100441_c0	2793	3748.77	5091.2	2837.01	30.59	52.14	20.94	XP_002272338.1	PREDICTED: SNARE-interacting protein KEULE-like [Vitis vinifera]	XM_002303499.1	Populus trichocarpa predicted protein, mRNA	K15292	STXBP1, MUNC18-1	syntaxin-binding protein 1	Q9C5X3	SNARE-interacting protein KEULE OS=Arabidopsis thaliana GN=KEU PE=1 SV=2	PF01082//PF00995	Copper type II ascorbate-dependent monooxygenase, N-terminal domain//Sec1 family	GO:0006904//GO:0055114//GO:0016192	vesicle docking involved in exocytosis//oxidation-reduction process//vesicle-mediated transport	GO:0005507//GO:0004497//GO:0016715	copper ion binding//monooxygenase activity//oxidoreductase activity, acting on paired donors, with incorporation or reduction of molecular oxygen, reduced ascorbate as one donor, and incorporation of one atom of oxygen	GO:0005773//GO:0005829//GO:0005886	vacuole//cytosol//plasma membrane	KOG1300	Vesicle trafficking protein Sec1
comp100442_c0	1442	1004.99	581	1106.89	15.88	11.52	15.82	CAN82133.1	hypothetical protein VITISV_002643 [Vitis vinifera]	--	--	--	--	--	--	--	--	--	GO:0016070//GO:0006661	RNA metabolic process//phosphatidylinositol biosynthetic process	GO:0005516//GO:0003824	calmodulin binding//catalytic activity	GO:0005622	intracellular	--	--
comp100443_c0	889	729.93	717.41	1062.03	18.71	23.08	24.62	XP_002521668.1	conserved hypothetical protein [Ricinus communis] >gi|223539059|gb|EEF40655.1| conserved hypothetical protein [Ricinus communis]	--	--	--	--	--	Q8GXB1	UPF0548 protein At2g17695 OS=Arabidopsis thaliana GN=At2g17695 PE=2 SV=1	PF00993	Class II histocompatibility antigen, alpha domain	GO:0019882//GO:0006955	antigen processing and presentation//immune response	--	--	GO:0016020//GO:0042613//GO:0009941	membrane//MHC class II protein complex//chloroplast envelope	--	--
comp100444_c0	617	234.76	130.95	308.19	8.67	6.07	10.3	AAR95994.1	putative ribonucleotide reductase large subunit [Musa acuminata]	--	--	K10807	RRM1	ribonucleoside-diphosphate reductase subunit M1	Q9SJ20	Ribonucleoside-diphosphate reductase large subunit OS=Arabidopsis thaliana GN=RNR1 PE=1 SV=1	--	--	GO:0006260//GO:0009202//GO:0055114//GO:0046686//GO:0009186//GO:0006144//GO:0006206	DNA replication//deoxyribonucleoside triphosphate biosynthetic process//oxidation-reduction process//response to cadmium ion//deoxyribonucleoside diphosphate metabolic process//purine nucleobase metabolic process//pyrimidine nucleobase metabolic process	GO:0005524//GO:0004748	ATP binding//ribonucleoside-diphosphate reductase activity, thioredoxin disulfide as acceptor	GO:0005971	ribonucleoside-diphosphate reductase complex	KOG1112	Ribonucleotide reductase, alpha subunit
comp100445_c0	2988	2644.15	1732.95	3176.22	20.17	16.59	21.91	XP_002277892.2	PREDICTED: dipeptidyl peptidase 8-like [Vitis vinifera] >gi|302143902|emb|CBI23007.3| unnamed protein product [Vitis vinifera]	XM_004160328.1	PREDICTED: Cucumis sativus dipeptidyl peptidase 8-like (LOC101228699), mRNA	K01278	DPP4	dipeptidyl-peptidase 4	Q8BVG4	Dipeptidyl peptidase 9 OS=Mus musculus GN=Dpp9 PE=2 SV=2	PF02129//PF05577//PF01738//PF07859//PF00930//PF00326//PF08145	X-Pro dipeptidyl-peptidase (S15 family)//Serine carboxypeptidase S28//Dienelactone hydrolase family//alpha/beta hydrolase fold//Dipeptidyl peptidase IV (DPP IV) N-terminal region//Prolyl oligopeptidase family//BOP1NT (NUC169) domain	GO:0008152//GO:0006508//GO:0051726//GO:0006364	metabolic process//proteolysis//regulation of cell cycle//rRNA processing	GO:0004177//GO:0016787//GO:0008236	aminopeptidase activity//hydrolase activity//serine-type peptidase activity	GO:0016020	membrane	KOG2100	Dipeptidyl aminopeptidase
comp100446_c0	843	31	57	90	0.84	1.93	2.2	--	--	--	--	--	--	--	--	--	--	--	--	--	--	--	--	--	--	--
comp100447_c0	1189	2958.37	3382.93	938.01	56.7	81.38	16.26	NP_001238525.1	uncharacterized protein LOC100306161 [Glycine max] >gi|255627733|gb|ACU14211.1| unknown [Glycine max]	--	--	--	--	--	--	--	--	--	--	--	--	--	--	--	--	--
comp100448_c0	1224	854	614.8	1131	15.9	14.37	19.05	XP_002273919.1	PREDICTED: 60S ribosomal protein L24, mitochondrial [Vitis vinifera] >gi|302142683|emb|CBI19886.3| unnamed protein product [Vitis vinifera]	--	--	--	--	--	P36525	54S ribosomal protein L24, mitochondrial OS=Saccharomyces cerevisiae (strain ATCC 204508 / S288c) GN=MRPL24 PE=1 SV=2	PF00830//PF07580	Ribosomal L28 family//M26 IgA1-specific Metallo-endopeptidase C-terminal region	GO:0006457//GO:0006950//GO:0042254//GO:0006412	protein folding//response to stress//ribosome biogenesis//translation	GO:0004222//GO:0005524//GO:0051082//GO:0008270//GO:0003735	metalloendopeptidase activity//ATP binding//unfolded protein binding//zinc ion binding//structural constituent of ribosome	GO:0005840//GO:0005622//GO:0005618//GO:0005576	ribosome//intracellular//cell wall//extracellular region	KOG3278	Mitochondrial/chloroplast ribosomal protein L28
comp1004494_c0	251	2	0	0	0.18	0	0	--	--	--	--	--	--	--	--	--	--	--	--	--	--	--	--	--	--	--
comp100449_c0	2749	2160.09	3476.36	2039.61	17.91	36.17	15.29	CBI20922.3	unnamed protein product [Vitis vinifera]	--	--	--	--	--	--	--	--	--	GO:0006333	chromatin assembly or disassembly	GO:0003677//GO:0000166//GO:0003676	DNA binding//nucleotide binding//nucleic acid binding	GO:0005634	nucleus	--	--
comp100450_c0	1243	1605.85	2258.34	2573.72	29.44	51.97	42.68	XP_002282374.1	PREDICTED: uncharacterized protein At2g39795, mitochondrial [Vitis vinifera] >gi|296086172|emb|CBI31613.3| unnamed protein product [Vitis vinifera]	--	--	K15414	C1QBP	complement component 1 Q subcomponent-binding protein, mitochondrial	Q8W487	Uncharacterized protein At2g39795, mitochondrial OS=Arabidopsis thaliana GN=At2g39795 PE=1 SV=1	PF02330//PF00951	Mitochondrial glycoprotein//Arterivirus GL envelope glycoprotein	--	--	--	--	GO:0005759//GO:0019031	mitochondrial matrix//viral envelope	KOG2536	MAM33, mitochondrial matrix glycoprotein
comp100451_c0	299	9	6	6	0.69	0.57	0.41	CAN78182.1	hypothetical protein VITISV_024118 [Vitis vinifera]	--	--	--	--	--	--	--	--	--	--	--	GO:0005488	binding	--	--	--	--
comp100452_c0	1961	1057.03	1901.72	1098.01	12.28	27.74	11.54	XP_002283839.1	PREDICTED: protein phosphatase 1 regulatory subunit pprA [Vitis vinifera] >gi|297738769|emb|CBI28014.3| unnamed protein product [Vitis vinifera]	JQ804980.1	Spirodela polyrhiza strain 7498 mitochondrion, complete genome	--	--	--	Q15435	Protein phosphatase 1 regulatory subunit 7 OS=Homo sapiens GN=PPP1R7 PE=1 SV=1	--	--	--	--	GO:0005515	protein binding	--	--	KOG0531	Protein phosphatase 1, regulatory subunit, and related proteins
comp100453_c0	2051	1223.6	1141.21	1467.93	13.6	15.92	14.75	XP_002279775.2	PREDICTED: ribose-phosphate pyrophosphokinase 4-like [Vitis vinifera]	XM_002300845.1	Populus trichocarpa predicted protein, mRNA	--	--	--	Q9XGA1	Ribose-phosphate pyrophosphokinase 4 OS=Spinacia oleracea GN=PRS4 PE=2 SV=1	PF08054//PF00156	Leucine operon leader peptide//Phosphoribosyl transferase domain	GO:0016310//GO:0009116//GO:0009165//GO:0009220//GO:0006783//GO:0009098//GO:0006098//GO:0006144	phosphorylation//nucleoside metabolic process//nucleotide biosynthetic process//pyrimidine ribonucleotide biosynthetic process//heme biosynthetic process//leucine biosynthetic process//pentose-phosphate shunt//purine nucleobase metabolic process	GO:0000287//GO:0004749//GO:0005524//GO:0016301	magnesium ion binding//ribose phosphate diphosphokinase activity//ATP binding//kinase activity	GO:0009506//GO:0005829//GO:0005886	plasmodesma//cytosol//plasma membrane	--	--
comp100454_c0	2048	3082.14	843.73	4527.29	34.3	11.78	45.57	XP_002511832.1	r2r3-myb transcription factor, putative [Ricinus communis] >gi|223549012|gb|EEF50501.1| r2r3-myb transcription factor, putative [Ricinus communis]	NM_115989.3	Arabidopsis thaliana myb domain protein 17 (MYB17) mRNA, complete cds	K09422	MYBP	myb proto-oncogene protein, plant	Q7XBH4	Myb-related protein Myb4 OS=Oryza sativa subsp. japonica GN=MYB4 PE=2 SV=2	PF00249	Myb-like DNA-binding domain	GO:0006355//GO:0048443//GO:0009909//GO:0009753//GO:0009751	regulation of transcription, DNA-dependent//stamen development//regulation of flower development//response to jasmonic acid stimulus//response to salicylic acid stimulus	GO:0003677//GO:0003700	DNA binding//sequence-specific DNA binding transcription factor activity	GO:0005634//GO:0005667	nucleus//transcription factor complex	KOG0048	Transcription factor, Myb superfamily
comp100455_c0	1391	86	65	299	1.41	1.34	4.43	--	--	--	--	--	--	--	--	--	--	--	--	--	--	--	--	--	--	--
comp100456_c0	1130	46.07	61	100	0.93	1.54	1.82	--	--	--	--	--	--	--	--	--	--	--	--	--	--	--	--	--	--	--
comp100457_c0	1425	90	139.42	204.92	1.44	2.8	2.96	--	--	--	--	--	--	--	--	--	--	--	--	--	--	--	--	--	--	--
comp100458_c0	998	460	222	588	10.5	6.36	12.14	XP_002275512.1	PREDICTED: uncharacterized protein LOC100266789 [Vitis vinifera]	XM_002275476.1	PREDICTED: Vitis vinifera uncharacterized LOC100266789 (LOC100266789), mRNA	--	--	--	--	--	--	--	--	--	--	--	--	--	--	--
comp1004594_c0	363	6	1	2	0.38	0.08	0.11	--	--	--	--	--	--	--	--	--	--	--	--	--	--	--	--	--	--	--
comp100459_c0	1683	345.99	329.67	246	4.68	5.6	3.01	XP_002278976.2	PREDICTED: DNA repair protein recA homolog 2, mitochondrial-like [Vitis vinifera] >gi|296087050|emb|CBI33377.3| unnamed protein product [Vitis vinifera]	AK325236.1	Solanum lycopersicum cDNA, clone: LEFL1093CG02, HTC in leaf	K03553	recA	recombination protein RecA	Q8RY99	DNA repair protein recA homolog 2, mitochondrial OS=Arabidopsis thaliana GN=At3g10140 PE=2 SV=1	PF03796//PF05625//PF00931//PF01637//PF00154	DnaB-like helicase C terminal domain//PAXNEB protein//NB-ARC domain//Archaeal ATPase//recA bacterial DNA recombination protein	GO:0006260//GO:0006281//GO:0006816//GO:0009432//GO:0009408//GO:0006886//GO:0000002//GO:0006888//GO:0006310	DNA replication//DNA repair//calcium ion transport//SOS response//response to heat//intracellular protein transport//mitochondrial genome maintenance//ER to Golgi vesicle-mediated transport//DNA recombination	GO:0005524//GO:0003697//GO:0008270//GO:0005388//GO:0008094//GO:0003678	ATP binding//single-stranded DNA binding//zinc ion binding//calcium-transporting ATPase activity//DNA-dependent ATPase activity//DNA helicase activity	GO:0016529//GO:0005739//GO:0030127//GO:0005657	sarcoplasmic reticulum//mitochondrion//COPII vesicle coat//replication fork	KOG1433	DNA repair protein RAD51/RHP55
comp1004600_c0	228	1	0	0	0.1	0	0	--	--	--	--	--	--	--	--	--	--	--	--	--	--	--	--	--	--	--
comp100460_c0	871	108	21	63	2.83	0.69	1.49	--	--	--	--	--	--	--	--	--	--	--	--	--	--	--	--	--	--	--
comp100460_c1	5602	13570.4	2256.1	4906.72	55.2	11.52	18.05	XP_002262646.1	PREDICTED: uncharacterized protein LOC100242107 [Vitis vinifera] >gi|296090371|emb|CBI40190.3| unnamed protein product [Vitis vinifera]	XM_002532878.1	Ricinus communis transferase, transferring glycosyl groups, putative, mRNA	--	--	--	Q9Y169	Exostosin-2 OS=Drosophila melanogaster GN=Ext2 PE=1 SV=1	PF09258//PF02058//PF04616//PF06446	Glycosyl transferase family 64 domain//Guanylin precursor//Glycosyl hydrolases family 43//Hepcidin	GO:0006879//GO:0005975	cellular iron ion homeostasis//carbohydrate metabolic process	GO:0016758//GO:0001888//GO:0004553//GO:0008047	transferase activity, transferring hexosyl groups//glucuronyl-galactosyl-proteoglycan 4-alpha-N-acetylglucosaminyltransferase activity//hydrolase activity, hydrolyzing O-glycosyl compounds//enzyme activator activity	GO:0031227//GO:0005576	intrinsic to endoplasmic reticulum membrane//extracellular region	KOG2264	Exostosin EXT1L
comp100461_c0	649	19	4	37	0.67	0.18	1.18	--	--	--	--	--	--	--	--	--	PF06638	Strabismus protein	GO:0007275	multicellular organismal development	--	--	GO:0016021	integral to membrane	--	--
comp100461_c1	252	4	3	3	0.36	0.34	0.25	--	--	--	--	--	--	--	--	--	--	--	--	--	--	--	--	--	--	--
comp100462_c0	2640	1839.67	2568	3643.21	15.88	27.82	28.45	XP_002284181.1	PREDICTED: magnesium transporter MRS2-I isoform 1 [Vitis vinifera] >gi|297737159|emb|CBI26360.3| unnamed protein product [Vitis vinifera]	XM_002284145.2	PREDICTED: Vitis vinifera magnesium transporter MRS2-I-like, transcript variant 1 (LOC100244262), mRNA	K16075	MRS2, MFM1	magnesium transporter	B8AJT9	Magnesium transporter MRS2-I OS=Oryza sativa subsp. indica GN=MRS2-I PE=3 SV=1	PF01544//PF06331//PF04513//PF04632//PF02321	CorA-like Mg2+ transporter protein//Transcription factor TFIIH complex subunit Tfb5//Baculovirus polyhedron envelope protein, PEP, C terminus//Fusaric acid resistance protein family//Outer membrane efflux protein	GO:0006810//GO:0055085//GO:0030001//GO:0015693//GO:0017187	transport//transmembrane transport//metal ion transport//magnesium ion transport//peptidyl-glutamic acid carboxylation	GO:0046873//GO:0008488//GO:0005198//GO:0015095//GO:0005215	metal ion transmembrane transporter activity//gamma-glutamyl carboxylase activity//structural molecule activity//magnesium ion transmembrane transporter activity//transporter activity	GO:0016020//GO:0019028//GO:0019031//GO:0005886	membrane//viral capsid//viral envelope//plasma membrane	KOG2662	Magnesium transporters: CorA family
comp100462_c1	441	6	9	3	0.31	0.58	0.14	--	--	--	--	--	--	--	--	--	--	--	--	--	--	--	--	--	--	--
comp100463_c0	1755	1065	1329.07	968.78	13.83	21.66	11.38	XP_002267146.2	PREDICTED: uncharacterized protein At3g58460-like [Vitis vinifera] >gi|296089310|emb|CBI39082.3| unnamed protein product [Vitis vinifera]	FP101703.1	Phyllostachys edulis cDNA clone: bphyst027g14, full insert sequence	--	--	--	Q8LB17	Uncharacterized protein At3g58460 OS=Arabidopsis thaliana GN=At3g58460 PE=1 SV=2	PF01694//PF00627//PF07499	Rhomboid family//UBA/TS-N domain//RuvA, C-terminal domain	--	--	GO:0004252//GO:0005515	serine-type endopeptidase activity//protein binding	GO:0016021	integral to membrane	KOG2632	Rhomboid family proteins
comp100464_c0	1898	60	84.84	68	0.72	1.28	0.74	--	--	--	--	--	--	--	--	--	--	--	GO:0000746	conjugation	--	--	GO:0019867	outer membrane	--	--
comp100465_c0	2141	3073.83	2664.28	2632.13	32.72	35.59	25.34	XP_002510353.1	conserved hypothetical protein [Ricinus communis] >gi|223551054|gb|EEF52540.1| conserved hypothetical protein [Ricinus communis]	XM_003541023.1	PREDICTED: Glycine max uncharacterized protein LOC100804189 (LOC100804189), mRNA	--	--	--	--	--	PF06817//PF04977	Reverse transcriptase thumb domain//Septum formation initiator	GO:0007049//GO:0006278	cell cycle//RNA-dependent DNA replication	GO:0003964	RNA-directed DNA polymerase activity	GO:0005783	endoplasmic reticulum	--	--
comp100466_c0	2533	3213.68	1621.22	1487.79	28.91	18.31	12.11	BAF43699.1	PERK1-like protein kinase [Nicotiana tabacum]	XM_003528861.1	PREDICTED: Glycine max proline-rich receptor-like protein kinase PERK15-like, transcript variant 2 (LOC100781944), mRNA	--	--	--	Q9LV48	Proline-rich receptor-like protein kinase PERK1 OS=Arabidopsis thaliana GN=PERK1 PE=1 SV=1	PF07714//PF00069//PF02480	Protein tyrosine kinase//Protein kinase domain//Alphaherpesvirus glycoprotein E	GO:0016310//GO:0009069//GO:0006468	phosphorylation//serine family amino acid metabolic process//protein phosphorylation	GO:0004674//GO:0005524//GO:0004672	protein serine/threonine kinase activity//ATP binding//protein kinase activity	GO:0016020	membrane	--	--
comp1004670_c0	205	1	0	3	0.11	0	0.3	--	--	--	--	--	--	--	--	--	--	--	--	--	--	--	--	--	--	--
comp100467_c0	1436	915.6	947.04	765.44	14.53	18.86	10.99	XP_002273361.1	PREDICTED: methyltransferase-like protein 21D [Vitis vinifera] >gi|297734922|emb|CBI17156.3| unnamed protein product [Vitis vinifera]	--	--	--	--	--	Q9H867	Protein-lysine methyltransferase METTL21D OS=Homo sapiens GN=METTL21D PE=1 SV=2	--	--	--	--	--	--	--	--	KOG2793	Putative N2,N2-dimethylguanosine tRNA methyltransferase
comp100468_c0	799	27	59	31	0.77	2.11	0.8	--	--	--	--	--	--	--	--	--	--	--	--	--	--	--	--	--	--	--
comp100468_c1	429	33.01	41	30.4	1.75	2.73	1.46	--	--	--	--	--	--	--	--	--	--	--	--	--	--	--	--	--	--	--
comp100468_c2	540	52	62	37	2.19	3.28	1.41	--	--	--	--	--	--	--	--	--	--	--	--	--	--	--	--	--	--	--
comp100468_c3	3251	1265	1222.81	1404	8.87	10.76	8.9	NP_171713.2	uncharacterized protein [Arabidopsis thaliana] >gi|62321728|dbj|BAD95352.1| bZIP-like protein [Arabidopsis thaliana] >gi|332189264|gb|AEE27385.1| uncharacterized protein [Arabidopsis thaliana]	XR_137524.1	PREDICTED: Glycine max uncharacterized LOC100815888 (LOC100815888), miscRNA	--	--	--	--	--	PF04048	Sec8 exocyst complex component specific domain	GO:0006904//GO:0015031	vesicle docking involved in exocytosis//protein transport	--	--	GO:0000145//GO:0005886	exocyst//plasma membrane	KOG4462	WASP-interacting protein VRP1/WIP, contains WH2 domain
comp100469_c0	1761	399.13	494.03	457.56	5.17	8.02	5.36	BAB09888.1	unnamed protein product [Arabidopsis thaliana]	--	--	--	--	--	Q9FJU2	Putative FBD-associated F-box protein At5g56700 OS=Arabidopsis thaliana GN=At5g56700 PE=2 SV=2	PF03694	Erg28 like protein	GO:0006355//GO:0051252//GO:0008033	regulation of transcription, DNA-dependent//regulation of RNA metabolic process//tRNA processing	GO:0003677//GO:0008270//GO:0004540	DNA binding//zinc ion binding//ribonuclease activity	GO:0016021	integral to membrane	--	--
comp100470_c0	1542	16.99	105	32	0.25	1.95	0.43	--	--	--	--	--	--	--	--	--	--	--	--	--	--	--	--	--	--	--
comp100471_c0	1374	25	53	58	0.41	1.1	0.87	--	--	--	--	--	--	--	--	--	--	--	--	--	--	--	--	--	--	--
comp100472_c0	985	1419.45	1513.88	1888.76	32.84	43.96	39.53	AFW89696.1	hypothetical protein ZEAMMB73_168477 [Zea mays]	--	--	--	--	--	--	--	--	--	--	--	--	--	GO:0016023	cytoplasmic membrane-bounded vesicle	--	--
comp100472_c1	1661	1279.51	1378.01	1622.79	17.56	23.73	20.14	XP_002285750.1	PREDICTED: uncharacterized protein LOC100253534 [Vitis vinifera]	--	--	--	--	--	Q8BYK6	YTH domain family protein 3 OS=Mus musculus GN=Ythdf3 PE=1 SV=2	--	--	--	--	--	--	--	--	KOG1901	Uncharacterized high-glucose-regulated protein
comp100472_c2	290	171	165	179	13.44	16.27	12.72	BAF01987.1	hypothetical protein [Arabidopsis thaliana]	NM_112192.4	Arabidopsis thaliana uncharacterized protein (ECT2) mRNA, complete cds	--	--	--	P59326	YTH domain family protein 1 OS=Mus musculus GN=Ythdf1 PE=2 SV=1	--	--	--	--	--	--	GO:0005634//GO:0005829	nucleus//cytosol	KOG1901	Uncharacterized high-glucose-regulated protein
comp100473_c0	1512	1890.3	1165	1401	28.49	22.04	19.1	XP_002283246.1	PREDICTED: replication factor C subunit 2 [Vitis vinifera] >gi|297742576|emb|CBI34725.3| unnamed protein product [Vitis vinifera]	XM_002304440.1	Populus trichocarpa predicted protein, mRNA	K10755	RFC2_4	replication factor C subunit 2/4	Q641W4	Replication factor C subunit 2 OS=Rattus norvegicus GN=Rfc2 PE=2 SV=1	PF01443//PF00437//PF00270//PF07726//PF00004//PF01695//PF05496//PF00448//PF00910//PF02562//PF01580//PF01078//PF12169//PF07728//PF03266	Viral (Superfamily 1) RNA helicase//Type II/IV secretion system protein//DEAD/DEAH box helicase//ATPase family associated with various cellular activities (AAA)//ATPase family associated with various cellular activities (AAA)//IstB-like ATP binding protein//Holliday junction DNA helicase ruvB N-terminus//SRP54-type protein, GTPase domain//RNA helicase//PhoH-like protein//FtsK/SpoIIIE family//Magn…	GO:0006260//GO:0015994//GO:0006614//GO:0006310//GO:0015979//GO:0007059//GO:0015995//GO:0006810//GO:0006281//GO:0051301//GO:0007049	DNA replication//chlorophyll metabolic process//SRP-dependent cotranslational protein targeting to membrane//DNA recombination//photosynthesis//chromosome segregation//chlorophyll biosynthetic process//transport//DNA repair//cell division//cell cycle	GO:0008026//GO:0019204//GO:0016851//GO:0009378//GO:0016887//GO:0003887//GO:0016740//GO:0005525//GO:0003677//GO:0003723//GO:0005524//GO:0004386//GO:0000166//GO:0017111//GO:0003724//GO:0003676	ATP-dependent helicase activity//nucleotide phosphatase activity//magnesium chelatase activity//four-way junction helicase activity//ATPase activity//DNA-directed DNA polymerase activity//transferase activity//GTP binding//DNA binding//RNA binding//ATP binding//helicase activity//nucleotide binding//nucleoside-triphosphatase activity//RNA helicase activity//nucleic acid binding	GO:0010007//GO:0005622//GO:0005657//GO:0005663//GO:0042575//GO:0009379//GO:0016021	magnesium chelatase complex//intracellular//replication fork//DNA replication factor C complex//DNA polymerase complex//Holliday junction helicase complex//integral to membrane	KOG0991	Replication factor C, subunit RFC2
comp100474_c0	1788	62	20	119	0.79	0.32	1.37	CBI35399.3	unnamed protein product [Vitis vinifera]	--	--	--	--	--	Q02440	Unconventional myosin-Va OS=Gallus gallus GN=MYO5A PE=1 SV=1	PF02443//PF06441	Circovirus capsid protein//Epoxide hydrolase N terminus	GO:0006355//GO:0009636//GO:0006805//GO:0016559	regulation of transcription, DNA-dependent//response to toxin//xenobiotic metabolic process//peroxisome fission	GO:0005524//GO:0003774//GO:0046983//GO:0005515//GO:0043565//GO:0003700//GO:0004301	ATP binding//motor activity//protein dimerization activity//protein binding//sequence-specific DNA binding//sequence-specific DNA binding transcription factor activity//epoxide hydrolase activity	GO:0016020//GO:0009524//GO:0005667//GO:0005886//GO:0009504//GO:0005779//GO:0016459	membrane//phragmoplast//transcription factor complex//plasma membrane//cell plate//integral to peroxisomal membrane//myosin complex	KOG0160	Myosin class V heavy chain
comp1004758_c0	266	0	5	0	0	0.54	0	--	--	--	--	--	--	--	--	--	--	--	--	--	--	--	--	--	--	--
comp100475_c0	5010	1365.89	1074.03	1665.78	6.21	6.13	6.85	XP_002323959.1	predicted protein [Populus trichocarpa] >gi|222866961|gb|EEF04092.1| predicted protein [Populus trichocarpa]	JN375330.1	Phoenix dactylifera mitochondrion, complete genome	--	--	--	Q94B59	Pentatricopeptide repeat-containing protein At5g09450, mitochondrial OS=Arabidopsis thaliana GN=At5g09450 PE=2 SV=1	--	--	GO:0006810//GO:0006465//GO:0015979	transport//signal peptide processing//photosynthesis	GO:0008233	peptidase activity	GO:0016020//GO:0030094//GO:0005787//GO:0016021//GO:0009522	membrane//plasma membrane-derived photosystem I//signal peptidase complex//integral to membrane//photosystem I	--	--
comp100475_c1	450	2	2	1	0.1	0.13	0.05	CAN65707.1	hypothetical protein VITISV_020730 [Vitis vinifera]	--	--	--	--	--	P0C2F6	Putative ribonuclease H protein At1g65750 OS=Arabidopsis thaliana GN=At1g65750 PE=3 SV=1	--	--	--	--	GO:0097159//GO:1901363	organic cyclic compound binding//heterocyclic compound binding	--	--	--	--
comp1004769_c0	202	1	0	3	0.11	0	0.31	--	--	--	--	--	--	--	--	--	--	--	--	--	--	--	--	--	--	--
comp100476_c0	2108	158	999	30	1.71	13.56	0.29	AAP03880.2	Avr9/Cf-9 induced kinase 1 [Nicotiana tabacum]	AK330082.1	Solanum lycopersicum cDNA, clone: LEFL3167F04, HTC in root	--	--	--	Q8GXZ3	Serine/threonine-protein kinase At5g01020 OS=Arabidopsis thaliana GN=At5g01020 PE=1 SV=1	--	--	GO:0006468	protein phosphorylation	GO:0005524//GO:0004672	ATP binding//protein kinase activity	--	--	--	--
comp100477_c0	4013	10531.2	9434.91	8667.03	59.81	67.25	44.52	XP_002512473.1	WD-repeat protein, putative [Ricinus communis] >gi|223548434|gb|EEF49925.1| WD-repeat protein, putative [Ricinus communis]	XM_002283121.1	PREDICTED: Vitis vinifera topless-related protein 3-like (LOC100261303), mRNA	--	--	--	Q9LRZ0	Topless-related protein 2 OS=Arabidopsis thaliana GN=TPR2 PE=1 SV=2	PF00400	WD domain, G-beta repeat	--	--	GO:0005515	protein binding	--	--	KOG0266	WD40 repeat-containing protein
comp100478_c0	1906	4826.42	8334.94	2923.01	57.71	125.08	31.61	XP_002285282.1	PREDICTED: interferon-related developmental regulator 1 [Vitis vinifera] >gi|302142206|emb|CBI19409.3| unnamed protein product [Vitis vinifera]	XM_002319998.1	Populus trichocarpa predicted protein, mRNA	--	--	--	Q5S1U6	Interferon-related developmental regulator 1 OS=Sus scrofa GN=IFRD1 PE=2 SV=1	PF10717//PF06581	Occlusion-derived virus envelope protein ODV-E18//Mad1 and Cdc20-bound-Mad2 binding	GO:0007096//GO:0009651	regulation of exit from mitosis//response to salt stress	--	--	GO:0005634//GO:0019031//GO:0005737	nucleus//viral envelope//cytoplasm	KOG2842	Interferon-related protein PC4 like
comp100479_c0	1968	2816.68	4456.49	3811.11	32.62	64.77	39.92	XP_002279170.2	PREDICTED: uncharacterized protein LOC100245417 [Vitis vinifera]	XM_002527590.1	Ricinus communis conserved hypothetical protein, mRNA	--	--	--	Q940P5	Tetraspanin-19 OS=Arabidopsis thaliana GN=At2g20740 PE=2 SV=1	PF06327//PF00335//PF08168//PF01601	Domain of Unknown Function (DUF1053)//Tetraspanin family//NUC205 domain//Coronavirus S2 glycoprotein	GO:0046786//GO:0009190//GO:0006944//GO:0006171//GO:0006144//GO:0046813	viral replication complex formation and maintenance//cyclic nucleotide biosynthetic process//cellular membrane fusion//cAMP biosynthetic process//purine nucleobase metabolic process//virion attachment, binding of host cell surface receptor	GO:0004016	adenylate cyclase activity	GO:0005634//GO:0005773//GO:0019031//GO:0016021	nucleus//vacuole//viral envelope//integral to membrane	KOG3882	Tetraspanin family integral membrane protein
comp100480_c0	1975	1156.12	1226.83	1486.38	13.34	17.77	15.51	XP_002283687.1	PREDICTED: uncharacterized protein LOC100251328 [Vitis vinifera]	--	--	--	--	--	--	--	--	--	--	--	--	--	--	--	--	--
comp100481_c0	3184	1694.38	1181.97	1929	12.13	10.62	12.49	XP_002283542.1	PREDICTED: uncharacterized protein LOC100248215 [Vitis vinifera] >gi|297741707|emb|CBI32839.3| unnamed protein product [Vitis vinifera]	--	--	--	--	--	--	--	PF06703	Microsomal signal peptidase 25 kDa subunit (SPC25)	GO:0019058//GO:0006465	viral infectious cycle//signal peptide processing	GO:0008233	peptidase activity	GO:0016021//GO:0005787	integral to membrane//signal peptidase complex	KOG3671	Actin regulatory protein (Wiskott-Aldrich syndrome protein)
comp100482_c0	2196	150.98	161	244	1.57	2.1	2.29	XP_002265015.1	PREDICTED: carotene epsilon-monooxygenase, chloroplastic-like [Vitis vinifera]	XM_002264979.1	PREDICTED: Vitis vinifera carotene epsilon-monooxygenase, chloroplastic-like (LOC100243621), mRNA	K09837	LUT1, CYP97C1	carotene epsilon-monooxygenase	Q6TBX7	Carotene epsilon-monooxygenase, chloroplastic OS=Arabidopsis thaliana GN=CYP97C1 PE=1 SV=1	PF00067//PF00420//PF05836	Cytochrome P450//NADH-ubiquinone/plastoquinone oxidoreductase chain 4L//Chorion protein S16	GO:0042773//GO:0006118//GO:0055114//GO:0007275//GO:0016117	ATP synthesis coupled electron transport//electron transport//oxidation-reduction process//multicellular organismal development//carotenoid biosynthetic process	GO:0009055//GO:0016651//GO:0020037//GO:0005506//GO:0009974//GO:0016705//GO:0070330	electron carrier activity//oxidoreductase activity, acting on NADH or NADPH//heme binding//iron ion binding//zeinoxanthin epsilon hydroxylase activity//oxidoreductase activity, acting on paired donors, with incorporation or reduction of molecular oxygen//aromatase activity	GO:0042600//GO:0009941	chorion//chloroplast envelope	KOG0157	Cytochrome P450 CYP4/CYP19/CYP26 subfamilies
comp100482_c2	319	8	11.01	3	0.57	0.99	0.19	--	--	--	--	--	--	--	--	--	--	--	--	--	--	--	--	--	--	--
comp100483_c0	1114	59	59	146.98	1.21	1.51	2.72	--	--	--	--	--	--	--	--	--	--	--	--	--	--	--	--	--	--	--
comp100483_c1	214	0	2	4	0	0.27	0.39	--	--	--	--	--	--	--	--	--	--	--	--	--	--	--	--	--	--	--
comp100484_c0	695	9	37	15	0.3	1.52	0.44	--	--	--	--	--	--	--	--	--	PF07823	Cyclic phosphodiesterase-like protein	--	--	GO:0004112	cyclic-nucleotide phosphodiesterase activity	--	--	--	--
comp100485_c0	1433	134	290	143	2.13	5.79	2.06	CBI31205.3	unnamed protein product [Vitis vinifera]	--	--	--	--	--	Q3EAR7	Probable glycosyltransferase At3g42180 OS=Arabidopsis thaliana GN=At3g42180 PE=2 SV=2	PF03016	Exostosin family	GO:0007275	multicellular organismal development	GO:0003824	catalytic activity	GO:0016020//GO:0005794	membrane//Golgi apparatus	KOG1021	Acetylglucosaminyltransferase EXT1/exostosin 1
comp100485_c1	571	0	6	9	0	0.3	0.32	--	--	--	--	--	--	--	--	--	--	--	--	--	--	--	--	--	--	--
comp100485_c2	957	53	76	73	1.26	2.27	1.57	CAN68950.1	hypothetical protein VITISV_039537 [Vitis vinifera]	--	--	--	--	--	--	--	PF02133	Permease for cytosine/purines, uracil, thiamine, allantoin	GO:0015851	nucleobase transport	GO:0015205	nucleobase transmembrane transporter activity	GO:0016020	membrane	--	--
comp100486_c0	1004	483.1	635	655.45	10.97	18.09	13.46	CBI31756.3	unnamed protein product [Vitis vinifera]	--	--	K14775	UTP30, RSL1D1	ribosome biogenesis protein UTP30	Q5RCE6	Ribosomal L1 domain-containing protein 1 OS=Pongo abelii GN=RSL1D1 PE=2 SV=2	PF00687	Ribosomal protein L1p/L10e family	GO:0042254//GO:0006412	ribosome biogenesis//translation	GO:0003723//GO:0003735	RNA binding//structural constituent of ribosome	GO:0016020//GO:0005840//GO:0015934//GO:0005730	membrane//ribosome//large ribosomal subunit//nucleolus	KOG1685	Uncharacterized conserved protein
comp100487_c0	1485	45	28.97	48	0.69	0.56	0.67	XP_002321291.1	predicted protein [Populus trichocarpa] >gi|222862064|gb|EEE99606.1| predicted protein [Populus trichocarpa]	--	--	--	--	--	--	--	--	--	--	--	--	--	--	--	--	--
comp100488_c0	220	0	9	0	0	1.17	0	--	--	--	--	--	--	--	--	--	--	--	--	--	--	--	--	--	--	--
comp100488_c2	2097	7212.68	6464.6	15105.3	78.38	88.18	148.48	XP_002305399.1	predicted protein [Populus trichocarpa] >gi|222848363|gb|EEE85910.1| predicted protein [Populus trichocarpa]	XM_001700390.1	Chlamydomonas reinhardtii acetyl-coa biotin carboxyl carrier (BCC1) mRNA, complete cds	K02160	accB, bccP	acetyl-CoA carboxylase biotin carboxyl carrier protein	Q42533	Biotin carboxyl carrier protein of acetyl-CoA carboxylase 1, chloroplastic OS=Arabidopsis thaliana GN=BCCP1 PE=1 SV=2	PF04736//PF00529//PF01589//PF01597//PF03811	Eclosion hormone//HlyD family secretion protein//Alphavirus E1 glycoprotein//Glycine cleavage H-protein//InsA N-terminal domain	GO:0055085//GO:0006546//GO:0006313//GO:0007218//GO:0015031//GO:0018990	transmembrane transport//glycine catabolic process//transposition, DNA-mediated//neuropeptide signaling pathway//protein transport//ecdysis, chitin-based cuticle	GO:0004252//GO:0008255//GO:0016874	serine-type endopeptidase activity//ecdysis-triggering hormone activity//ligase activity	GO:0016020//GO:0005960//GO:0019028//GO:0030176//GO:0055036//GO:0044444	membrane//glycine cleavage complex//viral capsid//integral to endoplasmic reticulum membrane//virion membrane//cytoplasmic part	--	--
comp100489_c0	1534	70	44	570.17	1.04	0.82	7.66	ADE76940.1	unknown [Picea sitchensis]	--	--	--	--	--	Q6J163	Auxin-induced protein 5NG4 OS=Pinus taeda PE=2 SV=1	--	--	--	--	--	--	GO:0016020	membrane	--	--
comp100489_c1	242	0	0	1	0	0	0.09	--	--	--	--	--	--	--	--	--	--	--	--	--	--	--	--	--	--	--
comp100490_c0	1300	123	34	412.91	2.16	0.75	6.55	XP_003536684.1	PREDICTED: 3-ketoacyl-CoA synthase 6-like [Glycine max]	DQ646644.1	Hordeum vulgare putative very long chain fatty acid condensing enzyme CUT1;3 mRNA, complete cds	K15397	KCS	3-ketoacyl-CoA synthase	Q9C6L5	3-ketoacyl-CoA synthase 5 OS=Arabidopsis thaliana GN=KCS5 PE=1 SV=1	PF00195//PF08545//PF08392	Chalcone and stilbene synthases, N-terminal domain//3-Oxoacyl-[acyl-carrier-protein (ACP)] synthase III//FAE1/Type III polyketide synthase-like protein	GO:0042335//GO:0009416//GO:0010025//GO:0048868//GO:0009058//GO:0006633//GO:0000038//GO:0009826//GO:0009409//GO:0042967	cuticle development//response to light stimulus//wax biosynthetic process//pollen tube development//biosynthetic process//fatty acid biosynthetic process//very long-chain fatty acid metabolic process//unidimensional cell growth//response to cold//acyl-carrier-protein biosynthetic process	GO:0004315//GO:0016747//GO:0009922//GO:0016746	3-oxoacyl-[acyl-carrier-protein] synthase activity//transferase activity, transferring acyl groups other than amino-acyl groups//fatty acid elongase activity//transferase activity, transferring acyl groups	GO:0016020//GO:0005783//GO:0009923//GO:0005835	membrane//endoplasmic reticulum//fatty acid elongase complex//fatty acid synthase complex	--	--
comp100490_c1	827	88	27	313	2.42	0.93	7.8	AFV30023.1	CUT1-like protein, partial [Senecio aethnensis x Senecio chrysanthemifolius] >gi|409190329|gb|AFV30024.1| CUT1-like protein, partial [Senecio aethnensis x Senecio chrysanthemifolius]	XM_003531878.1	PREDICTED: Glycine max 3-ketoacyl-CoA synthase 6-like (LOC100811728), mRNA	K15397	KCS	3-ketoacyl-CoA synthase	Q9XF43	3-ketoacyl-CoA synthase 6 OS=Arabidopsis thaliana GN=CUT1 PE=1 SV=1	PF08541//PF02797	3-Oxoacyl-[acyl-carrier-protein (ACP)] synthase III C terminal//Chalcone and stilbene synthases, C-terminal domain	GO:0009826//GO:0000038//GO:0042335//GO:0009409//GO:0009416//GO:0010025//GO:0048868//GO:0042967//GO:0006633//GO:0008610	unidimensional cell growth//very long-chain fatty acid metabolic process//cuticle development//response to cold//response to light stimulus//wax biosynthetic process//pollen tube development//acyl-carrier-protein biosynthetic process//fatty acid biosynthetic process//lipid biosynthetic process	GO:0009922//GO:0016746//GO:0016747	fatty acid elongase activity//transferase activity, transferring acyl groups//transferase activity, transferring acyl groups other than amino-acyl groups	GO:0016020//GO:0005783//GO:0009923	membrane//endoplasmic reticulum//fatty acid elongase complex	--	--
comp100491_c0	950	21	22	22	0.5	0.66	0.48	--	--	--	--	--	--	--	--	--	--	--	--	--	--	--	--	--	--	--
comp1004921_c0	284	3	2	3	0.24	0.2	0.22	--	--	--	--	--	--	--	--	--	--	--	--	--	--	--	--	--	--	--
comp100492_c0	1383	654.25	1051.99	665	10.78	21.76	9.91	XP_002281501.1	PREDICTED: putative rRNA methyltransferase ylbH [Vitis vinifera] >gi|296087748|emb|CBI35004.3| unnamed protein product [Vitis vinifera]	XM_002299995.1	Populus trichocarpa predicted protein, mRNA	--	--	--	O34331	Putative rRNA methyltransferase YlbH OS=Bacillus subtilis (strain 168) GN=ylbH PE=3 SV=2	PF03602	Conserved hypothetical protein 95	GO:0035196//GO:0006399//GO:0051607//GO:0009658//GO:0045893//GO:0010267//GO:0031167//GO:0016226//GO:0042793//GO:0009793	production of miRNAs involved in gene silencing by miRNA//tRNA metabolic process//defense response to virus//chloroplast organization//positive regulation of transcription, DNA-dependent//production of ta-siRNAs involved in RNA interference//rRNA methylation//iron-sulfur cluster assembly//transcription from plastid promoter//embryo development ending in seed dormancy	GO:0008168	methyltransferase activity	--	--	--	--
comp100493_c0	218	4	15	13.02	0.42	1.97	1.23	--	--	--	--	--	--	--	--	--	--	--	--	--	--	--	--	--	--	--
comp100493_c1	1036	678.72	736.31	774.4	14.93	20.33	15.41	XP_003543605.1	PREDICTED: serine/threonine protein phosphatase 2A 55 kDa regulatory subunit B beta isoform-like [Glycine max]	XM_002308534.1	Populus trichocarpa predicted protein, mRNA	K04354	PPP2R2	protein phosphatase 2 (formerly 2A), regulatory subunit B	Q39247	Serine/threonine protein phosphatase 2A 55 kDa regulatory subunit B beta isoform OS=Arabidopsis thaliana GN=PP2AB2 PE=2 SV=1	PF00400//PF06433	WD domain, G-beta repeat//Methylamine dehydrogenase heavy chain (MADH)	GO:0007165	signal transduction	GO:0005515//GO:0008601	protein binding//protein phosphatase type 2A regulator activity	GO:0000159	protein phosphatase type 2A complex	KOG1354	Serine/threonine protein phosphatase 2A, regulatory subunit
comp100493_c2	1418	1430.7	1779.93	1809.11	22.99	35.9	26.3	XP_002329034.1	predicted protein [Populus trichocarpa] >gi|222839705|gb|EEE78028.1| predicted protein [Populus trichocarpa]	XM_002280874.2	PREDICTED: Vitis vinifera serine/threonine protein phosphatase 2A 55 kDa regulatory subunit B beta isoform-like (LOC100265267), mRNA	K04354	PPP2R2	protein phosphatase 2 (formerly 2A), regulatory subunit B	Q0E2P1	Serine/threonine protein phosphatase 2A 55 kDa regulatory subunit B beta isoform OS=Oryza sativa subsp. japonica GN=Os02g0224200 PE=2 SV=1	PF10717//PF00400	Occlusion-derived virus envelope protein ODV-E18//WD domain, G-beta repeat	GO:0007165	signal transduction	GO:0005515//GO:0008601	protein binding//protein phosphatase type 2A regulator activity	GO:0019031//GO:0000159	viral envelope//protein phosphatase type 2A complex	KOG1354	Serine/threonine protein phosphatase 2A, regulatory subunit
comp100493_c3	1119	34.01	23	93	0.69	0.59	1.71	--	--	--	--	--	--	--	--	--	--	--	--	--	--	--	--	--	--	--
comp1004945_c0	231	0	2	1	0	0.25	0.09	--	--	--	--	--	--	--	--	--	--	--	--	--	--	--	--	--	--	--
comp100494_c0	1139	5131.44	2920.87	850	102.67	73.35	15.38	ABA00454.1	chloroplast Cu/ZnSOD [Gossypium hirsutum]	JQ794785.1	Prunus persica cultivar Premier Honey Peach chloroplast Cu/Zn-superoxide dismutase 1B-a mRNA, complete cds; nuclear gene for chloroplast product	K04565	SOD1	superoxide dismutase, Cu-Zn family	O65198	Superoxide dismutase [Cu-Zn], chloroplastic OS=Medicago sativa GN=SODCP PE=2 SV=1	PF00080	Copper/zinc superoxide dismutase (SODC)	GO:0006801//GO:0055114	superoxide metabolic process//oxidation-reduction process	GO:0004784//GO:0046872	superoxide dismutase activity//metal ion binding	--	--	KOG0441	Cu2+/Zn2+ superoxide dismutase SOD1
comp100495_c0	2259	141	86	113	1.42	1.09	1.03	XP_002269269.1	PREDICTED: pentatricopeptide repeat-containing protein At5g66520-like [Vitis vinifera]	XM_002891947.1	Arabidopsis lyrata subsp. lyrata hypothetical protein, mRNA	--	--	--	Q9FJY7	Pentatricopeptide repeat-containing protein At5g66520 OS=Arabidopsis thaliana GN=PCMP-H61 PE=2 SV=1	PF11722	CCCH zinc finger in TRM13 protein	GO:0016556	mRNA modification	GO:0008168	methyltransferase activity	--	--	--	--
comp100496_c0	549	20	14	55.29	0.83	0.73	2.08	--	--	--	--	--	--	--	--	--	--	--	--	--	--	--	--	--	--	--
comp100497_c0	1833	1776.69	801.99	866.99	22.09	12.51	9.75	XP_002534043.1	GATA transcription factor, putative [Ricinus communis] >gi|223525941|gb|EEF28339.1| GATA transcription factor, putative [Ricinus communis]	XM_003519830.1	PREDICTED: Glycine max GATA transcription factor 5-like (LOC100786449), mRNA	--	--	--	Q9SV30	GATA transcription factor 8 OS=Arabidopsis thaliana GN=GATA8 PE=2 SV=1	PF06308//PF01498//PF00320	23S rRNA methylase leader peptide (ErmC)//Transposase//GATA zinc finger	GO:0006355//GO:0045893	regulation of transcription, DNA-dependent//positive regulation of transcription, DNA-dependent	GO:0043565//GO:0008270//GO:0003700	sequence-specific DNA binding//zinc ion binding//sequence-specific DNA binding transcription factor activity	GO:0005634//GO:0005667	nucleus//transcription factor complex	KOG1601	GATA-4/5/6 transcription factors
comp1004982_c0	243	0	10	0	0	1.18	0	--	--	--	--	--	--	--	--	--	--	--	--	--	--	--	--	--	--	--
comp100498_c0	1056	41	97	25	0.88	2.63	0.49	--	--	--	--	--	--	--	--	--	--	--	--	--	--	--	--	--	--	--
comp100499_c0	788	156	126	191	4.51	4.57	5	XP_002304552.1	predicted protein [Populus trichocarpa] >gi|222841984|gb|EEE79531.1| predicted protein [Populus trichocarpa]	--	--	--	--	--	A7PZL3	Probable polygalacturonase OS=Vitis vinifera GN=GSVIVT00026920001 PE=1 SV=1	PF00295	Glycosyl hydrolases family 28	GO:0005982//GO:0005975//GO:0005985//GO:0007047	starch metabolic process//carbohydrate metabolic process//sucrose metabolic process//cellular cell wall organization	GO:0004650	polygalacturonase activity	GO:0005576//GO:0016023	extracellular region//cytoplasmic membrane-bounded vesicle	--	--
comp100499_c1	1261	194	186	420	3.51	4.22	6.87	CBI34471.3	unnamed protein product [Vitis vinifera]	XR_077675.2	PREDICTED: Vitis vinifera probable polygalacturonase-like (LOC100250089), miscRNA	--	--	--	A7PZL3	Probable polygalacturonase OS=Vitis vinifera GN=GSVIVT00026920001 PE=1 SV=1	PF01392//PF00295//PF04559	Fz domain//Glycosyl hydrolases family 28//Herpesvirus UL17 protein	GO:0006323//GO:0005982//GO:0005985//GO:0007047//GO:0005975	DNA packaging//starch metabolic process//sucrose metabolic process//cellular cell wall organization//carbohydrate metabolic process	GO:0004650//GO:0005515//GO:0047911	polygalacturonase activity//protein binding//galacturan 1,4-alpha-galacturonidase activity	GO:0016023//GO:0019012//GO:0005576	cytoplasmic membrane-bounded vesicle//virion//extracellular region	--	--
comp100499_c2	355	58	28	52	3.72	2.26	3.02	XP_003530711.1	PREDICTED: probable polygalacturonase-like [Glycine max]	XM_003525329.1	PREDICTED: Glycine max probable polygalacturonase-like (LOC100785841), mRNA	--	--	--	A7PZL3	Probable polygalacturonase OS=Vitis vinifera GN=GSVIVT00026920001 PE=1 SV=1	PF03121//PF00295	Herpesviridae UL52/UL70 DNA primase//Glycosyl hydrolases family 28	GO:0006269//GO:0005982//GO:0006260//GO:0006351//GO:0005985//GO:0007047//GO:0005975	DNA replication, synthesis of RNA primer//starch metabolic process//DNA replication//transcription, DNA-dependent//sucrose metabolic process//cellular cell wall organization//carbohydrate metabolic process	GO:0003896//GO:0004650//GO:0047911	DNA primase activity//polygalacturonase activity//galacturan 1,4-alpha-galacturonidase activity	GO:0005730//GO:0005576//GO:0005657	nucleolus//extracellular region//replication fork	--	--
comp10049_c0	213	0	1	0	0	0.13	0	--	--	--	--	--	--	--	--	--	--	--	--	--	--	--	--	--	--	--
comp1004_c0	728	1	30	2	0.03	1.18	0.06	--	--	--	--	--	--	--	--	--	--	--	--	--	--	--	--	--	--	--
comp1004_c1	545	1	16	1	0.04	0.84	0.04	--	--	--	--	--	--	--	--	--	PF08092	Magi peptide toxin family	GO:0006810	transport	GO:0019871	sodium channel inhibitor activity	GO:0005576	extracellular region	--	--
comp100500_c0	1043	1037.42	1173.89	1700	22.67	32.19	33.6	XP_003551445.1	PREDICTED: uncharacterized protein LOC100818537 [Glycine max]	--	--	--	--	--	--	--	PF06699//PF01346//PF00242	GPI biosynthesis protein family Pig-F//Domain amino terminal to FKBP-type peptidyl-prolyl isomerase//DNA polymerase (viral) N-terminal domain	GO:0006457//GO:0006506//GO:0006260	protein folding//GPI anchor biosynthetic process//DNA replication	GO:0003887//GO:0003677	DNA-directed DNA polymerase activity//DNA binding	GO:0016021//GO:0005622//GO:0005789//GO:0042575	integral to membrane//intracellular//endoplasmic reticulum membrane//DNA polymerase complex	KOG1015	Transcription regulator XNP/ATRX, DEAD-box superfamily
comp100500_c1	1226	686.98	764.09	985.92	12.77	17.83	16.58	XP_002266659.1	PREDICTED: uncharacterized protein LOC100249691 [Vitis vinifera]	--	--	--	--	--	--	--	--	--	--	--	--	--	--	--	--	--
comp100500_c2	1385	529.29	597.5	1028.06	8.71	12.34	15.3	XP_002266659.1	PREDICTED: uncharacterized protein LOC100249691 [Vitis vinifera]	--	--	--	--	--	Q6AXS3	Protein DEK OS=Rattus norvegicus GN=Dek PE=2 SV=1	PF11722//PF00956	CCCH zinc finger in TRM13 protein//Nucleosome assembly protein (NAP)	GO:0006334	nucleosome assembly	GO:0008168	methyltransferase activity	GO:0005634	nucleus	KOG2266	Chromatin-associated protein Dek and related proteins, contains SAP DNA binding domain
comp100501_c0	3708	4063.66	4799.61	7580.46	24.98	37.02	42.14	CBI31848.3	unnamed protein product [Vitis vinifera]	XM_002275056.2	PREDICTED: Vitis vinifera valyl-tRNA synthetase-like (LOC100257207), mRNA	K01873	VARS, valS	valyl-tRNA synthetase	P93736	Valine--tRNA ligase OS=Arabidopsis thaliana GN=VALRS PE=1 SV=2	PF00133//PF10458//PF08264//PF00750//PF09334	tRNA synthetases class I (I, L, M and V)//Valyl tRNA synthetase tRNA binding arm//Anticodon-binding domain of tRNA//tRNA synthetases class I (R)//tRNA synthetases class I (M)	GO:0006450//GO:0006525//GO:0009099//GO:0009098//GO:0006420//GO:0006438//GO:0009097//GO:0006560//GO:0006418//GO:0009793	regulation of translational fidelity//arginine metabolic process//valine biosynthetic process//leucine biosynthetic process//arginyl-tRNA aminoacylation//valyl-tRNA aminoacylation//isoleucine biosynthetic process//proline metabolic process//tRNA aminoacylation for protein translation//embryo development ending in seed dormancy	GO:0005524//GO:0002161//GO:0000166//GO:0004832//GO:0004814//GO:0004812	ATP binding//aminoacyl-tRNA editing activity//nucleotide binding//valine-tRNA ligase activity//arginine-tRNA ligase activity//aminoacyl-tRNA ligase activity	GO:0005737//GO:0005739//GO:0009507	cytoplasm//mitochondrion//chloroplast	KOG0432	Valyl-tRNA synthetase
comp100502_c0	1413	12	30	57.08	0.19	0.61	0.83	CAN62375.1	hypothetical protein VITISV_028920 [Vitis vinifera]	--	--	--	--	--	--	--	--	--	--	--	--	--	--	--	--	--
comp100503_c0	1348	38	25	63	0.64	0.53	0.96	CAN69116.1	hypothetical protein VITISV_031843 [Vitis vinifera]	--	--	--	--	--	Q1PEZ8	F-box protein At2g26160 OS=Arabidopsis thaliana GN=At2g26160 PE=2 SV=1	--	--	--	--	--	--	--	--	--	--
comp1005042_c0	218	0	0	0	0	0	0	--	--	--	--	--	--	--	--	--	--	--	--	--	--	--	--	--	--	--
comp100504_c0	3429	309	446.09	289	2.05	3.72	1.74	XP_002301554.1	predicted protein [Populus trichocarpa] >gi|222843280|gb|EEE80827.1| predicted protein [Populus trichocarpa]	EU972987.1	Zea mays clone 391205 mRNA sequence	--	--	--	A7PZL3	Probable polygalacturonase OS=Vitis vinifera GN=GSVIVT00026920001 PE=1 SV=1	PF00295	Glycosyl hydrolases family 28	GO:0007165//GO:0005982//GO:0006260//GO:0005985//GO:0007047//GO:0006276//GO:0006613//GO:0005975//GO:0009405	signal transduction//starch metabolic process//DNA replication//sucrose metabolic process//cellular cell wall organization//plasmid maintenance//cotranslational protein targeting to membrane//carbohydrate metabolic process//pathogenesis	GO:0004650	polygalacturonase activity	GO:0005773//GO:0030176//GO:0005784//GO:0005576	vacuole//integral to endoplasmic reticulum membrane//Sec61 translocon complex//extracellular region	--	--
comp100505_c0	797	56	19	35.12	1.6	0.68	0.91	--	--	--	--	--	--	--	--	--	--	--	--	--	--	--	--	--	--	--
comp100505_c1	283	1	3	5	0.08	0.3	0.36	--	--	--	--	--	--	--	--	--	--	--	--	--	--	--	--	--	--	--
comp100506_c0	2179	1870.83	10274.2	1893.53	19.57	134.87	17.91	XP_002283795.1	PREDICTED: LOB domain-containing protein 41 [Vitis vinifera] >gi|147795554|emb|CAN72182.1| hypothetical protein VITISV_004355 [Vitis vinifera]	--	--	--	--	--	Q9M886	LOB domain-containing protein 41 OS=Arabidopsis thaliana GN=LBD41 PE=2 SV=1	--	--	GO:0006810//GO:0006118//GO:0009405	transport//electron transport//pathogenesis	GO:0009055//GO:0008200//GO:0051536	electron carrier activity//ion channel inhibitor activity//iron-sulfur cluster binding	GO:0005576	extracellular region	--	--
comp100507_c0	1099	19	18	28	0.39	0.47	0.53	--	--	--	--	--	--	--	--	--	--	--	--	--	--	--	--	--	--	--
comp100507_c1	329	6	44	27	0.42	3.83	1.69	--	--	--	--	--	--	--	--	--	--	--	--	--	--	--	--	--	--	--
comp100507_c2	1021	42	23	56	0.94	0.64	1.13	--	--	--	--	--	--	--	--	--	--	--	--	--	--	--	--	--	--	--
comp100507_c3	1007	68	33	16	1.54	0.94	0.33	--	--	--	--	--	--	--	--	--	--	--	--	--	--	--	--	--	--	--
comp100507_c4	535	32	15	26	1.36	0.8	1	--	--	--	--	--	--	--	--	--	--	--	--	--	--	--	--	--	--	--
comp100507_c5	949	70	16	75.84	1.68	0.48	1.65	--	--	--	--	--	--	--	--	--	--	--	--	--	--	--	--	--	--	--
comp100508_c0	1091	29	16	34	0.61	0.42	0.64	--	--	--	--	--	--	--	--	--	PF05953	Allatostatin	GO:0007218	neuropeptide signaling pathway	GO:0005184	neuropeptide hormone activity	--	--	--	--
comp100509_c0	1830	312	433	217	3.89	6.77	2.44	XP_002283249.1	PREDICTED: probable beta-1,4-xylosyltransferase IRX14H-like [Vitis vinifera]	--	--	--	--	--	Q9FH90	Probable beta-1,4-xylosyltransferase IRX14H OS=Arabidopsis thaliana GN=IRX14H PE=2 SV=1	PF03360	Glycosyltransferase family 43	GO:0007275//GO:0030206	multicellular organismal development//chondroitin sulfate biosynthetic process	GO:0016757//GO:0015018	transferase activity, transferring glycosyl groups//galactosylgalactosylxylosylprotein 3-beta-glucuronosyltransferase activity	GO:0016020	membrane	KOG3671	Actin regulatory protein (Wiskott-Aldrich syndrome protein)
comp100510_c0	1741	277	214	269	3.63	3.52	3.18	XP_002275913.1	PREDICTED: anthocyanin 5-aromatic acyltransferase [Vitis vinifera] >gi|296081274|emb|CBI18018.3| unnamed protein product [Vitis vinifera]	--	--	--	--	--	Q940Z5	Phenolic glucoside malonyltransferase 1 OS=Arabidopsis thaliana GN=PMAT1 PE=1 SV=1	PF09360//PF02458	Iron-binding zinc finger CDGSH type//Transferase family	--	--	GO:0051537//GO:0016747	2 iron, 2 sulfur cluster binding//transferase activity, transferring acyl groups other than amino-acyl groups	GO:0043231	intracellular membrane-bounded organelle	--	--
comp100511_c0	3619	5957.71	6648.63	8174.84	37.52	52.55	46.56	XP_002280735.1	PREDICTED: DNA damage-binding protein 1 isoform 1 [Vitis vinifera]	XM_002280699.1	PREDICTED: Vitis vinifera DNA damage-binding protein 1-like, transcript variant 1 (LOC100256664), mRNA	K10610	DDB1	DNA damage-binding protein 1	Q9M0V3	DNA damage-binding protein 1a OS=Arabidopsis thaliana GN=DDB1A PE=1 SV=1	PF03178	CPSF A subunit region	GO:0006486//GO:0016567//GO:0003002//GO:0000911//GO:0009585//GO:0010100//GO:0045892//GO:0006281//GO:0010090//GO:0045010//GO:0007155//GO:0009630//GO:0048449//GO:0009793//GO:0008284	protein glycosylation//protein ubiquitination//regionalization//cytokinesis by cell plate formation//red, far-red light phototransduction//negative regulation of photomorphogenesis//negative regulation of transcription, DNA-dependent//DNA repair//trichome morphogenesis//actin nucleation//cell adhesion//gravitropism//floral organ formation//embryo development ending in seed dormancy//positive regu…	GO:0003677//GO:0005515//GO:0003676	DNA binding//protein binding//nucleic acid binding	GO:0080008//GO:0005829//GO:0005634	Cul4-RING ubiquitin ligase complex//cytosol//nucleus	KOG1897	Damage-specific DNA binding complex, subunit DDB1
comp100512_c0	742	38	57	61	1.17	2.2	1.69	--	--	--	--	--	--	--	--	--	--	--	--	--	--	--	--	--	--	--
comp100512_c1	450	1	10	11	0.05	0.64	0.5	--	--	--	--	--	--	--	--	--	--	--	--	--	--	--	--	--	--	--
comp100513_c0	887	20	33	83	0.51	1.06	1.93	CAN80441.1	hypothetical protein VITISV_007245 [Vitis vinifera]	--	--	--	--	--	Q9C9H7	Receptor-like protein 12 OS=Arabidopsis thaliana GN=RLP12 PE=2 SV=2	PF00560	Leucine Rich Repeat	--	--	GO:0005515	protein binding	--	--	KOG0619	FOG: Leucine rich repeat
comp100513_c1	278	3	2	3	0.25	0.21	0.22	CBI38640.3	unnamed protein product [Vitis vinifera]	--	--	--	--	--	O22476	Protein BRASSINOSTEROID INSENSITIVE 1 OS=Arabidopsis thaliana GN=BRI1 PE=1 SV=1	PF00560	Leucine Rich Repeat	--	--	GO:0005515	protein binding	--	--	--	--
comp100513_c2	414	10	4	33.97	0.55	0.28	1.69	CAN67204.1	hypothetical protein VITISV_012181 [Vitis vinifera]	--	--	--	--	--	--	--	--	--	--	--	--	--	--	--	--	--
comp100514_c0	921	135	197	405	3.34	6.12	9.06	CBI17638.3	unnamed protein product [Vitis vinifera]	XM_003533535.1	PREDICTED: Glycine max probable WRKY transcription factor 2-like (LOC100813723), mRNA	--	--	--	Q9FG77	Probable WRKY transcription factor 2 OS=Arabidopsis thaliana GN=WRKY2 PE=2 SV=1	PF03106	WRKY DNA -binding domain	GO:0006355	regulation of transcription, DNA-dependent	GO:0043565//GO:0003700	sequence-specific DNA binding//sequence-specific DNA binding transcription factor activity	GO:0005667	transcription factor complex	--	--
comp100514_c1	853	75	117	237	2	3.92	5.73	XP_002272232.2	PREDICTED: probable WRKY transcription factor 2-like [Vitis vinifera]	--	--	--	--	--	--	--	PF04434	SWIM zinc finger	--	--	GO:0008270	zinc ion binding	--	--	--	--
comp100514_c2	814	115	123	301	3.22	4.32	7.62	XP_002514852.1	WRKY transcription factor, putative [Ricinus communis] >gi|223545903|gb|EEF47406.1| WRKY transcription factor, putative [Ricinus communis]	AK320550.1	Solanum lycopersicum cDNA, clone: LEFL1010CD01, HTC in leaf	--	--	--	Q9FG77	Probable WRKY transcription factor 2 OS=Arabidopsis thaliana GN=WRKY2 PE=2 SV=1	PF03106	WRKY DNA -binding domain	GO:0006355	regulation of transcription, DNA-dependent	GO:0043565//GO:0003700	sequence-specific DNA binding//sequence-specific DNA binding transcription factor activity	GO:0005667	transcription factor complex	--	--
comp100515_c0	578	12	51	0	0.47	2.52	0	AGB85039.1	hypothetical protein CHLPROCp009, partial [Auxenochlorella protothecoides]	CP002104.1	Gardnerella vaginalis ATCC 14019, complete genome	--	--	--	--	--	--	--	--	--	--	--	--	--	--	--
comp100515_c1	218	8	3	1	0.84	0.39	0.09	ZP_06512771.1	conserved hypothetical protein [Mycobacterium tuberculosis EAS054] >gi|289757416|ref|ZP_06516794.1| conserved hypothetical protein [Mycobacterium tuberculosis T85] >gi|289693980|gb|EFD61409.1| conserved hypothetical protein [Mycobacterium tuberculosis EAS054] >gi|289712980|gb|EFD76992.1| conserved hypothetical protein [Mycobacterium tuberculosis T85]	CP001601.1	Corynebacterium aurimucosum ATCC 700975, complete genome	--	--	--	--	--	--	--	--	--	--	--	--	--	--	--
comp100516_c0	1213	5	12	57	0.09	0.28	0.97	--	--	--	--	--	--	--	--	--	--	--	--	--	--	--	--	--	--	--
comp100517_c0	1783	55	36	180	0.7	0.58	2.08	--	--	--	--	--	--	--	--	--	--	--	--	--	--	--	--	--	--	--
comp100517_c1	241	3	1	0	0.28	0.12	0	--	--	--	--	--	--	--	--	--	--	--	--	--	--	--	--	--	--	--
comp100517_c2	774	26	8	16	0.77	0.3	0.43	--	--	--	--	--	--	--	--	--	--	--	--	--	--	--	--	--	--	--
comp100518_c0	491	3	13	9	0.14	0.76	0.38	CAN71440.1	hypothetical protein VITISV_035521 [Vitis vinifera]	--	--	--	--	--	--	--	--	--	--	--	--	--	--	--	--	--
comp100518_c1	329	10	2	1	0.69	0.17	0.06	--	--	--	--	--	--	--	--	--	--	--	--	--	--	--	--	--	--	--
comp100518_c2	2008	43.22	111.81	47.84	0.49	1.59	0.49	XP_002337484.1	predicted protein [Populus trichocarpa] >gi|222839453|gb|EEE77790.1| predicted protein [Populus trichocarpa]	--	--	--	--	--	--	--	--	--	--	--	--	--	--	--	--	--
comp1005195_c0	231	1	0	0	0.1	0	0	XP_002277709.2	PREDICTED: uncharacterized protein LOC100265428 [Vitis vinifera]	--	--	--	--	--	--	--	--	--	--	--	--	--	GO:0005886	plasma membrane	--	--
comp1005199_c0	250	0	3	0	0	0.34	0	--	--	--	--	--	--	--	--	--	--	--	--	--	--	--	--	--	--	--
comp100519_c0	1363	1943.69	995.69	2664.32	32.5	20.9	40.29	CBI40412.3	unnamed protein product [Vitis vinifera]	--	--	--	--	--	Q5RBU2	39S ribosomal protein L46, mitochondrial OS=Pongo abelii GN=MRPL46 PE=2 SV=1	--	--	--	--	--	--	GO:0005840	ribosome	KOG4548	Mitochondrial ribosomal protein L17
comp100520_c0	888	26	26	50	0.67	0.84	1.16	--	--	--	--	--	--	--	--	--	--	--	--	--	--	--	--	--	--	--
comp100521_c0	1937	2507.96	2661.08	2833.67	29.51	39.3	30.15	XP_002269851.1	PREDICTED: UPF0760 protein C2orf29-like [Vitis vinifera]	NM_001254657.1	Glycine max UPF0760 protein C2orf29-like (LOC100804854), mRNA >gi|255635792|gb|BT093897.1| Soybean clone JCVI-FLGm-24B17 unknown mRNA	--	--	--	Q9UKZ1	UPF0760 protein C2orf29 OS=Homo sapiens GN=C2orf29 PE=1 SV=1	--	--	GO:0006355//GO:0016573//GO:0042967	regulation of transcription, DNA-dependent//histone acetylation//acyl-carrier-protein biosynthetic process	GO:0003713//GO:0004402	transcription coactivator activity//histone acetyltransferase activity	GO:0005634//GO:0005667//GO:0000123	nucleus//transcription factor complex//histone acetyltransferase complex	KOG4508	Uncharacterized conserved protein
comp100522_c0	852	94	19	34.96	2.51	0.64	0.85	XP_002514909.1	conserved hypothetical protein [Ricinus communis] >gi|223545960|gb|EEF47463.1| conserved hypothetical protein [Ricinus communis]	XM_002277584.2	PREDICTED: Vitis vinifera uncharacterized LOC100253955 (LOC100253955), mRNA	--	--	--	Q6NMK1	Glucuronoxylan 4-O-methyltransferase 1 OS=Arabidopsis thaliana GN=GXM1 PE=1 SV=1	--	--	--	--	--	--	--	--	KOG4462	WASP-interacting protein VRP1/WIP, contains WH2 domain
comp100522_c1	347	46.02	7	13	3.02	0.58	0.77	XP_002509508.1	conserved hypothetical protein [Ricinus communis] >gi|223549407|gb|EEF50895.1| conserved hypothetical protein [Ricinus communis]	--	--	--	--	--	--	--	PF00468	Ribosomal protein L34	GO:0010167//GO:0015706//GO:0042254//GO:0006857//GO:0006412	response to nitrate//nitrate transport//ribosome biogenesis//oligopeptide transport//translation	GO:0005515//GO:0003735	protein binding//structural constituent of ribosome	GO:0005840//GO:0005622//GO:0005802//GO:0005768//GO:0005794	ribosome//intracellular//trans-Golgi network//endosome//Golgi apparatus	--	--
comp100523_c0	1047	17	38	138	0.37	1.04	2.72	--	--	--	--	--	--	--	--	--	--	--	--	--	--	--	--	--	--	--
comp100524_c0	1151	2643.4	2864.91	3184.93	52.34	71.2	57.04	XP_002279089.1	PREDICTED: protein ECHIDNA [Vitis vinifera] >gi|297744023|emb|CBI36993.3| unnamed protein product [Vitis vinifera]	XM_002279053.1	PREDICTED: Vitis vinifera protein ECHIDNA-like (LOC100260558), mRNA	--	--	--	Q8LEK2	Protein ECHIDNA OS=Arabidopsis thaliana GN=ECH PE=2 SV=1	PF05832	Eukaryotic protein of unknown function (DUF846)	--	--	--	--	GO:0016021	integral to membrane	KOG3195	Uncharacterized membrane protein NPD008/CGI-148
comp100525_c0	674	3.87	7	29	0.13	0.3	0.89	--	--	--	--	--	--	--	--	--	--	--	--	--	--	--	--	--	--	--
comp100526_c0	2649	3649.27	4797.07	4286.01	31.39	51.8	33.35	XP_003634391.1	PREDICTED: extended synaptotagmin-2 isoform 2 [Vitis vinifera]	XM_002300660.1	Populus trichocarpa predicted protein, mRNA	--	--	--	Q9SKR2	Synaptotagmin-1 OS=Arabidopsis thaliana GN=SYT1 PE=1 SV=2	PF00168	C2 domain	GO:0009409//GO:0046740//GO:0001778//GO:0006897//GO:0032456//GO:0009615	response to cold//spread of virus in host, cell to cell//plasma membrane repair//endocytosis//endocytic recycling//response to virus	GO:0005515	protein binding	GO:0016023//GO:0005773//GO:0005768//GO:0016021//GO:0005886	cytoplasmic membrane-bounded vesicle//vacuole//endosome//integral to membrane//plasma membrane	KOG1012	Ca2+-dependent lipid-binding protein CLB1/vesicle protein vp115/Granuphilin A, contains C2 domain
comp100527_c0	787	39	24	67	1.13	0.87	1.75	--	--	--	--	--	--	--	--	--	--	--	--	--	--	--	--	--	--	--
comp100528_c0	622	10	6	21	0.37	0.28	0.7	--	--	--	--	--	--	--	--	--	--	--	--	--	--	--	--	--	--	--
comp100528_c1	1196	33	15	45	0.63	0.36	0.78	--	--	--	--	--	--	--	--	--	PF02812	Glu/Leu/Phe/Val dehydrogenase, dimerisation domain	GO:0006520//GO:0055114	cellular amino acid metabolic process//oxidation-reduction process	GO:0016491	oxidoreductase activity	--	--	--	--
comp100528_c2	1150	13	56.03	19	0.26	1.39	0.34	--	--	--	--	--	--	--	--	--	PF08408	DNA polymerase family B viral insert	GO:0006260	DNA replication	GO:0003887	DNA-directed DNA polymerase activity	GO:0042575	DNA polymerase complex	--	--
comp1005290_c0	474	2	7	3	0.1	0.42	0.13	--	--	--	--	--	--	--	--	--	PF00460	Flagella basal body rod protein	GO:0001539	ciliary or flagellar motility	GO:0003774//GO:0005198	motor activity//structural molecule activity	GO:0009288	bacterial-type flagellum	--	--
comp100529_c0	572	3	4	12	0.12	0.2	0.43	ABD63193.1	gag-pol polyprotein, putative [Asparagus officinalis]	--	--	--	--	--	P10401	Retrovirus-related Pol polyprotein from transposon gypsy OS=Drosophila melanogaster GN=pol PE=4 SV=1	PF03188	Eukaryotic cytochrome b561	GO:0006259	DNA metabolic process	GO:0016740//GO:0003676	transferase activity//nucleic acid binding	GO:0016021	integral to membrane	KOG0017	FOG: Transposon-encoded proteins with TYA, reverse transcriptase, integrase domains in various combinations
comp100529_c1	1939	32	34	49	0.38	0.5	0.52	CAN79321.1	hypothetical protein VITISV_018984 [Vitis vinifera]	--	--	--	--	--	P04323	Retrovirus-related Pol polyprotein from transposon 17.6 OS=Drosophila melanogaster GN=pol PE=4 SV=1	PF00665	Integrase core domain	GO:0015074//GO:0006259	DNA integration//DNA metabolic process	GO:0003676	nucleic acid binding	--	--	KOG0017	FOG: Transposon-encoded proteins with TYA, reverse transcriptase, integrase domains in various combinations
comp100529_c2	227	1	0	0	0.1	0	0	ABD63193.1	gag-pol polyprotein, putative [Asparagus officinalis]	--	--	--	--	--	P92523	Uncharacterized mitochondrial protein AtMg00860 OS=Arabidopsis thaliana GN=AtMg00860 PE=4 SV=1	PF00078	Reverse transcriptase (RNA-dependent DNA polymerase)	GO:0006278	RNA-dependent DNA replication	GO:0003964//GO:0003723	RNA-directed DNA polymerase activity//RNA binding	GO:0005634	nucleus	KOG0017	FOG: Transposon-encoded proteins with TYA, reverse transcriptase, integrase domains in various combinations
comp10052_c0	278	4	0	1	0.33	0	0.07	--	--	--	--	--	--	--	--	--	--	--	--	--	--	--	--	--	--	--
comp100530_c0	2884	102	95	100	0.81	0.94	0.71	XP_002280792.1	PREDICTED: pentatricopeptide repeat-containing protein At2g01510, mitochondrial [Vitis vinifera] >gi|297737690|emb|CBI26891.3| unnamed protein product [Vitis vinifera]	BT116011.1	Picea glauca clone GQ03710_G11 mRNA sequence	--	--	--	Q9ZVF4	Pentatricopeptide repeat-containing protein At2g01510, mitochondrial OS=Arabidopsis thaliana GN=PCMP-H37 PE=2 SV=1	--	--	--	--	--	--	GO:0005739	mitochondrion	--	--
comp1005316_c0	593	5	7	5	0.19	0.34	0.17	--	--	--	--	--	--	--	--	--	--	--	--	--	--	--	--	--	--	--
comp100531_c0	2009	369	163.99	762.41	4.19	2.33	7.82	XP_002285560.1	PREDICTED: xylulose kinase [Vitis vinifera] >gi|302142128|emb|CBI19331.3| unnamed protein product [Vitis vinifera]	XM_002285524.1	PREDICTED: Vitis vinifera xylulose kinase-like (LOC100252425), mRNA	K00854	E2.7.1.17	xylulokinase	Q3TNA1	Xylulose kinase OS=Mus musculus GN=Xylb PE=2 SV=1	PF02782//PF00370	FGGY family of carbohydrate kinases, C-terminal domain//FGGY family of carbohydrate kinases, N-terminal domain	GO:0016310//GO:0005997//GO:0005975	phosphorylation//xylulose metabolic process//carbohydrate metabolic process	GO:0004856//GO:0016773	xylulokinase activity//phosphotransferase activity, alcohol group as acceptor	GO:0005829	cytosol	KOG2531	Sugar (pentulose and hexulose) kinases
comp100531_c1	605	5	29	6	0.19	1.37	0.2	--	--	--	--	--	--	--	--	--	--	--	--	--	--	--	--	--	--	--
comp100531_c2	655	18	93	26	0.63	4.06	0.82	--	--	--	--	--	--	--	--	--	--	--	--	--	--	--	--	--	--	--
comp100531_c3	379	1	2	4	0.06	0.15	0.22	--	--	--	--	--	--	--	--	--	--	--	--	--	--	--	--	--	--	--
comp100532_c0	1542	3028.92	2425.82	4543.73	44.76	45	60.74	CBI32677.3	unnamed protein product [Vitis vinifera]	FQ380464.1	Vitis vinifera clone SS0ACG58YL17	K01778	dapF	diaminopimelate epimerase	Q9LFG2	Diaminopimelate epimerase, chloroplastic OS=Arabidopsis thaliana GN=DAPF PE=1 SV=1	PF01678	Diaminopimelate epimerase	GO:0009089//GO:0006744	lysine biosynthetic process via diaminopimelate//ubiquinone biosynthetic process	GO:0008837	diaminopimelate epimerase activity	GO:0005739//GO:0009570	mitochondrion//chloroplast stroma	--	--
comp100533_c0	1129	298	213.93	275	6.02	5.42	5.02	XP_002305823.1	predicted protein [Populus trichocarpa] >gi|222848787|gb|EEE86334.1| predicted protein [Populus trichocarpa]	FQ386227.1	Vitis vinifera clone SS0AEB2YK10	K01056	PTH1, pth, spoVC	peptidyl-tRNA hydrolase, PTH1 family	Q9M5P4	Chloroplastic group IIB intron splicing facilitator CRS2, chloroplastic OS=Zea mays GN=CRS2 PE=1 SV=1	PF01195	Peptidyl-tRNA hydrolase	GO:0006397//GO:0006412//GO:0008380	mRNA processing//translation//RNA splicing	GO:0004045	aminoacyl-tRNA hydrolase activity	GO:0030529//GO:0009570	ribonucleoprotein complex//chloroplast stroma	KOG2255	Peptidyl-tRNA hydrolase
comp100534_c0	1462	204	78	37	3.18	1.53	0.52	BAD83480.2	NADH dehydrogenase subunit 4 (mitochondrion) [Nicotiana tabacum]	L12246.1	Lactuca sativa mitochondrial NADH dehydrogenase subunit 4 (nad4) gene, complete cds	K03881	ND4	NADH-ubiquinone oxidoreductase chain 4	P93313	NADH-ubiquinone oxidoreductase chain 4 OS=Arabidopsis thaliana GN=ND4 PE=2 SV=2	PF00361	NADH-Ubiquinone/plastoquinone (complex I), various chains	GO:0006744//GO:0042773//GO:0055114//GO:0006120//GO:0015992//GO:0006814	ubiquinone biosynthetic process//ATP synthesis coupled electron transport//oxidation-reduction process//mitochondrial electron transport, NADH to ubiquinone//proton transport//sodium ion transport	GO:0008137	NADH dehydrogenase (ubiquinone) activity	GO:0005739	mitochondrion	KOG4668	NADH dehydrogenase subunits 2, 5, and related proteins
comp100534_c1	423	12	1	1	0.65	0.07	0.05	XP_003588264.1	hypothetical protein MTR_1g005050 [Medicago truncatula] >gi|355477312|gb|AES58515.1| hypothetical protein MTR_1g005050 [Medicago truncatula]	GQ856147.1	Citrullus lanatus mitochondrion, complete genome	--	--	--	--	--	--	--	--	--	--	--	--	--	--	--
comp100535_c0	2547	79.87	74	138	0.71	0.83	1.12	--	--	GU252898.1	Cercis canadensis clone 137 microsatellite sequence	--	--	--	--	--	PF02326//PF00503	Plant ATP synthase F0//G-protein alpha subunit	GO:0007186//GO:0007165//GO:0015986//GO:0015992	G-protein coupled receptor signaling pathway//signal transduction//ATP synthesis coupled proton transport//proton transport	GO:0019001//GO:0015078//GO:0004871	guanyl nucleotide binding//hydrogen ion transmembrane transporter activity//signal transducer activity	GO:0000276	mitochondrial proton-transporting ATP synthase complex, coupling factor F(o)	--	--
comp100536_c0	2432	4939.31	4972.67	3948	46.28	58.49	33.46	XP_002265099.2	PREDICTED: uncharacterized protein LOC100255059 [Vitis vinifera]	XR_181084.1	PREDICTED: Cucumis sativus uncharacterized LOC101209648 (LOC101209648), misc_RNA	--	--	--	Q80TM6	R3H domain-containing protein 2 OS=Mus musculus GN=R3hdm2 PE=2 SV=2	PF01424	R3H domain	--	--	GO:0003676	nucleic acid binding	--	--	KOG2953	mRNA-binding protein Encore
comp100537_c0	1001	50.6	38	66	1.15	1.09	1.36	--	--	--	--	--	--	--	--	--	--	--	--	--	--	--	--	--	--	--
comp100538_c0	769	23	44	104	0.68	1.64	2.79	ABV03161.1	germin-like protein [Chimonanthus praecox]	EU116342.1	Chimonanthus praecox germin-like protein (glp) mRNA, complete cds	--	--	--	Q9ZRA4	Auxin-binding protein ABP19a OS=Prunus persica GN=ABP19A PE=3 SV=1	PF03079//PF00190	ARD/ARD' family//Cupin	GO:0009409//GO:0009734//GO:0055114	response to cold//auxin mediated signaling pathway//oxidation-reduction process	GO:0010309//GO:0045735//GO:0030145	acireductone dioxygenase [iron(II)-requiring] activity//nutrient reservoir activity//manganese ion binding	GO:0031012//GO:0048046//GO:0005634//GO:0009505	extracellular matrix//apoplast//nucleus//plant-type cell wall	--	--
comp100539_c0	1658	208.05	201	328.8	2.86	3.47	4.09	XP_002267634.1	PREDICTED: uncharacterized protein LOC100251767 [Vitis vinifera] >gi|297734770|emb|CBI17004.3| unnamed protein product [Vitis vinifera]	--	--	--	--	--	O07592	Putative glycerophosphoryl diester phosphodiesterase YhdW OS=Bacillus subtilis (strain 168) GN=yhdW PE=3 SV=1	PF09280//PF03009	XPC-binding domain//Glycerophosphoryl diester phosphodiesterase family	GO:0009395//GO:0046486//GO:0006071//GO:0006886//GO:0006888//GO:0006629	phospholipid catabolic process//glycerolipid metabolic process//glycerol metabolic process//intracellular protein transport//ER to Golgi vesicle-mediated transport//lipid metabolic process	GO:0008889//GO:0008270	glycerophosphodiester phosphodiesterase activity//zinc ion binding	GO:0030127	COPII vesicle coat	KOG2258	Glycerophosphoryl diester phosphodiesterase
comp10053_c0	404	1	7	6	0.06	0.5	0.31	--	--	--	--	--	--	--	--	--	--	--	--	--	--	--	--	--	--	--
comp1005405_c0	456	4	2	11	0.2	0.13	0.5	--	--	--	--	--	--	--	--	--	PF05933	Fungal ATP synthase protein 8 (A6L)	GO:0015986//GO:0015992	ATP synthesis coupled proton transport//proton transport	GO:0015078	hydrogen ion transmembrane transporter activity	GO:0000276	mitochondrial proton-transporting ATP synthase complex, coupling factor F(o)	--	--
comp100540_c0	1015	35	41	44	0.79	1.16	0.89	--	--	--	--	--	--	--	--	--	PF06638	Strabismus protein	GO:0007275	multicellular organismal development	--	--	GO:0016021	integral to membrane	--	--
comp100541_c0	1143	69.45	87	32	1.38	2.18	0.58	--	--	--	--	--	--	--	--	--	PF05695	Plant protein of unknown function (DUF825)	--	--	GO:0005524	ATP binding	GO:0009507	chloroplast	--	--
comp100542_c0	645	70.73	33	90	2.5	1.46	2.88	--	--	--	--	--	--	--	--	--	--	--	GO:0006571//GO:0000162//GO:0006522//GO:0006525//GO:0006107//GO:0009821//GO:0009094//GO:0006531//GO:0006560//GO:0006536//GO:0015976//GO:0006534//GO:0009793//GO:0009095	tyrosine biosynthetic process//tryptophan biosynthetic process//alanine metabolic process//arginine metabolic process//oxaloacetate metabolic process//alkaloid biosynthetic process//L-phenylalanine biosynthetic process//aspartate metabolic process//proline metabolic process//glutamate metabolic process//carbon utilization//cysteine metabolic process//embryo development ending in seed dormancy//ar…	GO:0033853//GO:0030170//GO:0033854//GO:0042802//GO:0004069//GO:0080130	aspartate-prephenate aminotransferase activity//pyridoxal phosphate binding//glutamate-prephenate aminotransferase activity//identical protein binding//L-aspartate:2-oxoglutarate aminotransferase activity//L-phenylalanine:2-oxoglutarate aminotransferase activity	GO:0009507	chloroplast	--	--
comp100543_c0	427	195	54	168	10.41	3.62	8.11	XP_002512456.1	epoxide hydrolase, putative [Ricinus communis] >gi|223548417|gb|EEF49908.1| epoxide hydrolase, putative [Ricinus communis]	EU779659.1	Nicotiana benthamiana epoxide hydrolase (NbEH2.2) mRNA, complete cds	--	--	--	P34913	Bifunctional epoxide hydrolase 2 OS=Homo sapiens GN=EPHX2 PE=1 SV=2	--	--	GO:0008152	metabolic process	GO:0004715//GO:0016787	non-membrane spanning protein tyrosine kinase activity//hydrolase activity	GO:0005777	peroxisome	KOG4178	Soluble epoxide hydrolase
comp100543_c1	1046	517.21	387.04	574.96	11.27	10.58	11.33	NP_001055069.1	Os05g0273800 [Oryza sativa Japonica Group] >gi|113578620|dbj|BAF16983.1| Os05g0273800 [Oryza sativa Japonica Group] >gi|125551629|gb|EAY97338.1| hypothetical protein OsI_19261 [Oryza sativa Indica Group] >gi|215765798|dbj|BAG87495.1| unnamed protein product [Oryza sativa Japonica Group] >gi|222630932|gb|EEE63064.1| hypothetical protein OsJ_17872 [Oryza sativa Japonica Group]	--	--	--	--	--	--	--	PF00450	Serine carboxypeptidase	GO:0008152	metabolic process	GO:0004715//GO:0016787	non-membrane spanning protein tyrosine kinase activity//hydrolase activity	--	--	--	--
comp100544_c0	411	15.06	16	25	0.84	1.11	1.25	--	--	--	--	--	--	--	--	--	--	--	--	--	--	--	--	--	--	--
comp100545_c0	1826	5175.34	2996.71	6835.85	64.59	46.94	77.17	ABR18459.1	unknown [Picea sitchensis]	FQ380448.1	Vitis vinifera clone SS0ACG59YL17	K10752	RBBP4, HAT2, CAF1, MIS16	histone-binding protein RBBP4	O22467	Histone-binding protein MSI1 OS=Arabidopsis thaliana GN=MSI1 PE=1 SV=1	PF00400	WD domain, G-beta repeat	GO:0009555//GO:0006349//GO:0009909//GO:0006275//GO:0009965//GO:0016570//GO:0010214//GO:0008283//GO:0010026//GO:0031507//GO:0010389//GO:0048449//GO:0009793//GO:0045787	pollen development//regulation of gene expression by genetic imprinting//regulation of flower development//regulation of DNA replication//leaf morphogenesis//histone modification//seed coat development//cell proliferation//trichome differentiation//heterochromatin assembly//regulation of G2/M transition of mitotic cell cycle//floral organ formation//embryo development ending in seed dormancy//pos…	GO:0005515	protein binding	GO:0080008//GO:0016585//GO:0009507	Cul4-RING ubiquitin ligase complex//chromatin remodeling complex//chloroplast	KOG0264	Nucleosome remodeling factor, subunit CAF1/NURF55/MSI1
comp100546_c0	1025	27	32.15	61.97	0.6	0.9	1.25	--	--	--	--	--	--	--	--	--	PF06459//PF03839	Ryanodine Receptor TM 4-6//Translocation protein Sec62	GO:0032801//GO:0019076//GO:0006812	receptor catabolic process//viral release from host cell//cation transport	GO:0005261	cation channel activity	GO:0033644	host cell membrane	--	--
comp100546_c1	342	3	7	4	0.2	0.59	0.24	--	--	--	--	--	--	--	--	--	--	--	--	--	--	--	--	--	--	--
comp100547_c0	1558	289	283.65	177.67	4.23	5.21	2.35	XP_002264962.1	PREDICTED: isoprenylcysteine alpha-carbonyl methylesterase ICME [Vitis vinifera] >gi|296087101|emb|CBI33475.3| unnamed protein product [Vitis vinifera]	XM_003555016.1	PREDICTED: Glycine max isoprenylcysteine alpha-carbonyl methylesterase ICME-like (LOC100788814), mRNA	K15889	PCME	prenylcysteine alpha-carboxyl methylesterase	Q94AS5	Isoprenylcysteine alpha-carbonyl methylesterase ICME OS=Arabidopsis thaliana GN=ICME PE=2 SV=1	PF02230//PF01738//PF07859//PF00326	Phospholipase/Carboxylesterase//Dienelactone hydrolase family//alpha/beta hydrolase fold//Prolyl oligopeptidase family	GO:0008152//GO:0006508//GO:0009062	metabolic process//proteolysis//fatty acid catabolic process	GO:0010296//GO:0008236//GO:0016787	prenylcysteine methylesterase activity//serine-type peptidase activity//hydrolase activity	GO:0000139//GO:0005576//GO:0005789	Golgi membrane//extracellular region//endoplasmic reticulum membrane	KOG1516	Carboxylesterase and related proteins
comp100548_c0	1179	14	39	39	0.27	0.95	0.68	--	--	--	--	--	--	--	--	--	--	--	--	--	--	--	--	--	--	--
comp100549_c0	2200	250	113	380	2.59	1.47	3.56	XP_002276987.2	PREDICTED: glucose-6-phosphate 1-dehydrogenase 4, chloroplastic-like [Vitis vinifera] >gi|296089824|emb|CBI39643.3| unnamed protein product [Vitis vinifera]	AK358441.1	Hordeum vulgare subsp. vulgare mRNA for predicted protein, complete cds, clone: NIASHv1076L13	K00036	G6PD, zwf	glucose-6-phosphate 1-dehydrogenase	Q93ZW0	Glucose-6-phosphate 1-dehydrogenase 4, chloroplastic OS=Arabidopsis thaliana GN=At1g09420 PE=2 SV=1	PF06662//PF02781	D-glucuronyl C5-epimerase C-terminus//Glucose-6-phosphate dehydrogenase, C-terminal domain	GO:0006006//GO:0006024//GO:0055114//GO:0006749//GO:0006098	glucose metabolic process//glycosaminoglycan biosynthetic process//oxidation-reduction process//glutathione metabolic process//pentose-phosphate shunt	GO:0016857//GO:0004345//GO:0050661	racemase and epimerase activity, acting on carbohydrates and derivatives//glucose-6-phosphate dehydrogenase activity//NADP binding	GO:0016021	integral to membrane	KOG0563	Glucose-6-phosphate 1-dehydrogenase
comp100550_c0	1458	678.44	197.1	255.03	10.6	3.87	3.61	XP_002960379.1	hypothetical protein SELMODRAFT_402580 [Selaginella moellendorffii] >gi|302767834|ref|XP_002967337.1| hypothetical protein SELMODRAFT_408289 [Selaginella moellendorffii] >gi|300165328|gb|EFJ31936.1| hypothetical protein SELMODRAFT_408289 [Selaginella moellendorffii] >gi|300171318|gb|EFJ37918.1| hypothetical protein SELMODRAFT_402580 [Selaginella moellendorffii]	--	--	--	--	--	--	--	PF00125	Core histone H2A/H2B/H3/H4	--	--	--	--	GO:0005783	endoplasmic reticulum	--	--
comp100550_c1	351	10	4	4	0.65	0.33	0.23	--	--	--	--	--	--	--	--	--	--	--	--	--	--	--	--	--	--	--
comp100551_c0	1875	1352	718.15	1134.01	16.43	10.96	12.47	XP_002304787.1	predicted protein [Populus trichocarpa] >gi|222842219|gb|EEE79766.1| predicted protein [Populus trichocarpa]	--	--	--	--	--	--	--	PF01255//PF01213//PF01956//PF03839//PF04145//PF00064//PF01770//PF06003//PF02862//PF09468//PF11744	Putative undecaprenyl diphosphate synthase//Adenylate cyclase associated (CAP) N terminal//Integral membrane protein DUF106//Translocation protein Sec62//Ctr copper transporter family//Neuraminidase//Reduced folate carrier//Survival motor neuron protein (SMN)//DDHD domain//Ydr279p protein family (RNase H2 complex component)//Aluminium activated malate transporter	GO:0006687//GO:0006825//GO:0035434//GO:0005975//GO:0015031//GO:0006397//GO:0006810//GO:0015743//GO:0007010	glycosphingolipid metabolic process//copper ion transport//copper ion transmembrane transport//carbohydrate metabolic process//protein transport//mRNA processing//transport//malate transport//cytoskeleton organization	GO:0003723//GO:0008565//GO:0005375//GO:0005542//GO:0008518//GO:0016765//GO:0003779//GO:0046872//GO:0004308	RNA binding//protein transporter activity//copper ion transmembrane transporter activity//folic acid binding//reduced folate carrier activity//transferase activity, transferring alkyl or aryl (other than methyl) groups//actin binding//metal ion binding//exo-alpha-sialidase activity	GO:0016020//GO:0005737//GO:0016021//GO:0005634//GO:0055036//GO:0033644	membrane//cytoplasm//integral to membrane//nucleus//virion membrane//host cell membrane	KOG0044	Ca2+ sensor (EF-Hand superfamily)
comp100551_c1	1190	726	451	684	13.9	10.84	11.85	XP_002311828.1	predicted protein [Populus trichocarpa] >gi|222851648|gb|EEE89195.1| predicted protein [Populus trichocarpa]	XM_002280233.1	PREDICTED: Vitis vinifera uncharacterized LOC100247805 (LOC100247805), mRNA	--	--	--	Q9C0Y8	UPF0613 protein PB24D3.06c OS=Schizosaccharomyces pombe (strain 972 / ATCC 24843) GN=SPAPB24D3.06c PE=2 SV=1	PF02450//PF06821	Lecithin:cholesterol acyltransferase//Alpha/Beta hydrolase family of unknown function (DUF1234)	GO:0042967//GO:0006629	acyl-carrier-protein biosynthetic process//lipid metabolic process	GO:0016787//GO:0008374	hydrolase activity//O-acyltransferase activity	GO:0009507	chloroplast	KOG4840	Predicted hydrolases or acyltransferases (alpha/beta hydrolase superfamily)
comp100551_c2	1576	2400.89	2357.3	1402.79	34.72	42.78	18.35	XP_002265246.1	PREDICTED: F-box protein SKIP8 [Vitis vinifera]	--	--	--	--	--	Q93YV9	F-box protein SKIP8 OS=Arabidopsis thaliana GN=SKIP8 PE=1 SV=1	PF08332//PF00646//PF06881	Calcium/calmodulin dependent protein kinase II Association//F-box domain//RNA polymerase II transcription factor SIII (Elongin) subunit A	GO:0016310//GO:0009605//GO:0006355//GO:0009069//GO:0006468	phosphorylation//response to external stimulus//regulation of transcription, DNA-dependent//serine family amino acid metabolic process//protein phosphorylation	GO:0005515//GO:0004683//GO:0005516	protein binding//calmodulin-dependent protein kinase activity//calmodulin binding	GO:0005634//GO:0016021	nucleus//integral to membrane	--	--
comp100551_c3	583	74	41	63	2.89	2.01	2.23	--	--	--	--	--	--	--	--	--	PF09026//PF05432//PF06524	Centromere protein B dimerisation domain//Bone sialoprotein II (BSP-II)//NOA36 protein	GO:0006355//GO:0001503//GO:0007155	regulation of transcription, DNA-dependent//ossification//cell adhesion	GO:0003677//GO:0003682//GO:0008270	DNA binding//chromatin binding//zinc ion binding	GO:0005634//GO:0000785//GO:0000775//GO:0005576	nucleus//chromatin//chromosome, centromeric region//extracellular region	--	--
comp100552_c0	983	5	34	29	0.12	0.99	0.61	--	--	--	--	--	--	--	--	--	--	--	--	--	--	--	--	--	--	--
comp100552_c1	1269	5	195.67	26	0.09	4.41	0.42	--	--	--	--	--	--	--	--	--	--	--	--	--	GO:0003677	DNA binding	--	--	--	--
comp1005531_c0	482	2	4	7	0.09	0.24	0.3	--	--	--	--	--	--	--	--	--	--	--	--	--	--	--	--	--	--	--
comp100553_c0	2011	440	100	2254.91	4.99	1.42	23.11	XP_002273875.2	PREDICTED: laccase-12-like [Vitis vinifera] >gi|297736547|emb|CBI25418.3| unnamed protein product [Vitis vinifera]	--	--	--	--	--	Q9SIY8	Laccase-5 OS=Arabidopsis thaliana GN=LAC5 PE=2 SV=1	PF07731//PF00394	Multicopper oxidase//Multicopper oxidase	GO:0046274//GO:0019852//GO:0006118//GO:0055114//GO:0046688	lignin catabolic process//L-ascorbic acid metabolic process//electron transport//oxidation-reduction process//response to copper ion	GO:0052716//GO:0005507//GO:0008447//GO:0016491	hydroquinone:oxygen oxidoreductase activity//copper ion binding//L-ascorbate oxidase activity//oxidoreductase activity	GO:0048046	apoplast	KOG1263	Multicopper oxidases
comp100554_c0	1756	42	103	38	0.55	1.68	0.45	XP_002275322.1	PREDICTED: glycerol-3-phosphate dehydrogenase [NAD(P)+]-like [Vitis vinifera]	AK329487.1	Solanum lycopersicum cDNA, clone: LEFL3145D10, HTC in root	--	--	--	Q949Q0	Glycerol-3-phosphate dehydrogenase [NAD(+)] 2, chloroplastic OS=Arabidopsis thaliana GN=GLY1 PE=1 SV=1	PF07479	NAD-dependent glycerol-3-phosphate dehydrogenase C-terminus	GO:0046486//GO:0055114//GO:0008654//GO:0006072//GO:0005975//GO:0045017//GO:0015940//GO:0046168//GO:0009627//GO:0046167	glycerolipid metabolic process//oxidation-reduction process//phospholipid biosynthetic process//glycerol-3-phosphate metabolic process//carbohydrate metabolic process//glycerolipid biosynthetic process//pantothenate biosynthetic process//glycerol-3-phosphate catabolic process//systemic acquired resistance//glycerol-3-phosphate biosynthetic process	GO:0047952//GO:0050660//GO:0016491//GO:0016614//GO:0016616//GO:0008677//GO:0051287//GO:0004367	glycerol-3-phosphate dehydrogenase [NAD(P)+] activity//flavin adenine dinucleotide binding//oxidoreductase activity//oxidoreductase activity, acting on CH-OH group of donors//oxidoreductase activity, acting on the CH-OH group of donors, NAD or NADP as acceptor//2-dehydropantoate 2-reductase activity//NAD binding//glycerol-3-phosphate dehydrogenase [NAD+] activity	GO:0005737//GO:0009331//GO:0009536	cytoplasm//glycerol-3-phosphate dehydrogenase complex//plastid	KOG2711	Glycerol-3-phosphate dehydrogenase/dihydroxyacetone 3-phosphate reductase
comp100555_c0	1172	40	89	42	0.78	2.17	0.74	XP_002330529.1	predicted protein [Populus trichocarpa] >gi|222872463|gb|EEF09594.1| predicted protein [Populus trichocarpa]	--	--	K00588	E2.1.1.104	caffeoyl-CoA O-methyltransferase	O24149	Caffeoyl-CoA O-methyltransferase 2 OS=Nicotiana tabacum GN=CCOAOMT2 PE=2 SV=1	PF01135//PF01596	Protein-L-isoaspartate(D-aspartate) O-methyltransferase (PCMT)//O-methyltransferase	GO:0006479//GO:0046500//GO:0009811//GO:0006464//GO:0009809//GO:0032259//GO:0009805	protein methylation//S-adenosylmethionine metabolic process//stilbene biosynthetic process//cellular protein modification process//lignin biosynthetic process//methylation//coumarin biosynthetic process	GO:0004719//GO:0008171//GO:0042409	protein-L-isoaspartate (D-aspartate) O-methyltransferase activity//O-methyltransferase activity//caffeoyl-CoA O-methyltransferase activity	--	--	KOG1663	O-methyltransferase
comp100556_c0	2043	8	4	166	0.09	0.06	1.67	--	--	--	--	--	--	--	--	--	--	--	--	--	--	--	--	--	--	--
comp1005576_c0	308	1	3	3	0.07	0.28	0.2	--	--	--	--	--	--	--	--	--	--	--	--	--	--	--	--	--	--	--
comp100557_c0	1485	186.03	162	189	2.85	3.12	2.62	CBI38016.3	unnamed protein product [Vitis vinifera]	XM_002274578.2	PREDICTED: Vitis vinifera uncharacterized LOC100247047 (LOC100247047), mRNA	--	--	--	--	--	--	--	GO:0006351//GO:0019288//GO:0006144//GO:0006206//GO:0016117	transcription, DNA-dependent//isopentenyl diphosphate biosynthetic process, mevalonate-independent pathway//purine nucleobase metabolic process//pyrimidine nucleobase metabolic process//carotenoid biosynthetic process	GO:0003899	DNA-directed RNA polymerase activity	GO:0005634//GO:0005730//GO:0009941//GO:0009570	nucleus//nucleolus//chloroplast envelope//chloroplast stroma	--	--
comp1005586_c0	402	4	2	4	0.23	0.14	0.21	--	--	--	--	--	--	--	--	--	--	--	--	--	--	--	--	--	--	--
comp100558_c0	1132	967.57	671.08	1034.94	19.48	16.96	18.85	XP_002265629.1	PREDICTED: 30S ribosomal protein 2, chloroplastic [Vitis vinifera] >gi|297736206|emb|CBI24844.3| unnamed protein product [Vitis vinifera]	CU227428.1	Populus EST from severe drought-stressed leaves	K13126	PABPC	polyadenylate-binding protein	P82277	30S ribosomal protein 2, chloroplastic OS=Spinacia oleracea GN=PSRP2 PE=1 SV=1	PF00076	RNA recognition motif. (a.k.a. RRM, RBD, or RNP domain)	--	--	GO:0000166//GO:0003676//GO:0019843	nucleotide binding//nucleic acid binding//rRNA binding	GO:0005840//GO:0044434//GO:0009579	ribosome//chloroplast part//thylakoid	KOG0118	FOG: RRM domain
comp100559_c0	738	12	39	20	0.37	1.51	0.56	--	--	--	--	--	--	--	--	--	--	--	--	--	--	--	--	--	--	--
comp100560_c0	712	259.86	335.59	368.57	8.32	13.48	10.67	XP_003525120.1	PREDICTED: uncharacterized protein LOC100527671 [Glycine max]	--	--	--	--	--	--	--	--	--	--	--	--	--	GO:0016023	cytoplasmic membrane-bounded vesicle	--	--
comp100561_c0	1470	852.11	1309.58	1144.08	13.21	25.48	16.04	XP_002533511.1	conserved hypothetical protein [Ricinus communis] >gi|223526635|gb|EEF28880.1| conserved hypothetical protein [Ricinus communis]	XM_002278149.1	PREDICTED: Vitis vinifera uncharacterized LOC100266324 (LOC100266324), mRNA	--	--	--	--	--	--	--	--	--	--	--	--	--	--	--
comp100561_c1	1456	3377.08	1791.88	1203	52.86	35.2	17.03	XP_002316161.1	predicted protein [Populus trichocarpa] >gi|222865201|gb|EEF02332.1| predicted protein [Populus trichocarpa]	--	--	--	--	--	--	--	PF08273	Zinc-binding domain of primase-helicase	GO:0006269//GO:0006351	DNA replication, synthesis of RNA primer//transcription, DNA-dependent	GO:0003896//GO:0008270//GO:0004386	DNA primase activity//zinc ion binding//helicase activity	GO:0005730//GO:0005657	nucleolus//replication fork	--	--
comp100561_c2	2774	5105.89	4257.21	3491.18	41.95	43.9	25.94	CBI18372.3	unnamed protein product [Vitis vinifera]	XM_002268536.2	PREDICTED: Vitis vinifera uncharacterized LOC100258644 (LOC100258644), mRNA	--	--	--	Q0VCZ3	YTH domain family protein 2 OS=Bos taurus GN=YTHDF2 PE=2 SV=1	PF08093	Magi 5 toxic peptide family	GO:0006810//GO:0009405	transport//pathogenesis	GO:0019871	sodium channel inhibitor activity	GO:0005576	extracellular region	KOG1901	Uncharacterized high-glucose-regulated protein
comp100561_c3	1216	1266.24	1795.95	2071.63	23.73	42.25	35.12	XP_002273579.1	PREDICTED: uncharacterized protein LOC100249606 [Vitis vinifera]	AK370545.1	Hordeum vulgare subsp. vulgare mRNA for predicted protein, complete cds, clone: NIASHv2112F04	--	--	--	P59326	YTH domain family protein 1 OS=Mus musculus GN=Ythdf1 PE=2 SV=1	--	--	--	--	--	--	--	--	KOG1901	Uncharacterized high-glucose-regulated protein
comp100562_c0	798	105	170	100	3	6.09	2.58	--	--	--	--	--	--	--	--	--	PF09298	Domain of unknown function (DUF1969)	--	--	--	--	--	--	--	--
comp100563_c0	1213	94.98	143.44	224	1.78	3.38	3.81	XP_002264722.1	PREDICTED: uncharacterized protein LOC100261162 [Vitis vinifera] >gi|296084154|emb|CBI24542.3| unnamed protein product [Vitis vinifera]	--	--	--	--	--	--	--	PF02535//PF03852//PF01080//PF09726	ZIP Zinc transporter//DNA mismatch endonuclease Vsr//Presenilin//Transmembrane protein	GO:0009773//GO:0009902//GO:0042742//GO:0030001//GO:0045893//GO:0010207//GO:0010027//GO:0055085//GO:0006298//GO:0006364//GO:0035304//GO:0042793	photosynthetic electron transport in photosystem I//chloroplast relocation//defense response to bacterium//metal ion transport//positive regulation of transcription, DNA-dependent//photosystem II assembly//thylakoid membrane organization//transmembrane transport//mismatch repair//rRNA processing//regulation of protein dephosphorylation//transcription from plastid promoter	GO:0046873//GO:0004190//GO:0004519	metal ion transmembrane transporter activity//aspartic-type endopeptidase activity//endonuclease activity	GO:0016020//GO:0009534//GO:0042651//GO:0016021	membrane//chloroplast thylakoid//thylakoid membrane//integral to membrane	--	--
comp100564_c0	2023	123	51	4.99	1.39	0.72	0.05	--	--	--	--	--	--	--	--	--	--	--	--	--	--	--	--	--	--	--
comp100565_c0	2392	1905.91	1907.6	1090.98	18.16	22.81	9.4	XP_002282025.2	PREDICTED: uncharacterized protein LOC100257807 [Vitis vinifera] >gi|296081950|emb|CBI20955.3| unnamed protein product [Vitis vinifera]	--	--	--	--	--	--	--	PF02066//PF05808//PF02660//PF07074	Metallothionein family 11//Podoplanin//Domain of unknown function (DUF205)//Translocon-associated protein, gamma subunit (TRAP-gamma)	GO:0006613	cotranslational protein targeting to membrane	GO:0005507	copper ion binding	GO:0030176//GO:0005784//GO:0016021//GO:0005886	integral to endoplasmic reticulum membrane//Sec61 translocon complex//integral to membrane//plasma membrane	KOG1793	Uncharacterized conserved protein
comp100566_c0	1324	19	37.09	44.26	0.33	0.8	0.69	--	--	--	--	--	--	--	--	--	--	--	GO:0007186//GO:0007165	G-protein coupled receptor signaling pathway//signal transduction	GO:0019001//GO:0004871	guanyl nucleotide binding//signal transducer activity	--	--	--	--
comp1005678_c0	453	17	2	0	0.86	0.13	0	--	--	--	--	--	--	--	--	--	--	--	--	--	--	--	--	--	--	--
comp100567_c0	667	177	21	20	6.05	0.9	0.62	--	--	--	--	--	--	--	--	--	--	--	--	--	--	--	--	--	--	--
comp100567_c1	865	160	77	140	4.22	2.55	3.34	XP_002284159.1	PREDICTED: uncharacterized protein LOC100254978 [Vitis vinifera]	--	--	--	--	--	--	--	--	--	--	--	--	--	--	--	--	--
comp100568_c0	760	135	186.01	192	4.05	7	5.21	XP_002283205.1	PREDICTED: uncharacterized protein LOC100247266 [Vitis vinifera] >gi|302143518|emb|CBI22079.3| unnamed protein product [Vitis vinifera]	NM_001052547.1	Oryza sativa Japonica Group Os02g0168300 (Os02g0168300) mRNA, complete cds	--	--	--	--	--	--	--	--	--	--	--	--	--	--	--
comp100568_c1	1637	264.95	328.06	321.66	3.69	5.73	4.05	XP_002283205.1	PREDICTED: uncharacterized protein LOC100247266 [Vitis vinifera] >gi|302143518|emb|CBI22079.3| unnamed protein product [Vitis vinifera]	--	--	--	--	--	--	--	PF03323	Bacillus/Clostridium GerA spore germination protein	GO:0009987//GO:0009847	cellular process//spore germination	--	--	GO:0016021	integral to membrane	--	--
comp100569_c0	698	50	37	90	1.63	1.52	2.66	XP_002526938.1	hypothetical protein RCOM_0530890 [Ricinus communis] >gi|223533690|gb|EEF35425.1| hypothetical protein RCOM_0530890 [Ricinus communis]	XM_002870639.1	Arabidopsis lyrata subsp. lyrata hypothetical protein, mRNA	--	--	--	--	--	--	--	--	--	--	--	GO:0005634//GO:0005737	nucleus//cytoplasm	--	--
comp10056_c0	220	0	5	0	0	0.65	0	--	--	--	--	--	--	--	--	--	--	--	--	--	--	--	--	--	--	--
comp100570_c0	625	53	4	12	1.93	0.18	0.4	--	--	--	--	--	--	--	--	--	--	--	--	--	--	--	--	--	--	--
comp1005717_c0	647	15	1	6	0.53	0.04	0.19	--	--	--	--	--	--	--	--	--	--	--	--	--	--	--	--	--	--	--
comp100571_c0	759	15	9.18	25	0.45	0.35	0.68	--	--	--	--	--	--	--	--	--	--	--	--	--	--	--	--	--	--	--
comp100572_c0	3153	3620.57	8197.66	9584.76	26.17	74.37	62.66	CAN82117.1	hypothetical protein VITISV_031342 [Vitis vinifera]	XM_002268776.2	PREDICTED: Vitis vinifera probable protein phosphatase 2C 39-like (LOC100264381), mRNA	--	--	--	Q7XVF9	Probable protein phosphatase 2C 39 OS=Oryza sativa subsp. japonica GN=Os04g0403701 PE=2 SV=2	PF07228//PF04517//PF00481//PF00612//PF07684	Stage II sporulation protein E (SpoIIE)//Microvirus lysis protein (E), C terminus//Protein phosphatase 2C//IQ calmodulin-binding motif//NOTCH protein	GO:0030154//GO:0008152//GO:0019054//GO:0007275//GO:0007219	cell differentiation//metabolic process//modulation by virus of host cellular process//multicellular organismal development//Notch signaling pathway	GO:0003824//GO:0005515//GO:0004857	catalytic activity//protein binding//enzyme inhibitor activity	GO:0016021	integral to membrane	KOG0700	Protein phosphatase 2C/pyruvate dehydrogenase (lipoamide) phosphatase
comp100573_c0	2039	417	342.99	312	4.66	4.81	3.15	XP_003547529.1	PREDICTED: uncharacterized protein LOC100806036 [Glycine max]	--	--	--	--	--	--	--	--	--	--	--	--	--	GO:0005634	nucleus	--	--
comp1005741_c0	265	3	2	1	0.26	0.22	0.08	--	--	--	--	--	--	--	--	--	--	--	--	--	--	--	--	--	--	--
comp100574_c0	2005	3962.82	4233.05	4030.04	45.04	60.39	41.43	XP_002323690.1	auxin efflux carrier component, auxin transport protein [Populus trichocarpa] >gi|222868320|gb|EEF05451.1| auxin efflux carrier component, auxin transport protein [Populus trichocarpa]	AK357058.1	Hordeum vulgare subsp. vulgare mRNA for predicted protein, complete cds, clone: NIASHv1045E04	--	--	--	--	--	PF03547	Membrane transport protein	GO:0055085//GO:0009926//GO:0006812	transmembrane transport//auxin polar transport//cation transport	GO:0009672	auxin:hydrogen symporter activity	GO:0016021	integral to membrane	KOG2722	Predicted membrane protein
comp100575_c0	1427	27	39	184	0.43	0.78	2.66	CBL94163.1	putative RNA-directed DNA polymerase (Reverse transcriptase) [Malus x domestica]	--	--	--	--	--	--	--	--	--	--	--	--	--	--	--	--	--
comp1005768_c0	330	0	2	3	0	0.17	0.19	--	--	--	--	--	--	--	--	--	--	--	--	--	--	--	--	--	--	--
comp100576_c0	1138	862.4	574.38	767.19	17.27	14.44	13.9	AFK43113.1	unknown [Lotus japonicus]	--	--	--	--	--	Q3E785	Succinate dehydrogenase assembly factor 1 homolog, mitochondrial OS=Saccharomyces cerevisiae (strain ATCC 204508 / S288c) GN=YDR379C-A PE=1 SV=1	--	--	GO:0006626	protein targeting to mitochondrion	GO:0003824	catalytic activity	GO:0005739	mitochondrion	KOG4620	Uncharacterized conserved protein
comp100577_c0	2201	68.01	120	252.67	0.7	1.56	2.37	--	--	--	--	--	--	--	--	--	--	--	--	--	--	--	--	--	--	--
comp100578_c0	785	37	10	22	1.07	0.36	0.58	--	--	--	--	--	--	--	--	--	--	--	--	--	--	--	--	--	--	--
comp100579_c0	613	2	37	46.86	0.07	1.73	1.58	--	--	--	--	--	--	--	--	--	--	--	--	--	--	--	--	--	--	--
comp100579_c1	291	1	4	8	0.08	0.39	0.57	--	--	--	--	--	--	--	--	--	--	--	--	--	--	--	--	--	--	--
comp10057_c0	467	2	8	2	0.1	0.49	0.09	--	--	--	--	--	--	--	--	--	--	--	--	--	--	--	--	--	--	--
comp100580_c0	4135	9545.2	5272.34	10614.7	52.61	36.47	52.91	XP_003555838.1	PREDICTED: anthranilate synthase component I-2, chloroplastic-like [Glycine max]	XM_002279440.1	PREDICTED: Vitis vinifera anthranilate synthase component I-2, chloroplastic-like (LOC100255399), mRNA	K01657	trpE	anthranilate synthase component I	P32069	Anthranilate synthase component I-2, chloroplastic OS=Arabidopsis thaliana GN=ASA2 PE=2 SV=1	PF04715	Anthranilate synthase component I, N terminal region	GO:0009094//GO:0009058//GO:0006571//GO:0000162	L-phenylalanine biosynthetic process//biosynthetic process//tyrosine biosynthetic process//tryptophan biosynthetic process	GO:0016833//GO:0004049	oxo-acid-lyase activity//anthranilate synthase activity	GO:0005950	anthranilate synthase complex	KOG1223	Isochorismate synthase
comp100580_c1	1660	714	957	731	9.8	16.49	9.08	XP_003549295.1	PREDICTED: uncharacterized protein LOC100805518 [Glycine max]	--	--	K13105	PRCC	proline-rich protein PRCC	--	--	PF03066//PF00641	Nucleoplasmin//Zn-finger in Ran binding protein and others	--	--	GO:0008270//GO:0003676	zinc ion binding//nucleic acid binding	GO:0005622	intracellular	--	--
comp100581_c0	1298	82	106	222.12	1.44	2.34	3.53	XP_002305116.1	predicted protein [Populus trichocarpa] >gi|222848080|gb|EEE85627.1| predicted protein [Populus trichocarpa]	--	--	--	--	--	--	--	PF00612	IQ calmodulin-binding motif	--	--	GO:0005515	protein binding	--	--	--	--
comp100582_c0	1236	1228.28	244	782.45	22.65	5.65	13.05	--	--	--	--	--	--	--	--	--	PF02326	Plant ATP synthase F0	GO:0015986//GO:0015992	ATP synthesis coupled proton transport//proton transport	GO:0015078	hydrogen ion transmembrane transporter activity	GO:0000276	mitochondrial proton-transporting ATP synthase complex, coupling factor F(o)	--	--
comp100583_c0	1694	273	176	332.07	3.67	2.97	4.04	XP_001771487.1	predicted protein [Physcomitrella patens subsp. patens] >gi|162677214|gb|EDQ63687.1| predicted protein [Physcomitrella patens subsp. patens]	--	--	K13095	SF1	splicing factor 1	Q4WXV6	Branchpoint-bridging protein OS=Neosartorya fumigata (strain ATCC MYA-4609 / Af293 / CBS 101355 / FGSC A1100) GN=bbp PE=3 SV=1	PF00013//PF00076	KH domain//RNA recognition motif. (a.k.a. RRM, RBD, or RNP domain)	--	--	GO:1901363//GO:0097159//GO:0003723//GO:0003676	heterocyclic compound binding//organic cyclic compound binding//RNA binding//nucleic acid binding	--	--	KOG0119	Splicing factor 1/branch point binding protein (RRM superfamily)
comp100584_c0	788	172	162.99	52	4.97	5.92	1.36	XP_002509621.1	DNA photolyase, putative [Ricinus communis] >gi|223549520|gb|EEF51008.1| DNA photolyase, putative [Ricinus communis]	--	--	K01669	E4.1.99.3, phrB	deoxyribodipyrimidine photo-lyase	Q9SB00	Deoxyribodipyrimidine photo-lyase OS=Arabidopsis thaliana GN=PHR1 PE=2 SV=1	PF00875	DNA photolyase	GO:0000719//GO:0007623//GO:0009650//GO:0055063//GO:0016036//GO:0006281//GO:0006355//GO:0071486//GO:0042549//GO:0015979	photoreactive repair//circadian rhythm//UV protection//sulfate ion homeostasis//cellular response to phosphate starvation//DNA repair//regulation of transcription, DNA-dependent//cellular response to high light intensity//photosystem II stabilization//photosynthesis	GO:0003904//GO:0003913//GO:0003700	deoxyribodipyrimidine photo-lyase activity//DNA photolyase activity//sequence-specific DNA binding transcription factor activity	GO:0009539//GO:0005634//GO:0009523//GO:0005667	photosystem II reaction center//nucleus//photosystem II//transcription factor complex	--	--
comp100585_c1	1187	741.91	535.66	912.41	14.24	12.91	15.84	XP_002297982.1	predicted protein [Populus trichocarpa] >gi|222845240|gb|EEE82787.1| predicted protein [Populus trichocarpa]	--	--	K07020	K07020	--	--	--	PF03708//PF01738	Avian retrovirus envelope protein, gp85//Dienelactone hydrolase family	GO:0008152	metabolic process	GO:0016787	hydrolase activity	GO:0019031//GO:0008537//GO:0005739	viral envelope//proteasome activator complex//mitochondrion	--	--
comp100585_c2	479	56	49	127	2.66	2.93	5.47	--	--	--	--	--	--	--	--	--	PF05297	Herpesvirus latent membrane protein 1 (LMP1)	GO:0019087	transformation of host cell by virus	--	--	GO:0016021	integral to membrane	--	--
comp100586_c0	1576	97	69	127	1.4	1.25	1.66	XP_002266691.1	PREDICTED: cytochrome P450 724B1 [Vitis vinifera] >gi|296085072|emb|CBI28487.3| unnamed protein product [Vitis vinifera]	--	--	K12639	CYP724B1, D11	cytochrome P450, family 724, subfamily B, polypeptide 1	Q6F4F5	Cytochrome P450 724B1 OS=Oryza sativa subsp. japonica GN=CYP724B1 PE=1 SV=1	PF00067	Cytochrome P450	GO:0016132//GO:0006118//GO:0055114//GO:0009647//GO:0022900	brassinosteroid biosynthetic process//electron transport//oxidation-reduction process//skotomorphogenesis//electron transport chain	GO:0009055//GO:0020037//GO:0005506//GO:0016705//GO:0004497	electron carrier activity//heme binding//iron ion binding//oxidoreductase activity, acting on paired donors, with incorporation or reduction of molecular oxygen//monooxygenase activity	GO:0016020//GO:0016023	membrane//cytoplasmic membrane-bounded vesicle	KOG0157	Cytochrome P450 CYP4/CYP19/CYP26 subfamilies
comp100587_c0	1488	1105.45	1137.44	1220.93	16.93	21.86	16.91	XP_002274268.1	PREDICTED: uncharacterized protein LOC100265858 [Vitis vinifera] >gi|147804778|emb|CAN76021.1| hypothetical protein VITISV_027070 [Vitis vinifera]	FQ387858.1	Vitis vinifera clone SS0AEB25YC06	--	--	--	--	--	PF03739//PF10099	Predicted permease YjgP/YjgQ family//Anti-sigma-K factor rskA	GO:0032259	methylation	GO:0008168	methyltransferase activity	GO:0016021//GO:0005886	integral to membrane//plasma membrane	--	--
comp100588_c0	2309	3423.99	885.99	1346.14	33.79	10.98	12.02	XP_002267819.2	PREDICTED: transcription factor bHLH70-like [Vitis vinifera]	--	--	--	--	--	Q56YJ8	Transcription factor FAMA OS=Arabidopsis thaliana GN=FMA PE=1 SV=1	--	--	--	--	--	--	GO:0043231//GO:0044444	intracellular membrane-bounded organelle//cytoplasmic part	--	--
comp100589_c0	4622	7557.33	3103.36	8562.52	37.26	19.21	38.19	AAZ20441.1	MYB91 [Malus x domestica]	GU076490.1	Castanea mollissima myb family transcription factor mRNA, complete cds	K09422	MYBP	myb proto-oncogene protein, plant	O80931	Transcription factor AS1 OS=Arabidopsis thaliana GN=AS1 PE=1 SV=1	PF03768//PF03938//PF10186//PF01297//PF04706//PF00249	Attacin, N-terminal region//Outer membrane protein (OmpH-like)//UV radiation resistance protein and autophagy-related subunit 14//Periplasmic solute binding protein family//Dickkopf N-terminal cysteine-rich region//Myb-like DNA-binding domain	GO:0009733//GO:0030178//GO:0042742//GO:0009739//GO:0030001//GO:0009651//GO:0009944//GO:0050832//GO:0008356//GO:0010338//GO:0009753//GO:0045088//GO:0010508//GO:0009751//GO:0046686//GO:0007275//GO:0009615	response to auxin stimulus//negative regulation of Wnt receptor signaling pathway//defense response to bacterium//response to gibberellin stimulus//metal ion transport//response to salt stress//polarity specification of adaxial/abaxial axis//defense response to fungus//asymmetric cell division//leaf formation//response to jasmonic acid stimulus//regulation of innate immune response//positive regu…	GO:0003677//GO:0042803//GO:0046872//GO:0051082	DNA binding//protein homodimerization activity//metal ion binding//unfolded protein binding	GO:0005730//GO:0005576//GO:0000793	nucleolus//extracellular region//condensed chromosome	KOG0048	Transcription factor, Myb superfamily
comp100589_c1	319	1	3	6	0.07	0.27	0.39	--	--	--	--	--	--	--	--	--	--	--	--	--	--	--	--	--	--	--
comp100589_c2	512	2	7	4	0.09	0.39	0.16	--	--	--	--	--	--	--	--	--	--	--	--	--	--	--	--	--	--	--
comp100589_c3	388	21	18.79	8	1.23	1.39	0.43	--	--	--	--	--	--	--	--	--	--	--	--	--	--	--	--	--	--	--
comp100589_c4	201	0	0	1	0	0	0.1	--	--	--	--	--	--	--	--	--	--	--	--	--	--	--	--	--	--	--
comp100589_c5	561	9	16	6	0.37	0.82	0.22	--	--	--	--	--	--	--	--	--	PF06432//PF03408//PF05434	Phosphatidylinositol N-acetylglucosaminyltransferase//Foamy virus envelope protein//TMEM9	--	--	--	--	--	--	--	--
comp100589_c6	1837	305	380.12	107	3.78	5.92	1.2	XP_002281164.1	PREDICTED: lycopene epsilon cyclase, chloroplastic [Vitis vinifera]	AF321536.1	Adonis palaestina lycopene epsilon-cyclase mRNA, complete cds	K06444	lcyE, crtL2	lycopene epsilon-cyclase	Q38932	Lycopene epsilon cyclase, chloroplastic OS=Arabidopsis thaliana GN=LUT2 PE=1 SV=2	PF01524//PF07992//PF00070//PF01134//PF01266//PF05834	Geminivirus V1 protein//Pyridine nucleotide-disulphide oxidoreductase//Pyridine nucleotide-disulphide oxidoreductase//Glucose inhibited division protein A//FAD dependent oxidoreductase//Lycopene cyclase protein	GO:0055114//GO:0008033//GO:0060967//GO:0019048//GO:0016117	oxidation-reduction process//tRNA processing//negative regulation of gene silencing by RNA//virus-host interaction//carotenoid biosynthetic process	GO:0050660//GO:0016705//GO:0016491	flavin adenine dinucleotide binding//oxidoreductase activity, acting on paired donors, with incorporation or reduction of molecular oxygen//oxidoreductase activity	GO:0030430	host cell cytoplasm	--	--
comp100589_c7	1321	33	65	77	0.57	1.41	1.2	--	--	--	--	--	--	--	--	--	--	--	GO:0007155	cell adhesion	--	--	GO:0016021	integral to membrane	--	--
comp100590_c0	1425	19	40	43	0.3	0.8	0.62	--	--	--	--	--	--	--	--	--	--	--	--	--	--	--	--	--	--	--
comp100591_c0	978	17	69.33	24	0.4	2.03	0.51	--	--	--	--	--	--	--	--	--	--	--	--	--	--	--	--	--	--	--
comp100592_c0	1114	1647.11	3958.46	2111.74	33.7	101.64	39.07	XP_002263868.1	PREDICTED: vacuolar protein-sorting-associated protein 37 homolog 2 [Vitis vinifera] >gi|297740010|emb|CBI30192.3| unnamed protein product [Vitis vinifera]	--	--	K12185	VPS37	ESCRT-I complex subunit VPS37	Q9SCP9	Vacuolar protein-sorting-associated protein 37 homolog 1 OS=Arabidopsis thaliana GN=VPS37-1 PE=1 SV=1	PF04111	Autophagy protein Apg6	GO:0006914	autophagy	GO:0005515	protein binding	GO:0005634//GO:0000813	nucleus//ESCRT I complex	KOG3270	Uncharacterized conserved protein
comp100593_c0	1477	2318.47	1373.83	3867.66	35.77	26.61	53.98	XP_002274871.1	PREDICTED: triosephosphate isomerase, chloroplastic-like isoform 1 [Vitis vinifera]	XM_002274835.2	PREDICTED: Vitis vinifera triosephosphate isomerase, chloroplastic-like, transcript variant 1 (LOC100260576), mRNA	K01803	TPI, tpiA	triosephosphate isomerase (TIM)	P48496	Triosephosphate isomerase, chloroplastic OS=Spinacia oleracea GN=TPIP1 PE=1 SV=1	PF00121	Triosephosphate isomerase	GO:0006642//GO:0019563//GO:0046486//GO:0006096//GO:0006020//GO:0009658//GO:0080022//GO:0006013//GO:0032504//GO:0008152//GO:0006094//GO:0006000//GO:0046166//GO:0015976	triglyceride mobilization//glycerol catabolic process//glycerolipid metabolic process//glycolysis//inositol metabolic process//chloroplast organization//primary root development//mannose metabolic process//multicellular organism reproduction//metabolic process//gluconeogenesis//fructose metabolic process//glyceraldehyde-3-phosphate biosynthetic process//carbon utilization	GO:0004807	triose-phosphate isomerase activity	GO:0048046//GO:0005739//GO:0009941//GO:0009579//GO:0009570	apoplast//mitochondrion//chloroplast envelope//thylakoid//chloroplast stroma	KOG1643	Triosephosphate isomerase
comp100594_c0	1337	939.97	876.06	600.07	16.02	18.74	9.25	XP_002322446.1	predicted protein [Populus trichocarpa] >gi|222869442|gb|EEF06573.1| predicted protein [Populus trichocarpa]	XM_002519603.1	Ricinus communis conserved hypothetical protein, mRNA	--	--	--	--	--	PF03503	Chlamydia cysteine-rich outer membrane protein 3	--	--	GO:0005201//GO:0003676	extracellular matrix structural constituent//nucleic acid binding	GO:0005634//GO:0030529//GO:0005578	nucleus//ribonucleoprotein complex//proteinaceous extracellular matrix	--	--
comp100595_c0	1961	80	20	35	0.93	0.29	0.37	--	--	--	--	--	--	--	--	--	--	--	--	--	--	--	--	--	--	--
comp100596_c0	826	128	64	195.01	3.53	2.22	4.87	Q02980.1	RecName: Full=Ribulose bisphosphate carboxylase small chain, chloroplastic; Short=RuBisCO small subunit; Flags: Precursor >gi|19581|emb|CAA46475.1| ribulose bisphosphate carboxylase [Malus sp.]	X65494.1	Malus (unidentified species of crab apple) mRNA for rubisco-1,5-bisphosphate carboxylase	K01602	rbcS	ribulose-bisphosphate carboxylase small chain	Q02980	Ribulose bisphosphate carboxylase small chain, chloroplastic OS=Malus sp. GN=RBCS PE=2 SV=1	PF11575	FhuF 2Fe-2S C-terminal domain	GO:0055114//GO:0015977//GO:0019253//GO:0046487//GO:0009853	oxidation-reduction process//carbon fixation//reductive pentose-phosphate cycle//glyoxylate metabolic process//photorespiration	GO:0051537//GO:0016984//GO:0004497	2 iron, 2 sulfur cluster binding//ribulose-bisphosphate carboxylase activity//monooxygenase activity	GO:0009573//GO:0009507	chloroplast ribulose bisphosphate carboxylase complex//chloroplast	--	--
comp100597_c0	2353	5365.2	6253.54	5606.72	51.96	76.02	49.12	XP_002276180.1	PREDICTED: serine/threonine-protein phosphatase 2A 65 kDa regulatory subunit A beta isoform [Vitis vinifera]	XM_002282060.2	PREDICTED: Vitis vinifera serine/threonine-protein phosphatase 2A 65 kDa regulatory subunit A beta isoform-like (LOC100244069), mRNA	K03456	PPP2R1	protein phosphatase 2 (formerly 2A), regulatory subunit A	Q38950	Serine/threonine-protein phosphatase 2A 65 kDa regulatory subunit A beta isoform OS=Arabidopsis thaliana GN=PP2AA2 PE=1 SV=2	PF02985	HEAT repeat	GO:0009789//GO:0051090//GO:0009723//GO:0046686//GO:0009926//GO:0006952//GO:0010119	positive regulation of abscisic acid mediated signaling pathway//regulation of sequence-specific DNA binding transcription factor activity//response to ethylene stimulus//response to cadmium ion//auxin polar transport//defense response//regulation of stomatal movement	GO:0008601//GO:0005515	protein phosphatase type 2A regulator activity//protein binding	GO:0005634//GO:0005618//GO:0005886	nucleus//cell wall//plasma membrane	KOG0211	Protein phosphatase 2A regulatory subunit A and related proteins
comp100598_c0	2641	815.04	2545.77	431.84	7.03	27.57	3.37	XP_002322206.1	predicted protein [Populus trichocarpa] >gi|222869202|gb|EEF06333.1| predicted protein [Populus trichocarpa]	XM_002276813.2	PREDICTED: Vitis vinifera uncharacterized LOC100243361 (LOC100243361), mRNA	K03517	nadA	quinolinate synthase	B4S6K6	Quinolinate synthase A OS=Prosthecochloris aestuarii (strain DSM 271 / SK 413) GN=nadA PE=3 SV=1	PF02445	Quinolinate synthetase A protein	GO:0051176//GO:0009060//GO:0016226//GO:0051347//GO:0019805//GO:0009435	positive regulation of sulfur metabolic process//aerobic respiration//iron-sulfur cluster assembly//positive regulation of transferase activity//quinolinate biosynthetic process//NAD biosynthetic process	GO:0008987//GO:0042803//GO:0051539//GO:0008047	quinolinate synthetase A activity//protein homodimerization activity//4 iron, 4 sulfur cluster binding//enzyme activator activity	GO:0019804//GO:0009507	quinolinate synthetase complex//chloroplast	KOG2510	SWI-SNF chromatin-remodeling complex protein
comp100599_c0	749	254.99	412	544.48	7.76	15.73	14.98	XP_003540347.1	PREDICTED: uncharacterized protein LOC100819670 [Glycine max]	--	--	--	--	--	--	--	PF06689//PF08271	ClpX C4-type zinc finger//TFIIB zinc-binding	GO:0006355	regulation of transcription, DNA-dependent	GO:0008270//GO:0046983	zinc ion binding//protein dimerization activity	--	--	--	--
comp100599_c1	1252	637.95	328.99	1025.97	11.61	7.52	16.89	CBI16598.3	unnamed protein product [Vitis vinifera]	AK358034.1	Hordeum vulgare subsp. vulgare mRNA for predicted protein, complete cds, clone: NIASHv1067G03	--	--	--	O49743	GATA transcription factor 4 OS=Arabidopsis thaliana GN=GATA4 PE=2 SV=1	PF00320	GATA zinc finger	GO:0006355//GO:0009416	regulation of transcription, DNA-dependent//response to light stimulus	GO:0043565//GO:0008270//GO:0003700//GO:0005488	sequence-specific DNA binding//zinc ion binding//sequence-specific DNA binding transcription factor activity//binding	GO:0005667	transcription factor complex	KOG1601	GATA-4/5/6 transcription factors
comp1005_c0	502	10	6	6	0.45	0.34	0.25	XP_003633984.1	PREDICTED: probable F-box protein At3g61730-like [Vitis vinifera] >gi|297745434|emb|CBI40514.3| unnamed protein product [Vitis vinifera]	--	--	--	--	--	Q9M365	Probable F-box protein At3g61730 OS=Arabidopsis thaliana GN=RMF PE=1 SV=2	--	--	GO:0048658//GO:0055046	tapetal layer development//microgametogenesis	--	--	GO:0005634	nucleus	--	--
comp100600_c0	1612	36.63	247.04	57	0.52	4.38	0.73	--	--	--	--	--	--	--	--	--	--	--	--	--	--	--	--	--	--	--
comp100601_c0	1823	476.01	1578.99	593	5.95	24.78	6.71	XP_002281454.1	PREDICTED: adenosine 3'-phospho 5'-phosphosulfate transporter 1 [Vitis vinifera] >gi|297746141|emb|CBI16197.3| unnamed protein product [Vitis vinifera]	XM_002281418.2	PREDICTED: Vitis vinifera adenosine 3'-phospho 5'-phosphosulfate transporter 1-like (LOC100262222), mRNA	K15276	SLC35B2, PAPST1	solute carrier family 35 (adenosine 3'-phospho 5'-phosphosulfate transporter), member B2	Q6NMB6	UDP-galactose/UDP-glucose transporter 5B OS=Arabidopsis thaliana GN=At5g59740 PE=2 SV=1	PF00892//PF08449//PF08018	EamA-like transporter family//UAA transporter family//Frog antimicrobial peptide	GO:0055085//GO:0008643	transmembrane transport//carbohydrate transport	GO:0005351	sugar:hydrogen symporter activity	GO:0016020//GO:0016021//GO:0000139	membrane//integral to membrane//Golgi membrane	KOG1581	UDP-galactose transporter related protein
comp100602_c0	658	12	10	31	0.42	0.43	0.97	--	--	--	--	--	--	--	--	--	--	--	--	--	--	--	--	--	--	--
comp100603_c0	1690	128	336	575.02	1.73	5.69	7.01	XP_003611672.1	hypothetical protein MTR_5g016570 [Medicago truncatula] >gi|355513007|gb|AES94630.1| hypothetical protein MTR_5g016570 [Medicago truncatula]	--	--	--	--	--	Q9SD53	UPF0481 protein At3g47200 OS=Arabidopsis thaliana GN=At3g47200 PE=1 SV=1	PF03311	Cornichon protein	GO:0035556	intracellular signal transduction	--	--	GO:0016020	membrane	--	--
comp100604_c0	1240	233	133	392	4.28	3.07	6.52	XP_003546267.1	PREDICTED: obg-like ATPase 1-like [Glycine max]	--	--	K06942	K06942	--	Q5ZM25	Obg-like ATPase 1 OS=Gallus gallus GN=OLA1 PE=2 SV=1	--	--	--	--	--	--	--	--	KOG1491	Predicted GTP-binding protein (ODN superfamily)
comp1006050_c0	203	0	1	0	0	0.14	0	--	--	--	--	--	--	--	--	--	--	--	--	--	--	--	--	--	--	--
comp100605_c0	1983	1025.26	2454.11	1479	11.78	35.4	15.37	XP_002285479.1	PREDICTED: uncharacterized RNA-binding protein C23E6.01c-like isoform 1 [Vitis vinifera]	XM_002285443.1	PREDICTED: Vitis vinifera uncharacterized LOC100243203, transcript variant 1 (LOC100243203), mRNA	--	--	--	Q8VXZ9	Polyadenylate-binding protein RBP47B' OS=Arabidopsis thaliana GN=RBP47B' PE=2 SV=1	PF00076	RNA recognition motif. (a.k.a. RRM, RBD, or RNP domain)	--	--	GO:0000166//GO:0003676	nucleotide binding//nucleic acid binding	--	--	KOG0118	FOG: RRM domain
comp1006064_c0	417	1	8	1	0.05	0.55	0.05	--	--	--	--	--	--	--	--	--	--	--	--	--	--	--	--	--	--	--
comp100606_c0	1945	1935.98	912.94	1246.75	22.68	13.43	13.21	XP_002274569.1	PREDICTED: probable E3 ubiquitin-protein ligase HERC1 [Vitis vinifera] >gi|296082603|emb|CBI21608.3| unnamed protein product [Vitis vinifera]	--	--	--	--	--	Q5PQN1	Probable E3 ubiquitin-protein ligase HERC4 OS=Rattus norvegicus GN=Herc4 PE=2 SV=1	--	--	--	--	--	--	--	--	KOG1426	FOG: RCC1 domain
comp1006076_c0	746	0	10	11	0	0.38	0.3	--	--	--	--	--	--	--	--	--	PF01024	Colicin pore forming domain	GO:0050829//GO:0019835	defense response to Gram-negative bacterium//cytolysis	--	--	GO:0016021	integral to membrane	--	--
comp100607_c0	2250	228	207	80	2.31	2.63	0.73	--	--	--	--	--	--	--	--	--	--	--	--	--	--	--	--	--	--	--
comp1006083_c0	540	8.56	1	6	0.36	0.05	0.23	--	--	--	--	--	--	--	--	--	PF05710	Coiled coil	--	--	GO:0005515	protein binding	--	--	--	--
comp100608_c0	571	139	42	15	5.55	2.1	0.54	--	--	XM_002275817.1	PREDICTED: Vitis vinifera ethylene-responsive transcription factor ERF022-like (LOC100258486), mRNA	--	--	--	--	--	--	--	--	--	--	--	--	--	--	--
comp100608_c1	761	1256	289	137	37.61	10.86	3.71	ABU84809.1	putative dehydration-responsive element binding protein [Broussonetia papyrifera]	--	--	--	--	--	Q84QC2	Ethylene-responsive transcription factor ERF017 OS=Arabidopsis thaliana GN=ERF017 PE=2 SV=1	PF00847	AP2 domain	GO:0009611//GO:0006355//GO:0009607	response to wounding//regulation of transcription, DNA-dependent//response to biotic stimulus	GO:0003677//GO:0003700	DNA binding//sequence-specific DNA binding transcription factor activity	GO:0005634//GO:0005667	nucleus//transcription factor complex	--	--
comp100609_c0	1758	4767.27	5298.21	2232.1	61.8	86.21	26.17	XP_002264767.1	PREDICTED: uncharacterized protein At2g24330 [Vitis vinifera] >gi|296088463|emb|CBI37454.3| unnamed protein product [Vitis vinifera]	XM_003635290.1	PREDICTED: Vitis vinifera uncharacterized LOC100853476 (LOC100853476), mRNA	--	--	--	Q9ZQ34	Uncharacterized protein At2g24330 OS=Arabidopsis thaliana GN=At2g24330 PE=2 SV=1	--	--	GO:0016192	vesicle-mediated transport	--	--	GO:0016021	integral to membrane	KOG2846	Predicted membrane protein
comp10060_c0	352	2	4	3	0.13	0.33	0.18	--	--	--	--	--	--	--	--	--	--	--	--	--	--	--	--	--	--	--
comp100610_c0	1175	43	53	57	0.83	1.29	1	CAN65014.1	hypothetical protein VITISV_027353 [Vitis vinifera]	--	--	--	--	--	--	--	--	--	--	--	--	--	--	--	--	--
comp100611_c0	863	46	15	41	1.21	0.5	0.98	--	--	--	--	--	--	--	--	--	--	--	--	--	--	--	--	--	--	--
comp100612_c0	368	33	128	112.03	2.04	9.95	6.28	--	--	--	--	--	--	--	--	--	--	--	--	--	--	--	--	--	--	--
comp1006138_c0	445	3	4	7	0.15	0.26	0.32	XP_002269599.2	PREDICTED: calmodulin-binding transcription activator 3-like [Vitis vinifera]	--	--	--	--	--	P0C2F6	Putative ribonuclease H protein At1g65750 OS=Arabidopsis thaliana GN=At1g65750 PE=3 SV=1	--	--	--	--	--	--	--	--	--	--
comp100613_c0	2423	2280.46	1075	262	21.45	12.69	2.23	XP_002285314.2	PREDICTED: receptor like protein kinase S.2-like [Vitis vinifera]	XM_003539380.1	PREDICTED: Glycine max putative leucine-rich repeat receptor-like serine/threonine-protein kinase At2g19230-like (LOC100792694), mRNA	--	--	--	F4IB81	LysM domain receptor-like kinase 3 OS=Arabidopsis thaliana GN=LYK3 PE=2 SV=1	PF07714//PF00069	Protein tyrosine kinase//Protein kinase domain	GO:0016310//GO:0006468//GO:0006944	phosphorylation//protein phosphorylation//cellular membrane fusion	GO:0005524//GO:0004672//GO:0016301	ATP binding//protein kinase activity//kinase activity	GO:0005886	plasma membrane	KOG1187	Serine/threonine protein kinase
comp100614_c0	1635	42	24	32	0.59	0.42	0.4	--	--	--	--	--	--	--	--	--	--	--	--	--	--	--	--	--	--	--
comp100615_c0	2398	1549.91	1089	1484.43	14.73	12.99	12.76	XP_002273159.1	PREDICTED: flap endonuclease GEN-like 1 [Vitis vinifera] >gi|296089141|emb|CBI38844.3| unnamed protein product [Vitis vinifera]	--	--	K15338	GEN1, GEN	flap endonuclease GEN	Q64MA3	Flap endonuclease GEN-like 1 OS=Oryza sativa subsp. japonica GN=RAD PE=2 SV=1	PF00752//PF00867	XPG N-terminal domain//XPG I-region	GO:0006281//GO:0090304	DNA repair//nucleic acid metabolic process	GO:0043566//GO:0004519//GO:0004518	structure-specific DNA binding//endonuclease activity//nuclease activity	--	--	KOG2519	5'-3' exonuclease
comp100616_c0	1094	8	93	1	0.17	2.43	0.02	--	--	--	--	--	--	--	--	--	--	--	--	--	--	--	--	--	--	--
comp100617_c1	1561	132	232	554.29	1.93	4.25	7.32	XP_002282677.1	PREDICTED: putative L-ascorbate peroxidase 6 [Vitis vinifera] >gi|296082040|emb|CBI21045.3| unnamed protein product [Vitis vinifera]	XM_002282641.2	PREDICTED: Vitis vinifera L-ascorbate peroxidase-like (LOC100247405), mRNA	K00434	E1.11.1.11	L-ascorbate peroxidase	Q8GY91	Putative L-ascorbate peroxidase 6 OS=Arabidopsis thaliana GN=APX6 PE=2 SV=1	PF00141	Peroxidase	GO:0006804//GO:0006979//GO:0055114	peroxidase reaction//response to oxidative stress//oxidation-reduction process	GO:0020037//GO:0004601	heme binding//peroxidase activity	GO:0009536	plastid	--	--
comp100618_c0	457	33.16	4.4	3	1.65	0.28	0.14	--	--	--	--	--	--	--	--	--	--	--	--	--	--	--	--	--	--	--
comp100618_c1	862	4	15	29.05	0.11	0.5	0.69	--	--	--	--	--	--	--	--	--	PF04692//PF01529//PF03165	Platelet-derived growth factor, N terminal region//DHHC zinc finger domain//MH1 domain	GO:0007165//GO:0008283//GO:0006355//GO:0040007	signal transduction//cell proliferation//regulation of transcription, DNA-dependent//growth	GO:0008083//GO:0008270	growth factor activity//zinc ion binding	GO:0016020//GO:0005622	membrane//intracellular	--	--
comp100618_c2	1319	2	28	66	0.03	0.61	1.03	--	--	--	--	--	--	--	--	--	PF00181	Ribosomal Proteins L2, RNA binding domain	GO:0042254//GO:0006412	ribosome biogenesis//translation	GO:0003735	structural constituent of ribosome	GO:0005840//GO:0005622	ribosome//intracellular	--	--
comp100618_c3	616	4	31	1	0.15	1.44	0.03	--	--	--	--	--	--	--	--	--	--	--	--	--	--	--	--	--	--	--
comp100619_c0	892	11	20	33	0.28	0.64	0.76	--	--	--	--	--	--	--	--	--	PF06988	NifT/FixU protein	GO:0009399	nitrogen fixation	--	--	--	--	--	--
comp10061_c0	215	0	0	2	0	0	0.19	--	--	--	--	--	--	--	--	--	--	--	--	--	--	--	--	--	--	--
comp100620_c0	3810	960	1248.97	1711.98	5.74	9.38	9.26	XP_002520757.1	DNA repair helicase rad3/xp-d, putative [Ricinus communis] >gi|223540142|gb|EEF41719.1| DNA repair helicase rad3/xp-d, putative [Ricinus communis]	XM_004158898.1	PREDICTED: Cucumis sativus DNA repair helicase UVH6-like (LOC101205132), mRNA	K10844	ERCC2, XPD	DNA excision repair protein ERCC-2	Q8W4M7	DNA repair helicase UVH6 OS=Arabidopsis thaliana GN=UVH6 PE=1 SV=1	PF06733//PF00270//PF05294//PF04851//PF01625//PF06777//PF00176	DEAD_2//DEAD/DEAH box helicase//Scorpion short toxin//Type III restriction enzyme, res subunit//Peptide methionine sulfoxide reductase//Protein of unknown function (DUF1227)//SNF2 family N-terminal domain	GO:0043687//GO:0010286//GO:0055114//GO:0045893//GO:0006289//GO:0006457//GO:0009644//GO:0010212//GO:0000394//GO:0009411//GO:0042542//GO:0006366//GO:0019538//GO:0000724//GO:0009405	post-translational protein modification//heat acclimation//oxidation-reduction process//positive regulation of transcription, DNA-dependent//nucleotide-excision repair//protein folding//response to high light intensity//response to ionizing radiation//RNA splicing, via endonucleolytic cleavage and ligation//response to UV//response to hydrogen peroxide//transcription from RNA polymerase II promot…	GO:0003677//GO:0005524//GO:0008026//GO:0016787//GO:0005515//GO:0003676//GO:0004003//GO:0016671	DNA binding//ATP binding//ATP-dependent helicase activity//hydrolase activity//protein binding//nucleic acid binding//ATP-dependent DNA helicase activity//oxidoreductase activity, acting on a sulfur group of donors, disulfide as acceptor	GO:0005576//GO:0005634//GO:0005657	extracellular region//nucleus//replication fork	KOG1131	RNA polymerase II transcription initiation/nucleotide excision repair factor TFIIH, 5'-3' helicase subunit RAD3
comp100620_c1	549	6	22	18	0.25	1.15	0.68	--	--	--	--	--	--	--	--	--	--	--	--	--	--	--	--	--	--	--
comp100621_c0	1779	694.8	1073.4	843	8.9	17.26	9.77	XP_002277802.1	PREDICTED: UDP-glucuronic acid decarboxylase 1-like isoform 1 [Vitis vinifera]	XM_001776599.1	Physcomitrella patens subsp. patens predicted protein (PHYPADRAFT_221198) mRNA, complete cds	--	--	--	Q8NBZ7	UDP-glucuronic acid decarboxylase 1 OS=Homo sapiens GN=UXS1 PE=1 SV=1	PF01370//PF02719//PF04321//PF00106//PF01073//PF01141	NAD dependent epimerase/dehydratase family//Polysaccharide biosynthesis protein//RmlD substrate binding domain//short chain dehydrogenase//3-beta hydroxysteroid dehydrogenase/isomerase family//Gag polyprotein, inner coat protein p12	GO:0005982//GO:0055114//GO:0009117//GO:0045226//GO:0009058//GO:0019872//GO:0008207//GO:0044237//GO:0030639//GO:0006694//GO:0008209//GO:0008152//GO:0005985//GO:0009225//GO:0008210//GO:0042732	starch metabolic process//oxidation-reduction process//nucleotide metabolic process//extracellular polysaccharide biosynthetic process//biosynthetic process//streptomycin biosynthetic process//C21-steroid hormone metabolic process//cellular metabolic process//polyketide biosynthetic process//steroid biosynthetic process//androgen metabolic process//metabolic process//sucrose metabolic process//nu…	GO:0008831//GO:0000166//GO:0016491//GO:0016616//GO:0003824//GO:0048040//GO:0003854//GO:0050662	dTDP-4-dehydrorhamnose reductase activity//nucleotide binding//oxidoreductase activity//oxidoreductase activity, acting on the CH-OH group of donors, NAD or NADP as acceptor//catalytic activity//UDP-glucuronate decarboxylase activity//3-beta-hydroxy-delta5-steroid dehydrogenase activity//coenzyme binding	GO:0019028//GO:0005886//GO:0005802//GO:0005768//GO:0005794	viral capsid//plasma membrane//trans-Golgi network//endosome//Golgi apparatus	KOG1429	dTDP-glucose 4-6-dehydratase/UDP-glucuronic acid decarboxylase
comp100622_c0	1169	209	145	373	4.07	3.55	6.58	XP_002280054.2	PREDICTED: myb-related protein 308-like [Vitis vinifera] >gi|297738722|emb|CBI27967.3| unnamed protein product [Vitis vinifera]	BT097403.1	Soybean clone JCVI-FLGm-16K1 unknown mRNA	K09422	MYBP	myb proto-oncogene protein, plant	Q9SJL7	Transcription factor RAX2 OS=Arabidopsis thaliana GN=RAX2 PE=1 SV=1	PF00249	Myb-like DNA-binding domain	--	--	GO:0003677	DNA binding	--	--	KOG0048	Transcription factor, Myb superfamily
comp100623_c0	498	50	9	30	2.29	0.52	1.24	CAA19723.1	putative receptor like kinase [Arabidopsis thaliana] >gi|7269582|emb|CAB79584.1| putative receptor like kinase [Arabidopsis thaliana]	--	--	--	--	--	O81832	G-type lectin S-receptor-like serine/threonine-protein kinase At4g27290 OS=Arabidopsis thaliana GN=At4g27290 PE=2 SV=4	PF00954	S-locus glycoprotein family	GO:0048544	recognition of pollen	GO:0016772	transferase activity, transferring phosphorus-containing groups	--	--	--	--
comp100623_c1	521	51	29	35	2.23	1.59	1.38	XP_003635354.1	PREDICTED: uncharacterized protein LOC100854728 [Vitis vinifera]	--	--	--	--	--	O81905	Receptor-like serine/threonine-protein kinase SD1-8 OS=Arabidopsis thaliana GN=SD18 PE=1 SV=1	PF02932	Neurotransmitter-gated ion-channel transmembrane region	GO:0009987//GO:0006811	cellular process//ion transport	GO:0004672	protein kinase activity	GO:0016020	membrane	--	--
comp100623_c2	685	77	47	34	2.56	1.96	1.02	XP_002334193.1	predicted protein [Populus trichocarpa] >gi|222870059|gb|EEF07190.1| predicted protein [Populus trichocarpa]	--	--	--	--	--	O81832	G-type lectin S-receptor-like serine/threonine-protein kinase At4g27290 OS=Arabidopsis thaliana GN=At4g27290 PE=2 SV=4	PF00954	S-locus glycoprotein family	GO:0048544	recognition of pollen	GO:0016772	transferase activity, transferring phosphorus-containing groups	--	--	--	--
comp100624_c0	816	8	77	47	0.22	2.7	1.19	--	--	--	--	--	--	--	--	--	--	--	--	--	--	--	--	--	--	--
comp100625_c0	1609	1395.22	1009.47	2083.03	19.76	17.95	26.69	ADR71242.1	60S ribosomal protein L34B [Hevea brasiliensis]	FQ389151.1	Vitis vinifera clone SS0AEB20YL05	K02915	RP-L34e, RPL34	large subunit ribosomal protein L34e	P40590	60S ribosomal protein L34 OS=Pisum sativum GN=RPL34 PE=2 SV=1	PF01199	Ribosomal protein L34e	GO:0042254//GO:0006412	ribosome biogenesis//translation	GO:0003735	structural constituent of ribosome	GO:0005840//GO:0005622//GO:0022625//GO:0005730//GO:0005886//GO:0009507	ribosome//intracellular//cytosolic large ribosomal subunit//nucleolus//plasma membrane//chloroplast	KOG1790	60s ribosomal protein L34
comp100625_c1	2353	4111.75	3142.89	5634	39.82	38.21	49.35	CAN80825.1	hypothetical protein VITISV_015452 [Vitis vinifera]	AJ938068.1	Senna occidentalis mRNA for galactomannan galactosyltransferase (gmgt1 gene)	--	--	--	O81007	Putative glycosyltransferase 7 OS=Arabidopsis thaliana GN=GT7 PE=2 SV=1	PF00424//PF01199	REV protein (anti-repression trans-activator protein)//Ribosomal protein L34e	GO:0006355//GO:0042254//GO:0006412	regulation of transcription, DNA-dependent//ribosome biogenesis//translation	GO:2001070//GO:0016758//GO:0003735//GO:0003700	starch binding//transferase activity, transferring hexosyl groups//structural constituent of ribosome//sequence-specific DNA binding transcription factor activity	GO:0042025//GO:0005840//GO:0022625//GO:0005730//GO:0005667//GO:0016021//GO:0005739//GO:0005886//GO:0009507	host cell nucleus//ribosome//cytosolic large ribosomal subunit//nucleolus//transcription factor complex//integral to membrane//mitochondrion//plasma membrane//chloroplast	KOG1216	von Willebrand factor and related coagulation proteins
[truncated: 113,236 more rows]
