# Supplementary material for: De novo comparative transcriptome analysis provides new insights into sucrose induced somatic embryogenesis in camphor tree (Cinnamomum camphora L.)
Source: BMC Genomics. 2016 Jan 5;17:26. doi: 10.1186/s12864-015-2357-8 (PMC4700650; doi:10.1186/s12864-015-2357-8)
Supplement: Additional file 5: Table S4. — Functional annotation of non-redundant unigenes against KEGG database. (XLSX 66 kb) [file 12864_2015_2357_MOESM5_ESM.xlsx]

## Sheet: Table S4
Pathway Hierarchy 1	Pathway Hierarchy 2	KEGG Pathway	Pathway ID	Gene Number	Gene IDs
Cellular Processes	Cell communication	Adherens junction	ko04520	27	comp98370_c0,comp89346_c1,comp100686_c0,comp84288_c0,comp93950_c0,comp89346_c0,comp93684_c1,comp85908_c0,comp101975_c0,comp55722_c0,comp103626_c0,comp102451_c0,comp96073_c0,comp88640_c1,comp88640_c0,comp86393_c0,comp87245_c0,comp86994_c0,comp103677_c1,comp96073_c1,comp112572_c0,comp34610_c0,comp78975_c0,comp105140_c2,comp79565_c0,comp2982917_c0,comp79018_c0
Cellular Processes	Cell communication	Focal adhesion	ko04510	42	comp89346_c1,comp106409_c1,comp80084_c1,comp80084_c0,comp107731_c0,comp76682_c0,comp79972_c1,comp80542_c0,comp103488_c0,comp103626_c0,comp102451_c0,comp80536_c1,comp105189_c0,comp88640_c0,comp55063_c0,comp103677_c1,comp79972_c0,comp94436_c0,comp102247_c0,comp90389_c1,comp79565_c0,comp2982917_c0,comp98370_c0,comp99887_c0,comp84288_c0,comp89346_c0,comp80536_c0,comp55722_c0,comp100064_c0,comp96073_c…
Cellular Processes	Cell communication	Gap junction	ko04540	37	comp89346_c1,comp88672_c2,comp46746_c0,comp103367_c0,comp105299_c6,comp98591_c1,comp80542_c0,comp103626_c0,comp93847_c1,comp88672_c3,comp105189_c0,comp93847_c0,comp93847_c3,comp76282_c0,comp88599_c0,comp103677_c1,comp88672_c0,comp87653_c0,comp105299_c0,comp91620_c0,comp88672_c1,comp98370_c0,comp98465_c2,comp89346_c0,comp105299_c1,comp1690052_c0,comp105299_c4,comp98465_c1,comp105299_c5,comp55722_c…
Cellular Processes	Cell communication	Tight junction	ko04530	26	comp109765_c1,comp100493_c2,comp97167_c0,comp100686_c0,comp93684_c1,comp107753_c0,comp85908_c0,comp101975_c0,comp109706_c0,comp100493_c1,comp102451_c0,comp82061_c0,comp100064_c0,comp88980_c0,comp100597_c0,comp92084_c0,comp34092_c0,comp80610_c0,comp87430_c0,comp93787_c0,comp102188_c0,comp78975_c0,comp101844_c1,comp102247_c0,comp107421_c0,comp79018_c0
Cellular Processes	Cell growth and death	Apoptosis	ko04210	5	comp91991_c0,comp109862_c3,comp77782_c0,comp110272_c0,comp94157_c1
Cellular Processes	Cell growth and death	Cell cycle	ko04110	134	comp98111_c0,comp110172_c0,comp105360_c0,comp99051_c1,comp110287_c0,comp56643_c0,comp96754_c0,comp106250_c0,comp108113_c1,comp30956_c0,comp91569_c0,comp107832_c1,comp97147_c0,comp104581_c0,comp73370_c0,comp93695_c0,comp98494_c0,comp106397_c0,comp108497_c3,comp100406_c1,comp92125_c1,comp86729_c0,comp110272_c0,comp109158_c0,comp63104_c0,comp74063_c0,comp106409_c1,comp110052_c1,comp80084_c1,comp1087…
Cellular Processes	Cell growth and death	Cell cycle - Caulobacter	ko04112	23	comp94338_c1,comp111516_c0,comp100966_c0,comp94023_c2,comp94338_c0,comp92743_c2,comp103338_c0,comp94023_c1,comp74903_c0,comp92743_c3,comp95679_c0,comp107603_c1,comp104713_c0,comp99541_c0,comp102044_c2,comp98616_c0,comp99716_c0,comp92743_c1,comp87579_c0,comp103756_c0,comp71771_c0,comp84176_c0,comp94023_c0
Cellular Processes	Cell growth and death	Cell cycle - yeast	ko04111	96	comp98111_c0,comp92901_c0,comp109765_c1,comp107753_c0,comp110172_c0,comp95774_c0,comp91009_c0,comp105360_c0,comp82061_c0,comp110287_c0,comp106119_c0,comp106250_c0,comp102418_c0,comp108113_c1,comp110396_c0,comp91569_c0,comp110041_c0,comp94744_c0,comp108794_c0,comp97767_c2,comp107131_c0,comp97147_c0,comp97167_c0,comp93695_c0,comp108636_c0,comp108408_c0,comp108748_c0,comp91990_c0,comp101345_c0,comp1…
Cellular Processes	Cell growth and death	Meiosis - yeast	ko04113	68	comp110172_c0,comp79972_c1,comp105360_c0,comp82061_c0,comp110287_c0,comp106119_c0,comp106250_c0,comp108113_c1,comp55063_c0,comp78864_c1,comp94436_c0,comp90389_c1,comp103432_c4,comp97767_c2,comp107131_c0,comp97147_c0,comp97167_c0,comp93695_c0,comp108748_c0,comp101345_c0,comp91990_c0,comp103432_c3,comp106280_c0,comp105171_c0,comp106397_c0,comp105055_c0,comp106169_c2,comp108497_c3,comp100597_c0,comp…
Cellular Processes	Cell growth and death	Oocyte meiosis	ko04114	101	comp103430_c0,comp89346_c1,comp87695_c0,comp110172_c0,comp74063_c1,comp91991_c0,comp79972_c1,comp80542_c0,comp82061_c0,comp110287_c0,comp56643_c0,comp106119_c0,comp93210_c0,comp96754_c0,comp102418_c0,comp105189_c0,comp55063_c0,comp30956_c0,comp91569_c0,comp100630_c1,comp94436_c0,comp94744_c0,comp90389_c1,comp103432_c4,comp97767_c2,comp98370_c0,comp97167_c0,comp73370_c0,comp80485_c0,comp89346_c0,c…
Cellular Processes	Cell growth and death	p53 signaling pathway	ko04115	43	comp103644_c0,comp85017_c2,comp107314_c1,comp95939_c0,comp100406_c0,comp100939_c0,comp74063_c1,comp93182_c2,comp110699_c0,comp56643_c0,comp85017_c1,comp100363_c1,comp31567_c0,comp93182_c1,comp105452_c0,comp94157_c1,comp107832_c1,comp103941_c2,comp102247_c0,comp88647_c0,comp100363_c2,comp73370_c0,comp91474_c0,comp94997_c1,comp91511_c0,comp98602_c0,comp2963639_c0,comp104132_c0,comp77782_c0,comp8770…
Cellular Processes	Cell motility	Regulation of actin cytoskeleton	ko04810	81	comp89346_c1,comp79189_c0,comp100987_c0,comp103376_c1,comp101767_c2,comp79972_c1,comp80542_c0,comp91623_c0,comp92190_c0,comp105189_c0,comp55063_c0,comp105008_c2,comp77459_c0,comp84448_c2,comp94436_c0,comp89096_c0,comp90389_c1,comp98370_c0,comp103439_c0,comp96995_c0,comp89346_c0,comp110638_c0,comp105008_c0,comp55722_c0,comp100637_c0,comp47906_c0,comp96174_c0,comp11181_c0,comp99798_c2,comp87245_c0,…
Cellular Processes	Transport and catabolism	Endocytosis	ko04144	173	comp90416_c0,comp97112_c1,comp97298_c0,comp84162_c1,comp107759_c0,comp43548_c1,comp80618_c1,comp79917_c0,comp59931_c0,comp32107_c0,comp105735_c7,comp97938_c0,comp104420_c1,comp109347_c3,comp4010480_c0,comp91172_c2,comp103230_c0,comp101728_c0,comp88866_c2,comp90243_c1,comp95534_c1,comp98128_c5,comp97112_c0,comp90889_c1,comp97664_c2,comp109548_c0,comp95373_c1,comp822056_c0,comp95543_c1,comp98128_c0…
Cellular Processes	Transport and catabolism	Lysosome	ko04142	71	comp93486_c0,comp102015_c0,comp106313_c2,comp96269_c0,comp105524_c0,comp106472_c1,comp108745_c1,comp84162_c1,comp93725_c0,comp109617_c0,comp107328_c0,comp101694_c1,comp98033_c0,comp98899_c0,comp96090_c0,comp10460_c0,comp102000_c0,comp76385_c0,comp109400_c0,comp92080_c0,comp101694_c0,comp68170_c0,comp98128_c4,comp79207_c0,comp98128_c5,comp107795_c0,comp106749_c2,comp100295_c0,comp97416_c0,comp1026…
Cellular Processes	Transport and catabolism	Peroxisome	ko04146	103	comp88230_c2,comp94407_c0,comp88230_c3,comp106034_c0,comp98347_c0,comp99647_c2,comp105575_c0,comp104420_c2,comp110019_c0,comp97523_c0,comp88588_c0,comp76177_c0,comp100923_c0,comp106949_c0,comp89619_c0,comp98407_c1,comp91403_c0,comp88857_c1,comp31192_c0,comp74843_c0,comp100494_c0,comp92225_c0,comp53749_c1,comp93203_c0,comp86633_c1,comp88230_c1,comp1203902_c0,comp88230_c0,comp8198_c0,comp105113_c0,…
Cellular Processes	Transport and catabolism	Phagosome	ko04145	102	comp88672_c2,comp46746_c0,comp95955_c1,comp93772_c0,comp105299_c6,comp90152_c0,comp97298_c0,comp110595_c0,comp160102_c0,comp98591_c1,comp100215_c0,comp93847_c1,comp62142_c0,comp83943_c0,comp88672_c3,comp31276_c0,comp79961_c1,comp104036_c0,comp88599_c0,comp105810_c0,comp84448_c2,comp88672_c0,comp110367_c1,comp100982_c2,comp98607_c0,comp617968_c0,comp89634_c0,comp79137_c0,comp89096_c0,comp88672_c1,…
Cellular Processes	Transport and catabolism	Regulation of autophagy	ko04140	15	comp90156_c0,comp106955_c0,comp105798_c3,comp86275_c0,comp94412_c0,comp102632_c0,comp41975_c0,comp110595_c0,comp91110_c0,comp99167_c0,comp107716_c0,comp91979_c0,comp109265_c1,comp102645_c0,comp92137_c0
Environmental Information Processing	Membrane transport	ABC transporters	ko02010	40	comp95916_c5,comp96811_c1,comp95626_c0,comp95916_c3,comp109873_c0,comp107649_c0,comp2339078_c0,comp88223_c0,comp97302_c0,comp94675_c0,comp88223_c1,comp647136_c0,comp1221088_c0,comp970560_c0,comp105973_c0,comp20823_c0,comp81766_c0,comp2886860_c0,comp440147_c0,comp82352_c0,comp102168_c2,comp102168_c1,comp82352_c1,comp82352_c2,comp65752_c0,comp65752_c1,comp88223_c2,comp101182_c0,comp93786_c0,comp102…
Environmental Information Processing	Membrane transport	Bacterial secretion system	ko03070	14	comp104119_c0,comp103299_c1,comp108249_c1,comp99147_c0,comp103299_c2,comp109115_c1,comp92783_c0,comp45486_c0,comp80195_c0,comp90953_c1,comp106277_c1,comp102231_c0,comp92380_c0,comp100109_c0
Environmental Information Processing	Signal transduction	Calcium signaling pathway	ko04020	35	comp103430_c0,comp107011_c0,comp87695_c0,comp107267_c0,comp91991_c0,comp106719_c0,comp88209_c0,comp96198_c0,comp95714_c0,comp92180_c0,comp1085197_c0,comp100390_c2,comp54860_c0,comp100630_c1,comp87523_c1,comp100390_c1,comp109047_c0,comp54738_c0,comp106019_c0,comp80485_c0,comp100924_c0,comp72355_c1,comp701349_c0,comp101709_c3,comp74809_c1,comp106685_c0,comp103405_c0,comp108829_c2,comp78513_c1,comp9…
Environmental Information Processing	Signal transduction	ErbB signaling pathway	ko04012	26	comp106409_c1,comp98370_c0,comp89346_c1,comp99887_c0,comp80084_c1,comp80084_c0,comp89346_c0,comp80536_c0,comp66599_c0,comp103488_c0,comp55722_c0,comp80542_c0,comp119938_c0,comp103626_c0,comp96073_c0,comp80536_c1,comp83974_c0,comp105189_c0,comp87245_c0,comp106409_c2,comp92125_c1,comp86994_c0,comp103677_c1,comp104980_c0,comp96073_c1,comp63104_c0
Environmental Information Processing	Signal transduction	HIF-1 signaling pathway	ko04066	60	comp96172_c1,comp93928_c0,comp89346_c1,comp89221_c1,comp2447167_c0,comp108725_c0,comp81947_c0,comp104263_c0,comp520226_c0,comp66599_c0,comp106871_c0,comp103777_c0,comp80542_c0,comp96951_c0,comp119938_c0,comp103626_c0,comp97309_c0,comp93840_c0,comp105015_c0,comp87335_c0,comp105189_c0,comp86393_c0,comp106600_c3,comp534998_c0,comp91569_c0,comp104477_c0,comp103677_c1,comp104980_c0,comp105140_c2,comp9…
Environmental Information Processing	Signal transduction	Hedgehog signaling pathway	ko04340	19	comp106409_c1,comp99887_c0,comp80084_c1,comp80084_c0,comp110050_c0,comp80536_c0,comp103488_c0,comp88187_c0,comp96813_c0,comp80536_c1,comp83974_c0,comp104444_c0,comp110069_c0,comp88187_c2,comp106409_c2,comp92125_c1,comp107256_c2,comp88396_c0,comp63104_c0
Environmental Information Processing	Signal transduction	Hippo signaling pathway -fly	ko04391	22	comp88112_c0,comp109765_c1,comp100493_c2,comp97167_c0,comp109109_c0,comp107753_c0,comp109136_c3,comp100493_c1,comp102451_c0,comp82061_c0,comp93210_c0,comp88980_c0,comp43029_c0,comp100597_c0,comp78971_c0,comp110069_c0,comp34092_c0,comp30956_c0,comp80610_c0,comp87430_c0,comp93787_c0,comp101844_c1
Environmental Information Processing	Signal transduction	Jak-STAT signaling pathway	ko04630	5	comp90681_c0,comp90681_c1,comp93950_c0,comp86393_c0,comp105140_c2
Environmental Information Processing	Signal transduction	MAPK signaling pathway	ko04010	66	comp79891_c0,comp89346_c1,comp95543_c0,comp100728_c1,comp101759_c0,comp91411_c0,comp96545_c0,comp91991_c0,comp109347_c1,comp80542_c0,comp88866_c1,comp103626_c0,comp109793_c2,comp87389_c0,comp26884_c0,comp84627_c2,comp96415_c0,comp88640_c0,comp105189_c0,comp95543_c2,comp107848_c0,comp97938_c0,comp88866_c0,comp1206_c0,comp103677_c1,comp84627_c3,comp109347_c3,comp96545_c1,comp97938_c1,comp79565_c0,c…
Environmental Information Processing	Signal transduction	MAPK signaling pathway - fly	ko04013	12	comp98370_c0,comp89346_c1,comp96073_c0,comp105189_c0,comp89346_c0,comp87245_c0,comp86994_c0,comp103677_c1,comp96073_c1,comp55722_c0,comp80542_c0,comp103626_c0
Environmental Information Processing	Signal transduction	MAPK signaling pathway - yeast	ko04011	5	comp104403_c3,comp84458_c0,comp97484_c0,comp80259_c0,comp109183_c0
Environmental Information Processing	Signal transduction	NF-kappa B signaling pathway	ko04064	10	comp87751_c0,comp109862_c3,comp100686_c0,comp93684_c1,comp85908_c0,comp101975_c0,comp78975_c0,comp77782_c0,comp110272_c0,comp79018_c0
Environmental Information Processing	Signal transduction	Notch signaling pathway	ko04330	12	comp95652_c0,comp106324_c0,comp93950_c0,comp86393_c0,comp104396_c0,comp98494_c0,comp110305_c0,comp87895_c0,comp98330_c0,comp76106_c0,comp100138_c0,comp105140_c2
Environmental Information Processing	Signal transduction	PI3K-Akt signaling pathway	ko04151	105	comp89346_c1,comp109765_c1,comp107731_c0,comp107753_c0,comp74063_c1,comp41975_c0,comp98270_c0,comp80542_c0,comp56643_c0,comp82061_c0,comp96951_c0,comp119938_c0,comp93210_c0,comp439_c0,comp75608_c1,comp87335_c0,comp105189_c0,comp30956_c0,comp534998_c0,comp104980_c0,comp103432_c4,comp98370_c0,comp73370_c0,comp97167_c0,comp1105107_c0,comp89346_c0,comp80536_c0,comp103432_c3,comp55722_c0,comp56990_c0,…
Environmental Information Processing	Signal transduction	Phosphatidylinositol signaling system	ko04070	67	comp103430_c0,comp87695_c0,comp110595_c0,comp103619_c1,comp101767_c2,comp105600_c0,comp98796_c0,comp79646_c0,comp100630_c1,comp84448_c2,comp89096_c0,comp84367_c1,comp96025_c0,comp80485_c0,comp96995_c0,comp99848_c0,comp701349_c0,comp110638_c0,comp95517_c0,comp74809_c1,comp100637_c0,comp100064_c0,comp11181_c0,comp106685_c0,comp99798_c2,comp108829_c2,comp95385_c0,comp110658_c1,comp66623_c0,comp10039…
Environmental Information Processing	Signal transduction	Plant hormone signal transduction	ko04075	216	comp96972_c4,comp79894_c1,comp109866_c1,comp101587_c0,comp99518_c3,comp91874_c0,comp58604_c0,comp105248_c0,comp65474_c0,comp58342_c0,comp107872_c1,comp76441_c0,comp93895_c0,comp89149_c0,comp102436_c3,comp90883_c2,comp91296_c1,comp106994_c0,comp108565_c0,comp854918_c0,comp105510_c1,comp106364_c2,comp1923824_c0,comp105985_c0,comp91280_c0,comp100898_c1,comp90747_c0,comp109147_c1,comp97190_c2,comp908…
Environmental Information Processing	Signal transduction	TGF-beta signaling pathway	ko04350	43	comp89346_c1,comp108760_c0,comp101913_c3,comp79418_c0,comp82061_c0,comp119938_c0,comp103626_c0,comp86638_c2,comp1871705_c0,comp102418_c0,comp86393_c0,comp80610_c0,comp91569_c0,comp96458_c0,comp104980_c0,comp103677_c1,comp94744_c0,comp105140_c2,comp98370_c0,comp97167_c0,comp101913_c2,comp86638_c1,comp93950_c0,comp89346_c0,comp1337_c0,comp55722_c0,comp88980_c0,comp96073_c0,comp100597_c0,comp77336_c…
Environmental Information Processing	Signal transduction	Two-component system	ko02020	23	comp95563_c0,comp106943_c0,comp54801_c1,comp1156937_c0,comp1406362_c0,comp15000_c0,comp105540_c2,comp2660_c0,comp1223470_c0,comp1911939_c0,comp93723_c0,comp98478_c0,comp105545_c4,comp98555_c0,comp94157_c1,comp54801_c0,comp107948_c0,comp1429534_c0,comp91124_c0,comp65338_c0,comp3317656_c0,comp1019679_c0,comp90508_c0
Environmental Information Processing	Signal transduction	VEGF signaling pathway	ko04370	21	comp98370_c0,comp89346_c1,comp84288_c0,comp89346_c0,comp91991_c0,comp106719_c0,comp55722_c0,comp80542_c0,comp103626_c0,comp96073_c0,comp88640_c1,comp88640_c0,comp105189_c0,comp87245_c0,comp86994_c0,comp103677_c1,comp96073_c1,comp112572_c0,comp34610_c0,comp79565_c0,comp2982917_c0
Environmental Information Processing	Signal transduction	Wnt signaling pathway	ko04310	80	comp100686_c0,comp91991_c0,comp82061_c0,comp102418_c0,comp91569_c0,comp104569_c0,comp78975_c0,comp103941_c2,comp94744_c0,comp88647_c0,comp103432_c4,comp97167_c0,comp101975_c0,comp80536_c0,comp2963639_c0,comp103432_c3,comp74863_c0,comp85017_c0,comp100597_c0,comp105942_c0,comp94997_c0,comp83974_c0,comp77336_c0,comp104396_c0,comp92125_c1,comp87430_c0,comp27221_c0,comp122457_c0,comp86729_c0,comp63104…
Environmental Information Processing	Signal transduction	mTOR signaling pathway	ko04150	32	comp98370_c0,comp89346_c1,comp107731_c0,comp89346_c0,comp1105107_c0,comp41975_c0,comp66599_c0,comp106154_c0,comp55722_c0,comp75707_c0,comp103626_c0,comp96951_c0,comp119938_c0,comp100064_c0,comp98341_c0,comp96073_c0,comp87335_c0,comp79283_c0,comp86275_c0,comp109346_c0,comp87245_c0,comp534998_c0,comp58175_c0,comp86994_c0,comp108216_c1,comp103677_c1,comp99167_c0,comp104980_c0,comp96073_c1,comp102219…
Environmental Information Processing	Signaling molecules and interaction	Neuroactive ligand-receptor interaction	ko04080	2	comp2999696_c0,comp108559_c0
Genetic Information Processing	Folding, sorting and degradation	Proteasome	ko03050	64	comp105849_c0,comp91298_c0,comp97353_c0,comp74427_c0,comp97775_c0,comp99772_c0,comp86713_c0,comp110979_c0,comp108427_c0,comp1665955_c0,comp89348_c0,comp73010_c0,comp99941_c0,comp99028_c0,comp84834_c1,comp84956_c1,comp88989_c0,comp104740_c0,comp104638_c0,comp106439_c0,comp57088_c0,comp81357_c0,comp84956_c0,comp106743_c1,comp90767_c0,comp91744_c0,comp98153_c0,comp92894_c0,comp90966_c1,comp96141_c0,…
Genetic Information Processing	Folding, sorting and degradation	Protein export	ko03060	43	comp103299_c1,comp75532_c0,comp103438_c1,comp108249_c1,comp93772_c0,comp91634_c0,comp103299_c2,comp93087_c0,comp95318_c0,comp90953_c1,comp79425_c0,comp106485_c0,comp96254_c0,comp88613_c0,comp103267_c0,comp107740_c1,comp105810_c0,comp45486_c0,comp88613_c2,comp94413_c2,comp79137_c0,comp92380_c0,comp102231_c0,comp106277_c1,comp107689_c0,comp100109_c0,comp94051_c0,comp99954_c0,comp97594_c2,comp184913…
Genetic Information Processing	Folding, sorting and degradation	Protein processing in endoplasmic reticulum	ko04141	278	comp93772_c0,comp79634_c0,comp160102_c0,comp96864_c2,comp93572_c0,comp98348_c0,comp74838_c0,comp102375_c1,comp439_c0,comp83943_c0,comp104352_c0,comp94800_c0,comp79961_c1,comp91569_c0,comp103562_c0,comp95958_c2,comp104044_c0,comp109347_c3,comp79137_c0,comp2161121_c0,comp95819_c0,comp91172_c2,comp91798_c0,comp91798_c1,comp104979_c0,comp88866_c2,comp76856_c0,comp96384_c0,comp90889_c1,comp97664_c2,co…
Genetic Information Processing	Folding, sorting and degradation	RNA degradation	ko03018	110	comp109821_c0,comp79058_c0,comp89992_c0,comp101498_c0,comp103699_c0,comp108093_c0,comp102465_c0,comp95180_c0,comp1197235_c0,comp86523_c0,comp56582_c0,comp105095_c1,comp108953_c0,comp102309_c1,comp79295_c0,comp105841_c1,comp29780_c0,comp101876_c0,comp3304276_c0,comp101498_c1,comp103216_c0,comp92738_c0,comp108131_c1,comp110330_c1,comp104779_c0,comp108131_c0,comp95510_c0,comp107623_c0,comp100558_c0,…
Genetic Information Processing	Folding, sorting and degradation	SNARE interactions in vesicular transport	ko04130	35	comp74959_c1,comp94691_c1,comp107360_c0,comp90152_c0,comp94976_c0,comp74959_c0,comp104729_c0,comp93539_c0,comp79397_c2,comp94851_c0,comp94946_c1,comp96484_c0,comp94691_c2,comp95973_c0,comp87417_c0,comp106876_c1,comp105502_c1,comp883215_c0,comp80018_c0,comp107423_c0,comp103670_c0,comp97710_c0,comp101013_c0,comp106468_c0,comp88501_c0,comp94691_c0,comp94790_c0,comp89485_c2,comp90634_c0,comp97071_c0,…
Genetic Information Processing	Folding, sorting and degradation	Sulfur relay system	ko04122	12	comp93985_c0,comp108048_c2,comp97395_c0,comp108724_c0,comp89615_c0,comp106866_c0,comp97695_c0,comp85684_c0,comp26798_c0,comp100757_c0,comp103527_c0,comp107195_c0
Genetic Information Processing	Folding, sorting and degradation	Ubiquitin mediated proteolysis	ko04120	145	comp96408_c1,comp105322_c1,comp110172_c0,comp105802_c0,comp93572_c0,comp98348_c0,comp110287_c0,comp40246_c0,comp30253_c0,comp87710_c0,comp90681_c1,comp97418_c0,comp91569_c0,comp89154_c0,comp104044_c0,comp95958_c2,comp108805_c0,comp103941_c2,comp80265_c1,comp96408_c3,comp88647_c0,comp2963639_c0,comp76856_c0,comp104132_c0,comp106397_c0,comp86042_c0,comp110406_c0,comp85017_c0,comp94997_c0,comp105137…
Genetic Information Processing	Replication and repair	Base excision repair	ko03410	34	comp97386_c0,comp106848_c0,comp103878_c0,comp106813_c0,comp100362_c0,comp94881_c0,comp101406_c0,comp101317_c1,comp80242_c0,comp100337_c0,comp76914_c1,comp45797_c0,comp107508_c2,comp79480_c0,comp17328_c0,comp88338_c0,comp106849_c0,comp79336_c0,comp108975_c0,comp22240_c0,comp108621_c0,comp111755_c0,comp102529_c1,comp105383_c0,comp95831_c0,comp84975_c0,comp94807_c1,comp108698_c0,comp108044_c4,comp76…
Genetic Information Processing	Replication and repair	DNA replication	ko03030	51	comp30697_c0,comp97386_c0,comp40742_c0,comp106848_c0,comp103878_c0,comp101406_c0,comp89723_c0,comp105360_c0,comp80242_c0,comp106700_c0,comp82663_c0,comp105021_c0,comp76914_c1,comp107881_c3,comp103989_c4,comp95268_c0,comp108113_c1,comp107508_c2,comp101057_c0,comp79480_c0,comp99728_c1,comp107020_c1,comp107942_c0,comp106849_c0,comp97147_c0,comp50082_c0,comp103989_c0,comp108975_c0,comp89642_c0,comp10…
Genetic Information Processing	Replication and repair	Fanconi anemia pathway	ko03460	58	comp30697_c0,comp40742_c0,comp103107_c0,comp93007_c0,comp105988_c1,comp106729_c1,comp96349_c0,comp109377_c0,comp107279_c0,comp109148_c0,comp110371_c0,comp110699_c0,comp105021_c0,comp103006_c0,comp108893_c7,comp107881_c3,comp103989_c4,comp95268_c0,comp108752_c1,comp110263_c0,comp93007_c2,comp108893_c3,comp108336_c0,comp110303_c0,comp85356_c0,comp96531_c0,comp109226_c0,comp106845_c0,comp102600_c0,c…
Genetic Information Processing	Replication and repair	Homologous recombination	ko03440	47	comp105585_c0,comp30697_c0,comp40742_c0,comp106848_c0,comp103107_c0,comp106729_c1,comp107321_c1,comp96801_c0,comp105114_c0,comp107279_c0,comp90229_c0,comp103006_c0,comp105021_c0,comp107881_c3,comp103989_c4,comp100434_c0,comp100363_c0,comp95268_c0,comp108336_c0,comp79480_c0,comp110303_c0,comp106818_c0,comp96531_c0,comp109287_c1,comp102548_c0,comp106729_c0,comp103989_c0,comp101578_c0,comp108975_c0,…
Genetic Information Processing	Replication and repair	Mismatch repair	ko03430	43	comp30697_c0,comp40742_c0,comp86978_c0,comp89723_c0,comp109148_c0,comp105021_c0,comp82663_c0,comp76914_c1,comp107881_c3,comp103989_c4,comp95268_c0,comp110263_c0,comp107508_c2,comp79480_c0,comp108735_c1,comp107020_c1,comp109863_c5,comp106849_c0,comp109955_c0,comp50082_c0,comp103989_c0,comp108975_c0,comp111755_c0,comp103989_c2,comp1956983_c0,comp108603_c0,comp101542_c1,comp88010_c0,comp103989_c3,co…
Genetic Information Processing	Replication and repair	Non-homologous end-joining	ko03450	7	comp102646_c0,comp108096_c0,comp106818_c0,comp108698_c0,comp104645_c1,comp100363_c0,comp80242_c0
Genetic Information Processing	Replication and repair	Nucleotide excision repair	ko03420	67	comp105329_c0,comp30697_c0,comp106848_c0,comp105988_c1,comp109727_c0,comp101406_c0,comp100511_c0,comp89723_c0,comp96864_c2,comp108893_c7,comp103989_c4,comp95268_c0,comp91569_c0,comp108893_c3,comp108393_c0,comp104581_c0,comp50082_c0,comp108975_c0,comp106536_c0,comp101539_c0,comp108001_c0,comp98431_c0,comp103989_c2,comp100620_c0,comp103989_c3,comp76391_c0,comp101542_c2,comp102315_c2,comp98318_c1,co…
Genetic Information Processing	Transcription	Basal transcription factors	ko03022	40	comp110052_c1,comp105329_c0,comp76222_c0,comp84350_c0,comp88934_c0,comp109056_c1,comp546166_c0,comp92630_c0,comp76868_c0,comp95775_c0,comp76868_c2,comp102884_c0,comp88390_c0,comp96048_c2,comp97222_c0,comp101444_c0,comp105077_c0,comp101076_c0,comp76868_c1,comp107497_c1,comp108393_c0,comp82897_c0,comp108972_c3,comp104581_c0,comp105957_c0,comp77262_c1,comp91666_c0,comp101539_c0,comp1681158_c0,comp98…
Genetic Information Processing	Transcription	RNA polymerase	ko03020	48	comp107835_c0,comp89097_c0,comp107741_c2,comp1847714_c0,comp98081_c1,comp108493_c0,comp103834_c0,comp76137_c1,comp79409_c0,comp100819_c1,comp80725_c0,comp96890_c0,comp98464_c0,comp98081_c2,comp95996_c0,comp65589_c1,comp105046_c0,comp88557_c0,comp17446_c0,comp87569_c0,comp1413777_c0,comp106012_c2,comp980_c1,comp1319086_c0,comp91388_c0,comp84007_c0,comp89943_c1,comp101944_c0,comp99389_c0,comp87524_…
Genetic Information Processing	Transcription	Spliceosome	ko03040	232	comp102267_c0,comp105467_c0,comp99820_c1,comp99705_c0,comp109575_c0,comp103788_c1,comp77044_c1,comp97778_c0,comp109391_c0,comp92375_c1,comp92237_c0,comp103733_c0,comp109773_c0,comp97938_c0,comp121833_c0,comp110305_c0,comp1630824_c0,comp103090_c0,comp87374_c0,comp93165_c0,comp110585_c0,comp92540_c0,comp109347_c3,comp95199_c0,comp106056_c0,comp100895_c0,comp4010480_c0,comp91172_c2,comp107950_c0,com…
Genetic Information Processing	Translation	Aminoacyl-tRNA biosynthesis	ko00970	57	comp90666_c0,comp104225_c0,comp102907_c0,comp102809_c0,comp102818_c0,comp105985_c2,comp107487_c0,comp106987_c1,comp106058_c1,comp100151_c0,comp95164_c0,comp106058_c0,comp80167_c0,comp97149_c0,comp109006_c2,comp100702_c0,comp106064_c4,comp110129_c2,comp103830_c0,comp99368_c1,comp103221_c0,comp107010_c0,comp101214_c0,comp107183_c1,comp58513_c0,comp105745_c0,comp106665_c0,comp102754_c0,comp104868_c0…
Genetic Information Processing	Translation	RNA transport	ko03013	178	comp102897_c0,comp99994_c3,comp99820_c1,comp71823_c0,comp105057_c0,comp90039_c0,comp95249_c1,comp90873_c0,comp98515_c0,comp108575_c0,comp101674_c0,comp534998_c0,comp95042_c2,comp2254434_c0,comp79563_c0,comp108883_c1,comp110436_c0,comp84800_c1,comp108812_c2,comp107336_c0,comp103439_c0,comp91707_c0,comp87719_c1,comp98266_c1,comp100558_c0,comp108391_c0,comp1881679_c0,comp101679_c0,comp60454_c0,comp9…
Genetic Information Processing	Translation	Ribosome	ko03010	269	comp93519_c0,comp97524_c0,comp102123_c0,comp101108_c0,comp1888973_c0,comp95690_c0,comp85025_c2,comp79092_c0,comp32568_c0,comp93612_c1,comp105924_c0,comp93416_c0,comp89638_c0,comp1135675_c0,comp15547_c1,comp98222_c0,comp79275_c0,comp57696_c0,comp1105107_c0,comp80470_c1,comp100111_c0,comp79397_c0,comp58432_c0,comp96507_c0,comp101166_c1,comp94456_c0,comp77009_c0,comp306865_c0,comp92778_c0,comp106145…
Genetic Information Processing	Translation	Ribosome biogenesis in eukaryotes	ko03008	99	comp99994_c3,comp95435_c0,comp110036_c0,comp100686_c0,comp1197235_c0,comp86523_c0,comp92630_c0,comp105768_c4,comp19833_c0,comp106289_c0,comp110610_c0,comp98597_c0,comp102613_c0,comp102309_c1,comp101938_c1,comp107941_c1,comp107807_c3,comp109294_c4,comp109860_c0,comp2254434_c0,comp109969_c0,comp3304276_c0,comp94818_c0,comp108687_c1,comp78975_c0,comp108131_c1,comp102906_c0,comp109664_c0,comp108131_c…
Genetic Information Processing	Translation	mRNA surveillance pathway	ko03015	135	comp109765_c1,comp99820_c1,comp104562_c0,comp98270_c0,comp74790_c0,comp106234_c1,comp101599_c0,comp110153_c0,comp55063_c0,comp92949_c0,comp84800_c1,comp103432_c4,comp97167_c0,comp91707_c0,comp100558_c0,comp90220_c0,comp108081_c0,comp100239_c1,comp103432_c3,comp100083_c0,comp101635_c1,comp107767_c0,comp90904_c0,comp105942_c0,comp100597_c0,comp34092_c0,comp94299_c0,comp84572_c0,comp101599_c3,comp10…
Metabolism	Amino acid metabolism	Alanine, aspartate and glutamate metabolism	ko00250	73	comp96889_c0,comp1813797_c0,comp107414_c0,comp95792_c0,comp107258_c0,comp1156937_c0,comp1612050_c0,comp74760_c0,comp2978640_c0,comp1223470_c0,comp105260_c1,comp69041_c1,comp1685977_c0,comp107036_c0,comp107916_c0,comp107948_c0,comp69643_c0,comp90508_c0,comp57388_c0,comp92072_c0,comp95347_c0,comp108662_c1,comp54801_c1,comp97631_c0,comp100666_c0,comp104450_c0,comp109038_c0,comp104126_c5,comp105260_c…
Metabolism	Amino acid metabolism	Arginine and proline metabolism	ko00330	92	comp1156937_c0,comp85515_c0,comp1223470_c0,comp102980_c1,comp101704_c0,comp101916_c1,comp1902769_c0,comp90696_c0,comp104238_c2,comp2146729_c0,comp63325_c0,comp20472_c0,comp107948_c0,comp2458634_c0,comp69643_c0,comp107144_c0,comp90508_c0,comp93091_c0,comp92072_c0,comp80203_c0,comp91973_c0,comp54801_c1,comp97631_c0,comp104450_c0,comp101363_c0,comp105492_c0,comp104131_c1,comp63325_c1,comp92413_c0,co…
Metabolism	Amino acid metabolism	Cysteine and methionine metabolism	ko00270	111	comp2023097_c0,comp78677_c0,comp63378_c0,comp88250_c0,comp79662_c0,comp87461_c0,comp57881_c1,comp107951_c0,comp101916_c1,comp3998_c0,comp1902769_c0,comp92469_c0,comp74922_c0,comp2146729_c0,comp1283213_c0,comp20472_c0,comp962205_c0,comp101305_c0,comp103527_c0,comp2396339_c0,comp91973_c0,comp108754_c1,comp88525_c0,comp97631_c0,comp106325_c1,comp30900_c0,comp85849_c0,comp79640_c0,comp101363_c0,comp8…
Metabolism	Amino acid metabolism	Glycine, serine and threonine metabolism	ko00260	80	comp94256_c0,comp58029_c0,comp96925_c0,comp91551_c0,comp107860_c0,comp74760_c0,comp94401_c1,comp83576_c0,comp60342_c0,comp106339_c0,comp69041_c1,comp69875_c0,comp91901_c0,comp55273_c1,comp103739_c1,comp1074196_c0,comp58105_c0,comp1004209_c0,comp1284882_c0,comp81973_c0,comp1285657_c0,comp88929_c0,comp2321725_c0,comp108662_c1,comp1681856_c0,comp98542_c0,comp78137_c0,comp108491_c0,comp55273_c0,comp1…
Metabolism	Amino acid metabolism	Histidine metabolism	ko00340	31	comp80203_c0,comp105918_c0,comp101006_c0,comp106800_c0,comp92752_c0,comp92752_c1,comp96977_c0,comp108619_c0,comp108619_c1,comp84921_c2,comp105492_c0,comp107556_c0,comp104246_c0,comp101941_c4,comp108644_c0,comp96855_c1,comp108649_c2,comp94840_c0,comp91692_c1,comp96855_c2,comp95083_c0,comp103281_c0,comp2458634_c0,comp108931_c0,comp90843_c0,comp96855_c0,comp106979_c0,comp107099_c0,comp84921_c1,comp8…
Metabolism	Amino acid metabolism	Lysine biosynthesis	ko00300	11	comp100532_c0,comp110624_c0,comp107740_c2,comp103493_c0,comp103122_c0,comp99454_c1,comp105492_c0,comp93107_c0,comp107598_c0,comp84718_c0,comp108720_c2
Metabolism	Amino acid metabolism	Lysine degradation	ko00310	33	comp109632_c3,comp92752_c0,comp92752_c1,comp96977_c0,comp104164_c1,comp108619_c1,comp109632_c2,comp107212_c1,comp100260_c1,comp107016_c0,comp2458634_c0,comp108931_c0,comp96855_c0,comp107598_c0,comp80203_c0,comp101006_c0,comp109632_c5,comp106785_c0,comp108619_c0,comp105492_c0,comp110430_c0,comp77494_c0,comp96855_c1,comp100260_c0,comp105545_c4,comp96855_c2,comp103175_c0,comp109632_c0,comp95083_c0,c…
Metabolism	Amino acid metabolism	Phenylalanine metabolism	ko00360	94	comp79692_c0,comp2525_c1,comp92729_c0,comp92730_c0,comp104103_c0,comp1856430_c0,comp106368_c0,comp102143_c2,comp100070_c0,comp91901_c0,comp100555_c0,comp7349_c0,comp1366728_c0,comp93137_c2,comp78222_c2,comp110202_c1,comp107541_c0,comp94416_c0,comp77095_c0,comp1603124_c0,comp2525_c0,comp97643_c0,comp97744_c0,comp97631_c0,comp89475_c0,comp16212_c0,comp97686_c0,comp97840_c0,comp103581_c1,comp84542_c…
Metabolism	Amino acid metabolism	Phenylalanine, tyrosine and tryptophan biosynthesis	ko00400	58	comp96925_c0,comp83936_c0,comp79692_c0,comp94646_c0,comp141565_c0,comp44555_c0,comp102675_c1,comp91551_c0,comp92424_c0,comp89113_c0,comp83576_c0,comp96524_c0,comp86775_c1,comp91692_c1,comp100990_c0,comp79529_c0,comp91308_c0,comp101403_c0,comp100159_c0,comp105105_c0,comp61818_c0,comp93462_c1,comp99158_c0,comp108029_c3,comp110202_c1,comp32484_c0,comp108029_c1,comp84623_c0,comp88161_c0,comp97631_c0,…
Metabolism	Amino acid metabolism	Tryptophan metabolism	ko00380	44	comp110572_c0,comp90967_c0,comp88230_c2,comp92752_c0,comp92752_c1,comp96977_c0,comp88230_c3,comp498535_c0,comp61818_c1,comp104164_c1,comp108619_c1,comp99647_c2,comp91738_c0,comp1874334_c0,comp1896063_c0,comp95496_c1,comp2976763_c0,comp2458634_c0,comp62006_c0,comp108931_c0,comp96855_c0,comp2267848_c0,comp99994_c2,comp80203_c0,comp95496_c0,comp101006_c0,comp88230_c1,comp1203902_c0,comp88230_c0,comp…
Metabolism	Amino acid metabolism	Tyrosine metabolism	ko00350	40	comp97027_c0,comp79692_c0,comp103065_c0,comp89113_c0,comp107556_c0,comp91901_c0,comp91692_c1,comp79529_c0,comp91603_c0,comp105852_c0,comp61818_c0,comp107099_c0,comp99483_c0,comp110202_c1,comp57897_c0,comp57388_c0,comp87631_c0,comp84623_c0,comp103065_c1,comp97131_c1,comp97631_c0,comp79311_c0,comp94731_c0,comp89475_c0,comp79529_c1,comp91677_c1,comp110465_c0,comp102364_c0,comp104191_c0,comp97840_c0,…
Metabolism	Amino acid metabolism	Valine, leucine and isoleucine biosynthesis	ko00290	19	comp87958_c0,comp104286_c0,comp101709_c4,comp105083_c0,comp101758_c0,comp103934_c0,comp101313_c0,comp1197890_c0,comp106339_c0,comp2086193_c0,comp72832_c0,comp93322_c0,comp1074196_c0,comp1944003_c0,comp101734_c0,comp1004209_c0,comp100184_c0,comp86007_c0,comp29853_c0
Metabolism	Amino acid metabolism	Valine, leucine and isoleucine degradation	ko00280	44	comp107513_c2,comp106483_c1,comp92752_c0,comp92752_c1,comp96977_c0,comp106034_c0,comp108619_c1,comp99488_c0,comp89328_c0,comp109138_c0,comp109531_c0,comp100923_c0,comp2458634_c0,comp104845_c1,comp108931_c0,comp96855_c0,comp80385_c0,comp89328_c1,comp91730_c2,comp86007_c0,comp105866_c0,comp98626_c0,comp80203_c0,comp87958_c0,comp101006_c0,comp108619_c0,comp92056_c0,comp106801_c0,comp105492_c0,comp10…
Metabolism	Biosynthesis of other secondary metabolites	Anthocyanin biosynthesis	ko00942	4	comp53705_c0,comp81082_c0,comp1736_c0,comp1872931_c0
Metabolism	Biosynthesis of other secondary metabolites	Betalain biosynthesis	ko00965	2	comp105958_c0,comp102323_c0
Metabolism	Biosynthesis of other secondary metabolites	Butirosin and neomycin biosynthesis	ko00524	4	comp93928_c0,comp103777_c0,comp81947_c0,comp106600_c3
Metabolism	Biosynthesis of other secondary metabolites	Caffeine metabolism	ko00232	3	comp110019_c0,comp89818_c0,comp101705_c0
Metabolism	Biosynthesis of other secondary metabolites	Flavone and flavonol biosynthesis	ko00944	21	comp1378316_c0,comp89566_c0,comp92365_c0,comp105774_c0,comp83624_c0,comp100194_c1,comp96230_c1,comp83624_c1,comp96230_c0,comp97874_c0,comp365828_c0,comp54400_c0,comp101285_c0,comp107897_c0,comp19718_c1,comp107005_c0,comp42619_c0,comp3953533_c0,comp106274_c0,comp101466_c0,comp1670570_c0
Metabolism	Biosynthesis of other secondary metabolites	Flavonoid biosynthesis	ko00941	34	comp91327_c0,comp16420_c0,comp92729_c0,comp107271_c0,comp46268_c0,comp97874_c0,comp93900_c0,comp96661_c0,comp19718_c1,comp105333_c0,comp1073459_c0,comp6462_c0,comp96677_c0,comp106274_c0,comp100555_c0,comp95926_c0,comp38927_c0,comp61177_c0,comp98365_c0,comp86138_c0,comp99318_c0,comp101285_c0,comp107240_c0,comp87458_c0,comp99150_c0,comp97397_c0,comp97145_c0,comp1225596_c0,comp105797_c0,comp3135257_…
Metabolism	Biosynthesis of other secondary metabolites	Glucosinolate biosynthesis	ko00966	5	comp102120_c0,comp46005_c0,comp101413_c1,comp63839_c0,comp61818_c1
Metabolism	Biosynthesis of other secondary metabolites	Isoquinoline alkaloid biosynthesis	ko00950	18	comp91901_c0,comp79692_c0,comp97840_c0,comp103581_c1,comp79529_c0,comp97631_c0,comp105852_c0,comp89113_c0,comp61818_c0,comp79529_c1,comp89475_c0,comp110465_c0,comp94057_c1,comp110202_c1,comp93275_c0,comp102364_c0,comp79529_c2,comp84623_c0
Metabolism	Biosynthesis of other secondary metabolites	Novobiocin biosynthesis	ko00401	9	comp97840_c0,comp91692_c1,comp79529_c0,comp89113_c0,comp61818_c0,comp79529_c1,comp106979_c0,comp110465_c0,comp79529_c2
Metabolism	Biosynthesis of other secondary metabolites	Penicillin and cephalosporin biosynthesis	ko00311	1	comp15000_c0
Metabolism	Biosynthesis of other secondary metabolites	Phenylpropanoid biosynthesis	ko00940	123	comp2525_c1,comp92730_c0,comp92729_c0,comp104103_c0,comp97914_c0,comp1856430_c0,comp96097_c1,comp92363_c0,comp2382117_c0,comp90170_c0,comp106368_c0,comp108389_c1,comp3787880_c0,comp102143_c2,comp100070_c0,comp103155_c0,comp79486_c0,comp100555_c0,comp1366728_c0,comp93137_c2,comp78222_c2,comp7349_c0,comp61177_c0,comp2781321_c0,comp103023_c0,comp94416_c0,comp84186_c0,comp107541_c0,comp77095_c0,comp6…
Metabolism	Biosynthesis of other secondary metabolites	Stilbenoid, diarylheptanoid and gingerol biosynthesis	ko00945	27	comp100674_c1,comp98365_c0,comp16420_c0,comp92729_c0,comp2329560_c0,comp93900_c0,comp1873212_c0,comp96397_c1,comp79703_c0,comp107240_c0,comp108445_c2,comp99150_c0,comp1073459_c0,comp89737_c2,comp6462_c0,comp1169230_c0,comp102537_c0,comp96677_c0,comp100555_c0,comp89737_c1,comp105797_c0,comp343536_c0,comp101222_c0,comp61177_c0,comp82300_c0,comp79703_c1,comp106855_c1
Metabolism	Biosynthesis of other secondary metabolites	Streptomycin biosynthesis	ko00521	15	comp93928_c0,comp2409_c0,comp106924_c0,comp12197_c0,comp973679_c0,comp66007_c0,comp81947_c0,comp2409_c1,comp106600_c3,comp109866_c2,comp105774_c1,comp103777_c0,comp109866_c0,comp79286_c0,comp105774_c2
Metabolism	Biosynthesis of other secondary metabolites	Tropane, piperidine and pyridine alkaloid biosynthesis	ko00960	26	comp79692_c0,comp75807_c0,comp97631_c0,comp98291_c2,comp91732_c0,comp89113_c0,comp76670_c0,comp79529_c1,comp89475_c0,comp110430_c0,comp110465_c0,comp91901_c0,comp106098_c1,comp97840_c0,comp103581_c1,comp91692_c1,comp106098_c2,comp79529_c0,comp95038_c0,comp61818_c0,comp106979_c0,comp94057_c1,comp110202_c1,comp93275_c0,comp79529_c2,comp84623_c0
Metabolism	Biosynthesis of other secondary metabolites	beta-Lactam resistance	ko00312	1	comp15000_c0
Metabolism	Carbohydrate metabolism	Amino sugar and nucleotide sugar metabolism	ko00520	141	comp102054_c0,comp8246_c0,comp103202_c1,comp103202_c3,comp95829_c1,comp95793_c4,comp97263_c0,comp107121_c0,comp109617_c0,comp58130_c0,comp92563_c0,comp98817_c1,comp95128_c0,comp109597_c0,comp102290_c0,comp85229_c1,comp106234_c3,comp106918_c0,comp102116_c0,comp94350_c0,comp100666_c0,comp56594_c0,comp56980_c0,comp107795_c0,comp101799_c1,comp90471_c0,comp32139_c0,comp41623_c0,comp101063_c0,comp10755…
Metabolism	Carbohydrate metabolism	Ascorbate and aldarate metabolism	ko00053	60	comp103631_c0,comp74354_c0,comp92752_c0,comp92752_c1,comp96977_c0,comp4013293_c0,comp1567750_c0,comp74155_c0,comp108619_c1,comp79379_c0,comp100902_c0,comp100617_c1,comp96173_c0,comp18355_c0,comp103283_c0,comp86390_c2,comp98457_c0,comp86390_c1,comp2261030_c0,comp104983_c0,comp2458634_c0,comp108931_c0,comp79646_c0,comp78892_c0,comp56572_c1,comp96855_c0,comp1659459_c0,comp87542_c0,comp18645_c1,comp4…
Metabolism	Carbohydrate metabolism	Butanoate metabolism	ko00650	32	comp89221_c1,comp1813797_c0,comp2447167_c0,comp104286_c0,comp79902_c1,comp95924_c0,comp1612050_c0,comp106034_c0,comp106871_c0,comp98272_c1,comp108008_c0,comp72832_c0,comp2086193_c0,comp1685977_c0,comp92174_c0,comp101116_c2,comp105015_c0,comp101116_c4,comp58186_c2,comp1944003_c0,comp94734_c0,comp105545_c4,comp58186_c0,comp100923_c0,comp101734_c0,comp97376_c0,comp105238_c0,comp15769_c0,comp14991_c0…
Metabolism	Carbohydrate metabolism	C5-Branched dibasic acid metabolism	ko00660	7	comp101734_c0,comp101758_c0,comp72832_c0,comp2086193_c0,comp1944003_c0,comp101709_c4,comp104286_c0
Metabolism	Carbohydrate metabolism	Citrate cycle (TCA cycle)	ko00020	72	comp94254_c2,comp2447167_c0,comp90700_c1,comp100313_c0,comp4024675_c0,comp104164_c1,comp88518_c0,comp107212_c1,comp107415_c0,comp88053_c3,comp90700_c2,comp100260_c1,comp97053_c0,comp105944_c0,comp99732_c0,comp91720_c2,comp101423_c0,comp79902_c1,comp95924_c0,comp8198_c0,comp88053_c2,comp99809_c0,comp91720_c1,comp98272_c1,comp108433_c0,comp99891_c0,comp106842_c0,comp101116_c4,comp75372_c0,comp90700…
Metabolism	Carbohydrate metabolism	Fructose and mannose metabolism	ko00051	67	comp93928_c0,comp96640_c0,comp101938_c0,comp81947_c0,comp96640_c1,comp104263_c0,comp95977_c0,comp1869535_c0,comp58052_c0,comp2376592_c0,comp80037_c0,comp102290_c0,comp92297_c1,comp109885_c0,comp75484_c0,comp93940_c0,comp86932_c0,comp77181_c0,comp32840_c0,comp98424_c0,comp102116_c0,comp86613_c0,comp109269_c0,comp100593_c0,comp99822_c0,comp56499_c0,comp2986914_c0,comp58952_c0,comp97615_c1,comp97022…
Metabolism	Carbohydrate metabolism	Galactose metabolism	ko00052	54	comp93928_c0,comp97615_c1,comp2316526_c0,comp108430_c0,comp106890_c0,comp81947_c0,comp84099_c0,comp109885_c1,comp103777_c0,comp96181_c0,comp85546_c0,comp105774_c2,comp77181_c1,comp15581_c0,comp58130_c0,comp53678_c0,comp106600_c3,comp108201_c0,comp97616_c0,comp58991_c0,comp108774_c0,comp109885_c0,comp109866_c0,comp97895_c0,comp77181_c0,comp108202_c1,comp106918_c0,comp106659_c0,comp106924_c0,comp10…
Metabolism	Carbohydrate metabolism	Glycolysis / Gluconeogenesis	ko00010	161	comp96031_c0,comp2447167_c0,comp96640_c0,comp103065_c0,comp104534_c0,comp95977_c0,comp95793_c4,comp108560_c3,comp105305_c1,comp55273_c1,comp108123_c1,comp2458634_c0,comp104477_c0,comp105984_c1,comp109885_c0,comp57897_c0,comp87733_c1,comp86932_c0,comp77181_c0,comp80203_c0,comp39357_c0,comp59623_c0,comp79902_c1,comp95924_c0,comp97488_c0,comp86613_c0,comp109269_c0,comp93745_c0,comp106876_c0,comp7530…
Metabolism	Carbohydrate metabolism	Glyoxylate and dicarboxylate metabolism	ko00630	107	comp100427_c0,comp94256_c0,comp20496_c0,comp88230_c2,comp90700_c1,comp1156937_c0,comp88230_c3,comp100313_c0,comp74760_c0,comp60342_c0,comp1223470_c0,comp88518_c0,comp99647_c2,comp88053_c3,comp90700_c2,comp103739_c1,comp106438_c0,comp107948_c0,comp1284882_c0,comp81973_c0,comp99732_c0,comp1285657_c0,comp91720_c2,comp90508_c0,comp92225_c0,comp88230_c1,comp1681856_c0,comp106501_c0,comp98542_c0,comp12…
Metabolism	Carbohydrate metabolism	Inositol phosphate metabolism	ko00562	71	comp79433_c0,comp12197_c0,comp110595_c0,comp103619_c1,comp101767_c2,comp98796_c0,comp79646_c0,comp84448_c2,comp89096_c0,comp105866_c0,comp84367_c1,comp96995_c0,comp84315_c0,comp86390_c0,comp110638_c0,comp100637_c0,comp100064_c0,comp11181_c0,comp106685_c0,comp100593_c0,comp99822_c0,comp99798_c2,comp110658_c1,comp100390_c0,comp58952_c0,comp2929_c0,comp1581626_c0,comp73687_c0,comp100256_c0,comp74987…
Metabolism	Carbohydrate metabolism	Pentose and glucuronate interconversions	ko00040	61	comp100531_c0,comp94283_c0,comp28557_c0,comp88060_c2,comp92752_c0,comp92752_c1,comp96977_c0,comp95455_c0,comp2299711_c0,comp108924_c0,comp108619_c1,comp87865_c0,comp101527_c1,comp58130_c0,comp98399_c0,comp58052_c0,comp98457_c0,comp109258_c5,comp2458634_c0,comp108931_c0,comp97688_c0,comp80037_c0,comp96855_c0,comp97528_c2,comp88060_c1,comp78940_c0,comp1334783_c0,comp80203_c0,comp95678_c0,comp101006…
Metabolism	Carbohydrate metabolism	Pentose phosphate pathway	ko00030	75	comp101938_c0,comp96640_c0,comp95793_c1,comp96640_c1,comp95977_c0,comp98390_c0,comp95793_c4,comp105774_c2,comp1869535_c0,comp94251_c0,comp77267_c0,comp109885_c0,comp77181_c0,comp86932_c0,comp107316_c0,comp87021_c1,comp97166_c0,comp897214_c0,comp89670_c0,comp104687_c4,comp84436_c0,comp1355111_c0,comp104358_c0,comp105157_c0,comp102014_c0,comp109269_c0,comp86613_c0,comp97166_c2,comp104033_c0,comp766…
Metabolism	Carbohydrate metabolism	Propanoate metabolism	ko00640	39	comp1593958_c0,comp105495_c0,comp92752_c0,comp92752_c1,comp96977_c0,comp108619_c1,comp92370_c0,comp79999_c0,comp101039_c0,comp71541_c0,comp89328_c0,comp109531_c0,comp2458634_c0,comp104845_c1,comp108931_c0,comp96855_c0,comp89328_c1,comp98565_c0,comp105866_c0,comp80203_c0,comp98295_c0,comp101006_c0,comp108095_c0,comp108619_c0,comp92056_c0,comp105492_c0,comp108768_c0,comp96542_c0,comp96855_c1,comp10…
Metabolism	Carbohydrate metabolism	Pyruvate metabolism	ko00620	125	comp3703245_c0,comp2447167_c0,comp100313_c0,comp105144_c0,comp4024675_c0,comp95500_c0,comp95500_c1,comp104534_c0,comp92370_c0,comp101039_c0,comp94367_c1,comp98314_c0,comp102196_c0,comp2458634_c0,comp75302_c0,comp106676_c0,comp73945_c1,comp93700_c1,comp2662221_c0,comp91720_c2,comp1593635_c0,comp80203_c0,comp93473_c0,comp59623_c0,comp103339_c2,comp79902_c1,comp101423_c0,comp95924_c0,comp94321_c0,co…
Metabolism	Carbohydrate metabolism	Starch and sucrose metabolism	ko00500	178	comp102054_c0,comp79740_c1,comp83976_c1,comp103202_c1,comp2299711_c0,comp103202_c3,comp60274_c0,comp96097_c1,comp1399020_c0,comp95829_c1,comp95793_c4,comp97263_c0,comp107121_c0,comp94043_c1,comp86786_c1,comp58130_c0,comp94266_c0,comp108144_c2,comp98817_c1,comp75674_c0,comp86241_c0,comp106234_c3,comp23004_c0,comp28_c0,comp1568430_c0,comp103723_c0,comp99684_c0,comp1943311_c0,comp101746_c0,comp93806…
Metabolism	Energy metabolism	Carbon fixation in photosynthetic organisms	ko00710	133	comp54063_c0,comp96640_c0,comp20496_c0,comp100313_c0,comp74760_c0,comp104534_c0,comp95500_c1,comp95977_c0,comp98390_c0,comp102196_c0,comp87733_c1,comp86932_c0,comp39357_c0,comp59623_c0,comp87062_c0,comp104687_c4,comp96529_c0,comp103581_c1,comp75302_c1,comp100593_c0,comp56499_c0,comp90144_c1,comp1239359_c0,comp100030_c0,comp109196_c0,comp73945_c0,comp58952_c0,comp96880_c0,comp75074_c0,comp97022_c0…
Metabolism	Energy metabolism	Carbon fixation pathways in prokaryotes	ko00720	37	comp94254_c2,comp89259_c1,comp95500_c0,comp95500_c1,comp92370_c0,comp104400_c0,comp79999_c0,comp89259_c0,comp101039_c0,comp88518_c0,comp71541_c0,comp107415_c0,comp94367_c1,comp94254_c0,comp90144_c0,comp108051_c0,comp105944_c0,comp73945_c1,comp98565_c0,comp520245_c0,comp104452_c0,comp8198_c0,comp108546_c0,comp99809_c0,comp108768_c0,comp104696_c2,comp94367_c0,comp96542_c0,comp98456_c0,comp109237_c0…
Metabolism	Energy metabolism	Methane metabolism	ko00680	152	comp94256_c0,comp96640_c0,comp88230_c2,comp103065_c0,comp1856430_c0,comp95977_c0,comp95500_c1,comp94401_c1,comp106368_c0,comp102143_c2,comp55273_c1,comp103739_c1,comp58105_c0,comp93137_c2,comp78222_c2,comp109885_c0,comp94416_c0,comp77181_c0,comp86932_c0,comp77095_c0,comp1603124_c0,comp97643_c0,comp2525_c0,comp88230_c1,comp1203902_c0,comp75337_c0,comp97488_c0,comp109269_c0,comp86613_c0,comp108266_…
Metabolism	Energy metabolism	Nitrogen metabolism	ko00910	45	comp95792_c0,comp106943_c0,comp1156937_c0,comp87299_c1,comp93993_c0,comp60301_c0,comp1406362_c0,comp87299_c0,comp93136_c0,comp95080_c0,comp72600_c0,comp2978640_c0,comp1223470_c0,comp90626_c1,comp98528_c0,comp98478_c0,comp101061_c0,comp106438_c0,comp107948_c0,comp54801_c0,comp105471_c0,comp93247_c0,comp73081_c0,comp94769_c1,comp65338_c0,comp69643_c0,comp90508_c0,comp1019679_c0,comp95563_c0,comp889…
Metabolism	Energy metabolism	Oxidative phosphorylation	ko00190	176	comp101495_c0,comp106846_c0,comp617769_c0,comp99693_c1,comp110443_c0,comp67676_c0,comp21618_c0,comp100215_c0,comp30694_c0,comp31276_c0,comp94772_c0,comp93150_c0,comp104036_c0,comp92473_c0,comp87305_c0,comp104211_c0,comp32902_c0,comp96788_c0,comp80257_c0,comp98607_c0,comp84304_c1,comp100342_c1,comp105135_c3,comp89717_c0,comp87492_c0,comp58048_c0,comp95563_c0,comp80171_c0,comp107801_c0,comp89792_c0…
Metabolism	Energy metabolism	Photosynthesis	ko00195	82	comp49238_c0,comp60013_c0,comp761815_c0,comp83616_c0,comp2260169_c0,comp58874_c0,comp65854_c0,comp76426_c0,comp107100_c0,comp87844_c0,comp96853_c1,comp93256_c1,comp58874_c1,comp73745_c0,comp92473_c0,comp2279616_c0,comp1077779_c0,comp18169_c0,comp93634_c0,comp98001_c0,comp76426_c1,comp75705_c1,comp28193_c0,comp105118_c0,comp88777_c0,comp18452_c0,comp83833_c1,comp77906_c0,comp2323552_c0,comp45707_c…
Metabolism	Energy metabolism	Photosynthesis - antenna proteins	ko00196	33	comp404446_c0,comp746340_c0,comp87810_c0,comp76813_c1,comp99046_c0,comp76813_c0,comp77090_c0,comp1369144_c0,comp91034_c0,comp84990_c1,comp72277_c0,comp1459943_c0,comp94071_c0,comp84984_c0,comp87321_c0,comp46609_c0,comp90646_c0,comp106821_c4,comp63612_c0,comp76163_c0,comp72920_c0,comp77090_c1,comp1354694_c0,comp1152994_c0,comp533952_c0,comp65173_c0,comp96105_c0,comp100697_c0,comp1097145_c0,comp341…
Metabolism	Energy metabolism	Sulfur metabolism	ko00920	29	comp2023097_c0,comp79765_c1,comp101479_c0,comp79765_c0,comp102299_c0,comp106325_c1,comp30900_c0,comp85610_c0,comp76549_c0,comp101145_c0,comp106803_c0,comp75028_c0,comp38243_c0,comp79765_c2,comp85610_c1,comp103438_c2,comp104046_c0,comp76347_c0,comp101121_c0,comp101145_c1,comp101145_c2,comp95843_c0,comp79767_c1,comp102419_c0,comp105520_c0,comp103438_c0,comp79374_c0,comp98406_c0,comp101305_c0
Metabolism	Glycan biosynthesis and metabolism	Glycosaminoglycan biosynthesis - chondroitin sulfate / dermatan sulfate	ko00532	1	comp93961_c0
Metabolism	Glycan biosynthesis and metabolism	Glycosaminoglycan biosynthesis - heparan sulfate / heparin	ko00534	1	comp93961_c0
Metabolism	Glycan biosynthesis and metabolism	Glycosaminoglycan degradation	ko00531	10	comp88269_c0,comp101694_c1,comp101694_c0,comp106313_c2,comp96269_c0,comp80412_c0,comp101911_c2,comp103195_c3,comp107795_c0,comp109617_c0
Metabolism	Glycan biosynthesis and metabolism	Glycosphingolipid biosynthesis - ganglio series	ko00604	4	comp88269_c0,comp103195_c3,comp107795_c0,comp109617_c0
Metabolism	Glycan biosynthesis and metabolism	Glycosphingolipid biosynthesis - globo series	ko00603	9	comp88269_c0,comp97616_c0,comp58991_c0,comp97325_c0,comp100147_c0,comp107795_c0,comp106659_c0,comp100724_c0,comp109617_c0
Metabolism	Glycan biosynthesis and metabolism	Glycosylphosphatidylinositol(GPI)-anchor biosynthesis	ko00563	19	comp106936_c0,comp103370_c0,comp73837_c0,comp107260_c0,comp107024_c0,comp108508_c0,comp101872_c0,comp109957_c1,comp104499_c1,comp104301_c0,comp109095_c0,comp108204_c0,comp105068_c0,comp109035_c1,comp103556_c0,comp107935_c1,comp99133_c2,comp93800_c0,comp110277_c0
Metabolism	Glycan biosynthesis and metabolism	Lipopolysaccharide biosynthesis	ko00540	6	comp95025_c0,comp109464_c0,comp102420_c1,comp107073_c0,comp100166_c1,comp96436_c0
Metabolism	Glycan biosynthesis and metabolism	N-Glycan biosynthesis	ko00510	36	comp106930_c0,comp102538_c0,comp106021_c0,comp99607_c0,comp73837_c0,comp78727_c0,comp106569_c0,comp102714_c0,comp96243_c1,comp90070_c0,comp108215_c0,comp94262_c1,comp114384_c0,comp101751_c0,comp105666_c0,comp110320_c1,comp107093_c0,comp102244_c0,comp102296_c1,comp79545_c0,comp109863_c7,comp93817_c0,comp95465_c0,comp110496_c0,comp93710_c0,comp106969_c1,comp82720_c1,comp103297_c0,comp100179_c0,comp…
Metabolism	Glycan biosynthesis and metabolism	Other glycan degradation	ko00511	16	comp108430_c0,comp108718_c0,comp104251_c0,comp106472_c1,comp102176_c0,comp103195_c3,comp107795_c0,comp96430_c0,comp83939_c0,comp432123_c0,comp109617_c0,comp88269_c0,comp106472_c0,comp104426_c0,comp53775_c0,comp102000_c0
Metabolism	Glycan biosynthesis and metabolism	Other types of O-glycan biosynthesis	ko00514	2	comp108478_c0,comp106941_c2
Metabolism	Glycan biosynthesis and metabolism	Peptidoglycan biosynthesis	ko00550	2	comp109597_c0,comp103338_c0
Metabolism	Glycan biosynthesis and metabolism	Various types of N-glycan biosynthesis	ko00513	26	comp103972_c3,comp106930_c0,comp110320_c1,comp109881_c1,comp100128_c0,comp106021_c0,comp109863_c7,comp99607_c0,comp95465_c0,comp93710_c0,comp110496_c0,comp106569_c0,comp106969_c1,comp86415_c0,comp96243_c1,comp100179_c0,comp90070_c0,comp98663_c2,comp104257_c0,comp114384_c0,comp104578_c0,comp106255_c0,comp101751_c0,comp80030_c0,comp107802_c0,comp105666_c0
Metabolism	Lipid metabolism	Arachidonic acid metabolism	ko00590	25	comp57236_c0,comp106631_c0,comp1403_c0,comp96104_c0,comp74265_c0,comp92688_c1,comp1627904_c0,comp52452_c1,comp2382084_c0,comp85234_c2,comp27602_c0,comp106527_c3,comp86216_c0,comp1196530_c0,comp95299_c1,comp6165_c0,comp1860786_c0,comp92688_c0,comp102439_c0,comp75659_c0,comp1862626_c0,comp104853_c1,comp42992_c0,comp92688_c2,comp110286_c0
Metabolism	Lipid metabolism	Biosynthesis of unsaturated fatty acids	ko01040	33	comp103158_c0,comp92592_c0,comp80361_c0,comp79754_c1,comp101397_c0,comp104420_c2,comp79754_c0,comp103401_c0,comp90174_c0,comp90174_c1,comp1939366_c0,comp94178_c0,comp101305_c1,comp100825_c0,comp91124_c0,comp91730_c2,comp74843_c0,comp86633_c1,comp93766_c0,comp45194_c0,comp99356_c0,comp38339_c0,comp101126_c1,comp86996_c0,comp93645_c0,comp99766_c0,comp97802_c0,comp98032_c0,comp91730_c0,comp96713_c0,…
Metabolism	Lipid metabolism	Cutin, suberine and wax biosynthesis	ko00073	12	comp56072_c0,comp100258_c0,comp19899_c0,comp109073_c0,comp68066_c0,comp105716_c0,comp56072_c1,comp74730_c0,comp105825_c0,comp105575_c0,comp1407885_c0,comp105728_c0
Metabolism	Lipid metabolism	Ether lipid metabolism	ko00565	40	comp79433_c0,comp1581626_c0,comp90416_c1,comp92688_c1,comp43548_c0,comp97533_c1,comp90416_c0,comp40792_c0,comp86427_c0,comp52452_c1,comp85234_c2,comp86837_c2,comp95299_c1,comp105557_c3,comp43548_c1,comp92688_c0,comp103177_c5,comp78969_c0,comp105557_c1,comp105614_c0,comp98130_c0,comp57236_c0,comp86837_c0,comp86837_c1,comp43152_c0,comp384817_c0,comp105557_c5,comp106633_c0,comp109841_c2,comp95534_c1…
Metabolism	Lipid metabolism	Fatty acid biosynthesis	ko00061	47	comp102709_c0,comp90375_c0,comp90375_c2,comp76793_c0,comp98335_c0,comp101397_c0,comp101039_c0,comp90375_c1,comp92889_c0,comp76608_c1,comp71541_c0,comp103401_c0,comp90174_c0,comp97184_c0,comp90174_c1,comp78939_c0,comp98459_c3,comp101305_c1,comp2881439_c0,comp91673_c0,comp102604_c0,comp77614_c0,comp71494_c0,comp98565_c0,comp91068_c1,comp98295_c0,comp100344_c0,comp80515_c1,comp71322_c0,comp99356_c0,…
Metabolism	Lipid metabolism	Fatty acid elongation	ko00062	30	comp103158_c0,comp80361_c0,comp103569_c0,comp93766_c0,comp91067_c1,comp72000_c0,comp91067_c0,comp100490_c0,comp38339_c0,comp92515_c0,comp2258_c0,comp16459_c0,comp45851_c0,comp97640_c0,comp1063594_c0,comp2591_c0,comp95331_c0,comp100782_c0,comp94178_c0,comp102172_c0,comp90956_c0,comp100490_c1,comp97802_c0,comp97300_c0,comp100825_c0,comp897963_c0,comp2277_c0,comp94713_c1,comp96217_c0,comp94479_c0
Metabolism	Lipid metabolism	Fatty acid metabolism	ko00071	54	comp97027_c0,comp92752_c0,comp92752_c1,comp96977_c0,comp103065_c0,comp108619_c1,comp107040_c0,comp61470_c1,comp104420_c2,comp2754_c0,comp109434_c1,comp93809_c1,comp2458634_c0,comp108931_c0,comp91603_c0,comp93809_c0,comp96855_c0,comp99483_c0,comp91730_c2,comp57897_c0,comp87631_c0,comp74843_c0,comp80203_c0,comp53749_c1,comp86633_c1,comp103065_c1,comp101006_c0,comp97131_c1,comp93809_c3,comp93809_c2,…
Metabolism	Lipid metabolism	Glycerolipid metabolism	ko00561	71	comp100325_c0,comp93942_c0,comp92688_c1,comp97533_c1,comp92224_c0,comp52452_c1,comp105600_c0,comp108683_c0,comp92688_c0,comp108203_c0,comp89973_c0,comp104853_c0,comp102674_c0,comp105299_c2,comp97616_c0,comp2458634_c0,comp15828_c0,comp81973_c0,comp80203_c0,comp96025_c0,comp106659_c0,comp100147_c0,comp105492_c0,comp95517_c0,comp84076_c0,comp105282_c0,comp98300_c1,comp97325_c0,comp96855_c1,comp15594…
Metabolism	Lipid metabolism	Glycerophospholipid metabolism	ko00564	102	comp1394016_c0,comp79433_c0,comp100325_c0,comp90416_c1,comp92688_c1,comp84278_c0,comp95858_c2,comp90416_c0,comp97533_c1,comp57305_c1,comp52452_c1,comp99824_c0,comp85234_c2,comp104613_c0,comp86837_c2,comp106581_c0,comp105600_c0,comp108683_c0,comp2382689_c0,comp92688_c0,comp43548_c1,comp108203_c0,comp92516_c0,comp104853_c0,comp85683_c1,comp105757_c0,comp15828_c0,comp75750_c0,comp98130_c0,comp74480_…
Metabolism	Lipid metabolism	Linoleic acid metabolism	ko00591	33	comp1939412_c0,comp2662016_c0,comp92688_c1,comp66039_c0,comp105044_c0,comp1627904_c0,comp52452_c1,comp85234_c2,comp2586652_c0,comp27602_c0,comp1615171_c0,comp2368169_c0,comp95299_c1,comp1132618_c0,comp1860786_c0,comp92688_c0,comp3007832_c0,comp1989560_c0,comp1853452_c0,comp10863_c0,comp57236_c0,comp1419855_c0,comp108338_c0,comp2382084_c0,comp1909920_c0,comp94906_c1,comp97867_c0,comp3799785_c0,com…
Metabolism	Lipid metabolism	Sphingolipid metabolism	ko00600	29	comp97806_c0,comp100034_c1,comp98654_c0,comp107278_c0,comp106659_c0,comp108430_c0,comp83950_c2,comp100147_c0,comp103195_c3,comp109588_c0,comp104822_c4,comp87373_c0,comp97806_c1,comp106719_c0,comp113054_c0,comp78086_c1,comp34417_c0,comp432123_c0,comp97325_c0,comp104728_c0,comp78086_c0,comp106123_c1,comp95947_c0,comp76301_c0,comp97616_c0,comp58991_c0,comp105684_c1,comp103927_c0,comp83950_c0
Metabolism	Lipid metabolism	Steroid biosynthesis	ko00100	29	comp57236_c0,comp104933_c0,comp106402_c0,comp109922_c0,comp98061_c0,comp79825_c1,comp92688_c1,comp52452_c1,comp102302_c0,comp108283_c0,comp77965_c1,comp93263_c0,comp111348_c0,comp88763_c0,comp99950_c0,comp92688_c0,comp79825_c0,comp77965_c0,comp79825_c2,comp101556_c0,comp104167_c0,comp100233_c0,comp73555_c1,comp75455_c0,comp92688_c2,comp110286_c0,comp73555_c0,comp97336_c1,comp93158_c0
Metabolism	Lipid metabolism	Steroid hormone biosynthesis	ko00140	5	comp38339_c0,comp104236_c1,comp80361_c0,comp94178_c0,comp64220_c0
Metabolism	Lipid metabolism	Synthesis and degradation of ketone bodies	ko00072	4	comp106034_c0,comp105238_c0,comp105545_c4,comp100923_c0
Metabolism	Lipid metabolism	alpha-Linolenic acid metabolism	ko00592	57	comp1394016_c0,comp1939412_c0,comp2662016_c0,comp92688_c1,comp66039_c0,comp114971_c0,comp52452_c1,comp105566_c0,comp85234_c2,comp91814_c0,comp107040_c0,comp293798_c0,comp1615171_c0,comp104420_c2,comp95299_c1,comp1132618_c0,comp82008_c0,comp92688_c0,comp89904_c0,comp93809_c1,comp1808419_c0,comp96187_c0,comp1989560_c0,comp1853452_c0,comp93809_c0,comp10863_c0,comp91730_c2,comp100095_c0,comp74843_c0,…
Metabolism	Metabolism of cofactors and vitamins	Biotin metabolism	ko00780	28	comp100344_c0,comp80515_c1,comp71322_c0,comp99356_c0,comp90375_c0,comp90375_c2,comp76793_c0,comp101126_c1,comp98335_c0,comp90375_c1,comp92889_c0,comp76608_c1,comp93452_c0,comp103401_c0,comp103232_c0,comp97184_c0,comp71494_c2,comp102661_c0,comp95911_c0,comp105523_c0,comp98459_c3,comp80515_c0,comp95911_c1,comp102604_c0,comp96713_c0,comp71494_c0,comp76608_c0,comp105112_c0
Metabolism	Metabolism of cofactors and vitamins	Folate biosynthesis	ko00790	14	comp93985_c0,comp108048_c2,comp99855_c0,comp93723_c0,comp58703_c0,comp75813_c0,comp101326_c0,comp107918_c0,comp89615_c0,comp109832_c0,comp68305_c0,comp98420_c0,comp23232_c0,comp100163_c0
Metabolism	Metabolism of cofactors and vitamins	Lipoic acid metabolism	ko00785	3	comp96249_c0,comp103526_c0,comp105374_c0
Metabolism	Metabolism of cofactors and vitamins	Nicotinate and nicotinamide metabolism	ko00760	14	comp78751_c0,comp88625_c0,comp107258_c0,comp108014_c1,comp102072_c0,comp107387_c0,comp95312_c0,comp108854_c0,comp106139_c2,comp100598_c0,comp98096_c0,comp100180_c0,comp87455_c0,comp101327_c0
Metabolism	Metabolism of cofactors and vitamins	One carbon pool by folate	ko00670	19	comp100427_c0,comp55462_c0,comp98573_c0,comp88929_c0,comp94256_c0,comp104400_c0,comp60342_c0,comp75337_c0,comp108266_c0,comp104696_c2,comp89282_c0,comp98456_c0,comp99855_c0,comp103739_c1,comp78204_c0,comp3030208_c0,comp34603_c0,comp116387_c0,comp97351_c0
Metabolism	Metabolism of cofactors and vitamins	Pantothenate and CoA biosynthesis	ko00770	30	comp87958_c0,comp106150_c0,comp101209_c0,comp104286_c0,comp102636_c0,comp101313_c0,comp108462_c0,comp74240_c0,comp95758_c0,comp108881_c0,comp66373_c1,comp74240_c1,comp94460_c0,comp112094_c0,comp2086193_c0,comp72832_c0,comp93322_c0,comp66373_c0,comp105876_c3,comp1944003_c0,comp101734_c0,comp67475_c0,comp90565_c2,comp100184_c0,comp89283_c0,comp90565_c0,comp86007_c0,comp100214_c0,comp29853_c0,comp10…
Metabolism	Metabolism of cofactors and vitamins	Porphyrin and chlorophyll metabolism	ko00860	42	comp79274_c0,comp99243_c0,comp105507_c0,comp105375_c0,comp106414_c0,comp109062_c0,comp93033_c0,comp104865_c0,comp106219_c0,comp105526_c0,comp103830_c0,comp69513_c1,comp104916_c1,comp69513_c0,comp98386_c0,comp109346_c1,comp104802_c0,comp1438458_c0,comp106169_c0,comp100857_c1,comp101688_c3,comp100342_c1,comp2424275_c0,comp105630_c0,comp108939_c0,comp95393_c0,comp100141_c0,comp84453_c1,comp84453_c0,…
Metabolism	Metabolism of cofactors and vitamins	Retinol metabolism	ko00830	13	comp96685_c0,comp88588_c0,comp103065_c1,comp97131_c1,comp97027_c0,comp103065_c0,comp94731_c0,comp91603_c0,comp27602_c0,comp96226_c0,comp99483_c0,comp57897_c0,comp87631_c0
Metabolism	Metabolism of cofactors and vitamins	Riboflavin metabolism	ko00740	7	comp85992_c0,comp59733_c0,comp103079_c0,comp108993_c0,comp105569_c0,comp97509_c0,comp95372_c0
Metabolism	Metabolism of cofactors and vitamins	Thiamine metabolism	ko00730	9	comp98180_c0,comp105710_c0,comp87556_c0,comp94765_c0,comp109275_c0,comp85684_c0,comp26798_c0,comp109558_c0,comp100757_c0
Metabolism	Metabolism of cofactors and vitamins	Ubiquinone and other terpenoid-quinone biosynthesis	ko00130	33	comp87615_c0,comp66877_c0,comp75017_c1,comp104103_c0,comp89577_c0,comp110431_c0,comp89113_c0,comp107116_c0,comp79529_c1,comp110465_c0,comp108977_c0,comp109948_c0,comp106142_c0,comp1210402_c0,comp106727_c0,comp101453_c0,comp98524_c0,comp103959_c0,comp76839_c0,comp97840_c0,comp97242_c0,comp104103_c2,comp79529_c0,comp102545_c0,comp963034_c0,comp108558_c0,comp116963_c0,comp7349_c0,comp61818_c0,comp75…
Metabolism	Metabolism of cofactors and vitamins	Vitamin B6 metabolism	ko00750	7	comp98188_c1,comp99387_c0,comp85468_c0,comp107339_c0,comp110038_c0,comp98445_c0,comp109278_c1
Metabolism	Metabolism of other amino acids	Cyanoamino acid metabolism	ko00460	34	comp97583_c0,comp94256_c0,comp97914_c0,comp96097_c1,comp60342_c0,comp105034_c0,comp90170_c0,comp108389_c1,comp89282_c0,comp102439_c0,comp103739_c1,comp1862626_c0,comp63839_c0,comp1490403_c0,comp3030208_c0,comp103023_c0,comp55462_c0,comp28_c0,comp1568430_c0,comp103723_c0,comp99684_c0,comp2700081_c0,comp2289243_c0,comp75337_c0,comp108266_c0,comp101413_c1,comp104601_c0,comp6165_c0,comp108389_c0,comp…
Metabolism	Metabolism of other amino acids	D-Glutamine and D-glutamate metabolism	ko00471	4	comp92413_c0,comp69643_c0,comp892220_c0,comp98528_c0
Metabolism	Metabolism of other amino acids	Glutathione metabolism	ko00480	99	comp109652_c0,comp95939_c0,comp1567750_c0,comp95277_c1,comp86216_c0,comp100617_c1,comp1196530_c0,comp72338_c0,comp78722_c0,comp104910_c0,comp94535_c0,comp80323_c0,comp1862626_c0,comp98378_c1,comp78892_c0,comp87542_c0,comp91973_c0,comp87021_c1,comp1403_c0,comp74265_c0,comp97166_c0,comp93393_c0,comp105045_c0,comp91511_c0,comp897214_c0,comp1355111_c0,comp8198_c0,comp106527_c3,comp99809_c0,comp97166_…
Metabolism	Metabolism of other amino acids	Phosphonate and phosphinate metabolism	ko00440	6	comp57305_c2,comp105757_c0,comp91885_c0,comp107946_c0,comp84278_c0,comp57305_c1
Metabolism	Metabolism of other amino acids	Selenocompound metabolism	ko00450	26	comp90666_c0,comp104511_c0,comp19422_c0,comp105939_c1,comp1075692_c0,comp88525_c0,comp90666_c1,comp30900_c0,comp94765_c0,comp85610_c0,comp88525_c1,comp78473_c0,comp104788_c0,comp88525_c2,comp85610_c1,comp104511_c1,comp88525_c3,comp92469_c0,comp1283213_c0,comp80545_c0,comp99594_c0,comp104868_c0,comp98406_c0,comp107295_c0,comp100661_c4,comp88525_c4
Metabolism	Metabolism of other amino acids	Taurine and hypotaurine metabolism	ko00430	19	comp96971_c0,comp1813797_c0,comp108649_c1,comp1612050_c0,comp105790_c2,comp32108_c0,comp108008_c0,comp6165_c0,comp102439_c0,comp1685977_c0,comp92174_c0,comp58186_c2,comp106475_c1,comp58186_c0,comp1862626_c0,comp91526_c0,comp15769_c0,comp14991_c0,comp58186_c1
Metabolism	Metabolism of other amino acids	beta-Alanine metabolism	ko00410	46	comp104384_c0,comp1813797_c0,comp106150_c0,comp92752_c0,comp92752_c1,comp96977_c0,comp1612050_c0,comp108619_c1,comp108881_c0,comp91901_c0,comp108008_c0,comp112094_c0,comp94460_c0,comp1685977_c0,comp112349_c0,comp89328_c0,comp109531_c0,comp104845_c1,comp2458634_c0,comp108931_c0,comp96855_c0,comp89328_c1,comp14991_c0,comp105866_c0,comp80203_c0,comp91973_c0,comp101006_c0,comp108095_c0,comp108619_c0,…
Metabolism	Metabolism of terpenoids and polyketides	Biosynthesis of ansamycins	ko01051	4	comp1239359_c0,comp1904664_c0,comp109196_c0,comp106776_c0
Metabolism	Metabolism of terpenoids and polyketides	Biosynthesis of siderophore group nonribosomal peptides	ko01053	1	comp108977_c0
Metabolism	Metabolism of terpenoids and polyketides	Brassinosteroid biosynthesis	ko00905	11	comp79411_c0,comp100586_c0,comp103997_c0,comp89558_c0,comp96182_c0,comp98053_c0,comp103703_c0,comp55914_c0,comp88261_c0,comp91116_c0,comp99466_c0
Metabolism	Metabolism of terpenoids and polyketides	Carotenoid biosynthesis	ko00906	30	comp35617_c0,comp104024_c0,comp85510_c1,comp85146_c0,comp101541_c0,comp108771_c3,comp102585_c0,comp93426_c0,comp100482_c0,comp85510_c0,comp106168_c3,comp1929428_c0,comp101264_c3,comp98896_c0,comp96405_c0,comp100867_c0,comp101264_c1,comp105345_c0,comp105362_c0,comp93285_c0,comp103070_c1,comp108605_c0,comp103217_c1,comp94369_c0,comp100589_c6,comp98305_c0,comp102978_c2,comp107107_c0,comp106533_c0,co…
Metabolism	Metabolism of terpenoids and polyketides	Diterpenoid biosynthesis	ko00904	15	comp84576_c0,comp86664_c0,comp1614291_c0,comp969849_c0,comp109342_c0,comp95242_c1,comp71385_c0,comp22953_c0,comp101286_c0,comp85704_c0,comp210040_c0,comp94912_c0,comp106026_c0,comp85426_c0,comp1359780_c0
Metabolism	Metabolism of terpenoids and polyketides	Geraniol degradation	ko00281	2	comp106034_c0,comp100923_c0
Metabolism	Metabolism of terpenoids and polyketides	Limonene and pinene degradation	ko00903	27	comp80203_c0,comp100674_c1,comp101006_c0,comp92752_c0,comp92752_c1,comp96977_c0,comp2329560_c0,comp108619_c0,comp108619_c1,comp1873212_c0,comp96397_c1,comp79703_c0,comp108445_c2,comp89737_c2,comp96855_c1,comp1169230_c0,comp96855_c2,comp102537_c0,comp95083_c0,comp89737_c1,comp2458634_c0,comp343536_c0,comp90843_c0,comp108931_c0,comp96855_c0,comp79703_c1,comp83587_c0
Metabolism	Metabolism of terpenoids and polyketides	Monoterpenoid biosynthesis	ko00902	4	comp109707_c0,comp104183_c0,comp61885_c0,comp109369_c0
Metabolism	Metabolism of terpenoids and polyketides	Polyketide sugar unit biosynthesis	ko00523	1	comp74727_c0
Metabolism	Metabolism of terpenoids and polyketides	Sesquiterpenoid and triterpenoid biosynthesis	ko00909	8	comp100389_c0,comp100389_c2,comp109872_c2,comp105812_c1,comp14208_c1,comp100389_c3,comp100389_c1,comp89903_c0
Metabolism	Metabolism of terpenoids and polyketides	Terpenoid backbone biosynthesis	ko00900	56	comp95450_c0,comp104275_c3,comp94457_c0,comp1953023_c0,comp107389_c0,comp89969_c0,comp108732_c0,comp108645_c0,comp85725_c0,comp101522_c0,comp105491_c0,comp101522_c1,comp1927462_c0,comp99090_c0,comp108079_c0,comp80255_c0,comp109239_c0,comp105845_c0,comp96273_c0,comp90365_c1,comp84075_c0,comp10749_c0,comp105630_c0,comp106570_c0,comp100141_c0,comp80518_c0,comp80553_c0,comp92711_c0,comp94171_c0,comp1…
Metabolism	Metabolism of terpenoids and polyketides	Tetracycline biosynthesis	ko00253	7	comp100488_c2,comp101039_c0,comp108768_c0,comp71541_c0,comp96542_c0,comp98565_c0,comp94329_c0
Metabolism	Metabolism of terpenoids and polyketides	Zeatin biosynthesis	ko00908	21	comp1257334_c0,comp106096_c0,comp103988_c0,comp969_c1,comp76064_c1,comp475713_c0,comp334_c0,comp86154_c0,comp1932298_c0,comp113336_c0,comp46526_c0,comp108154_c0,comp42084_c0,comp70911_c0,comp92119_c1,comp92119_c0,comp89538_c0,comp56934_c1,comp105408_c0,comp88659_c0,comp97698_c0
Metabolism	Nucleotide metabolism	Purine metabolism	ko00230	164	comp107835_c0,comp90305_c1,comp102507_c0,comp99677_c0,comp104534_c0,comp101406_c0,comp98096_c0,comp101229_c0,comp105260_c1,comp103253_c2,comp95996_c0,comp92516_c0,comp80197_c0,comp105046_c0,comp101057_c0,comp1413777_c0,comp101965_c0,comp980_c1,comp91388_c0,comp99389_c0,comp805770_c0,comp59623_c0,comp107387_c0,comp108514_c0,comp91511_c0,comp89642_c0,comp106072_c0,comp100628_c1,comp91393_c0,comp583…
Metabolism	Nucleotide metabolism	Pyrimidine metabolism	ko00240	119	comp107835_c0,comp106848_c0,comp107414_c0,comp1847714_c0,comp106150_c0,comp95939_c0,comp76137_c1,comp103834_c0,comp101406_c0,comp79409_c0,comp98096_c0,comp80725_c0,comp96890_c0,comp98081_c2,comp87033_c1,comp72338_c0,comp92479_c0,comp95996_c0,comp65589_c1,comp103546_c1,comp105046_c0,comp87033_c0,comp17446_c0,comp107036_c0,comp101057_c0,comp106012_c2,comp1413777_c0,comp980_c1,comp91388_c0,comp84007…
Metabolism	Xenobiotics biodegradation and metabolism	1,1,1-Trichloro-2,2-bis(4-chlorophenyl)ethane (DDT) degradation	ko00351	1	comp1593958_c0
Metabolism	Xenobiotics biodegradation and metabolism	Aminobenzoate degradation	ko00627	14	comp89737_c2,comp100674_c1,comp93723_c0,comp98314_c0,comp1169230_c0,comp102537_c0,comp2329560_c0,comp89737_c1,comp343536_c0,comp1873212_c0,comp96397_c1,comp79703_c0,comp79703_c1,comp108445_c2
Metabolism	Xenobiotics biodegradation and metabolism	Benzoate degradation	ko00362	4	comp91730_c0,comp91730_c2,comp105545_c4,comp99766_c0
Metabolism	Xenobiotics biodegradation and metabolism	Bisphenol degradation	ko00363	12	comp89737_c2,comp100674_c1,comp1169230_c0,comp102537_c0,comp2329560_c0,comp89737_c1,comp343536_c0,comp1873212_c0,comp96397_c1,comp79703_c0,comp79703_c1,comp108445_c2
Metabolism	Xenobiotics biodegradation and metabolism	Caprolactam degradation	ko00930	4	comp89973_c0,comp92224_c0,comp4013293_c0,comp92224_c1
Metabolism	Xenobiotics biodegradation and metabolism	Chloroalkane and chloroalkene degradation	ko00625	25	comp80203_c0,comp103065_c1,comp101006_c0,comp97027_c0,comp97131_c1,comp92752_c0,comp92752_c1,comp96977_c0,comp103065_c0,comp108619_c0,comp108619_c1,comp94731_c0,comp96855_c1,comp96855_c2,comp95083_c0,comp2458634_c0,comp108931_c0,comp90843_c0,comp91603_c0,comp96226_c0,comp96855_c0,comp99483_c0,comp57897_c0,comp83587_c0,comp87631_c0
Metabolism	Xenobiotics biodegradation and metabolism	Chlorocyclohexane and chlorobenzene degradation	ko00361	3	comp92392_c0,comp1593958_c0,comp102786_c0
Metabolism	Xenobiotics biodegradation and metabolism	Drug metabolism - cytochrome P450	ko00982	51	comp96931_c0,comp97027_c0,comp1627904_c0,comp103065_c0,comp95277_c1,comp27602_c0,comp82156_c2,comp78722_c0,comp1860786_c0,comp1350597_c0,comp104910_c0,comp94535_c0,comp78722_c1,comp99265_c0,comp91716_c0,comp110200_c4,comp108696_c0,comp1670156_c0,comp1123_c0,comp2917491_c0,comp91603_c0,comp98378_c1,comp102839_c0,comp99483_c0,comp94475_c0,comp57897_c0,comp87631_c0,comp103065_c1,comp104462_c0,comp97…
Metabolism	Xenobiotics biodegradation and metabolism	Drug metabolism - other enzymes	ko00983	17	comp98486_c0,comp106150_c0,comp96643_c0,comp88402_c0,comp99520_c0,comp101229_c0,comp110019_c0,comp92479_c0,comp1213598_c0,comp94460_c0,comp112094_c0,comp66973_c0,comp99953_c0,comp111947_c0,comp98004_c0,comp98307_c0,comp101705_c0
Metabolism	Xenobiotics biodegradation and metabolism	Fluorobenzoate degradation	ko00364	2	comp92392_c0,comp102786_c0
Metabolism	Xenobiotics biodegradation and metabolism	Metabolism of xenobiotics by cytochrome P450	ko00980	52	comp106631_c0,comp96931_c0,comp97027_c0,comp103065_c0,comp1627904_c0,comp95277_c1,comp27602_c0,comp82156_c2,comp78722_c0,comp1860786_c0,comp1350597_c0,comp104910_c0,comp94535_c0,comp78722_c1,comp99265_c0,comp91716_c0,comp110200_c4,comp108696_c0,comp2917491_c0,comp1123_c0,comp1670156_c0,comp91603_c0,comp98378_c1,comp102839_c0,comp99483_c0,comp94475_c0,comp57897_c0,comp87631_c0,comp103065_c1,comp10…
Metabolism	Xenobiotics biodegradation and metabolism	Naphthalene degradation	ko00626	10	comp103065_c1,comp97027_c0,comp97131_c1,comp103065_c0,comp94731_c0,comp91603_c0,comp96226_c0,comp99483_c0,comp57897_c0,comp87631_c0
Metabolism	Xenobiotics biodegradation and metabolism	Polycyclic aromatic hydrocarbon degradation	ko00624	15	comp89737_c2,comp100674_c1,comp1593958_c0,comp1169230_c0,comp102537_c0,comp2329560_c0,comp89737_c1,comp343536_c0,comp1873212_c0,comp107556_c0,comp107099_c0,comp96397_c1,comp79703_c0,comp79703_c1,comp108445_c2
Metabolism	Xenobiotics biodegradation and metabolism	Styrene degradation	ko00643	5	comp105565_c0,comp107254_c0,comp103424_c0,comp79311_c0,comp104191_c0
Metabolism	Xenobiotics biodegradation and metabolism	Toluene degradation	ko00623	2	comp92392_c0,comp102786_c0
Organismal Systems	Circulatory system	Cardiac muscle contraction	ko04260	23	comp95563_c0,comp85794_c0,comp106943_c0,comp1874372_c0,comp103939_c0,comp110443_c0,comp1406362_c0,comp1062551_c0,comp105540_c2,comp585089_c0,comp92676_c0,comp35633_c0,comp93707_c0,comp91751_c0,comp94772_c0,comp828819_c0,comp87305_c0,comp1429534_c0,comp97494_c2,comp80257_c0,comp94703_c0,comp1102105_c0,comp93439_c1
Organismal Systems	Circulatory system	Vascular smooth muscle contraction	ko04270	36	comp89346_c1,comp103430_c0,comp87695_c0,comp76682_c0,comp107267_c0,comp85234_c2,comp79972_c1,comp80542_c0,comp96198_c0,comp103626_c0,comp95299_c1,comp105189_c0,comp55063_c0,comp79972_c0,comp103677_c1,comp100630_c1,comp94436_c0,comp90389_c1,comp98370_c0,comp106019_c0,comp80485_c0,comp89346_c0,comp72355_c1,comp701349_c0,comp101709_c3,comp55722_c0,comp74809_c1,comp96073_c0,comp94299_c0,comp87245_c0,…
Organismal Systems	Development	Axon guidance	ko04360	38	comp106409_c1,comp89346_c1,comp80084_c1,comp80084_c0,comp94350_c1,comp79189_c0,comp91991_c0,comp103488_c0,comp91623_c0,comp103626_c0,comp80536_c1,comp88640_c0,comp103677_c1,comp79565_c0,comp2982917_c0,comp98370_c0,comp42445_c0,comp99887_c0,comp84288_c0,comp89346_c0,comp80536_c0,comp42445_c1,comp1914701_c0,comp55722_c0,comp96073_c0,comp88640_c1,comp83974_c0,comp105810_c3,comp87245_c0,comp106409_c2…
Organismal Systems	Development	Dorso-ventral axis formation	ko04320	12	comp98370_c0,comp89346_c1,comp96073_c0,comp105189_c0,comp89346_c0,comp87245_c0,comp86994_c0,comp103677_c1,comp96073_c1,comp55722_c0,comp80542_c0,comp103626_c0
Organismal Systems	Development	Osteoclast differentiation	ko04380	20	comp98370_c0,comp89346_c1,comp84288_c0,comp89346_c0,comp91991_c0,comp80542_c0,comp55722_c0,comp103626_c0,comp96073_c0,comp88640_c1,comp105189_c0,comp88640_c0,comp87245_c0,comp86994_c0,comp103677_c1,comp96073_c1,comp112572_c0,comp34610_c0,comp79565_c0,comp2982917_c0
Organismal Systems	Digestive system	Bile secretion	ko04976	40	comp95916_c5,comp96811_c1,comp95626_c0,comp95916_c3,comp109873_c0,comp107649_c0,comp2339078_c0,comp97302_c0,comp88223_c0,comp94675_c0,comp88223_c1,comp647136_c0,comp1221088_c0,comp970560_c0,comp105973_c0,comp20823_c0,comp81766_c0,comp2886860_c0,comp440147_c0,comp82352_c0,comp102168_c2,comp102168_c1,comp82352_c1,comp82352_c2,comp65752_c0,comp65752_c1,comp88223_c2,comp101182_c0,comp93786_c0,comp102…
Organismal Systems	Digestive system	Carbohydrate digestion and absorption	ko04973	5	comp93928_c0,comp103777_c0,comp81947_c0,comp106600_c3,comp100211_c0
Organismal Systems	Digestive system	Fat digestion and absorption	ko04975	7	comp96685_c0,comp85234_c2,comp79497_c0,comp79497_c1,comp97631_c0,comp101342_c0,comp95299_c1
Organismal Systems	Digestive system	Gastric acid secretion	ko04971	14	comp103430_c0,comp106019_c0,comp87695_c0,comp80485_c0,comp72355_c1,comp107267_c0,comp108829_c2,comp101709_c3,comp95385_c0,comp701349_c0,comp100630_c1,comp66623_c0,comp74809_c1,comp96198_c0
Organismal Systems	Digestive system	Mineral absorption	ko04978	16	comp97416_c0,comp95558_c0,comp79274_c0,comp65693_c0,comp95359_c0,comp97946_c0,comp520226_c0,comp108932_c2,comp97618_c0,comp100857_c1,comp94257_c0,comp99190_c1,comp109797_c0,comp97416_c2,comp104130_c2,comp104916_c1
Organismal Systems	Digestive system	Pancreatic secretion	ko04972	11	comp88640_c1,comp84288_c0,comp88640_c0,comp85234_c2,comp112572_c0,comp34610_c0,comp109047_c0,comp95299_c1,comp105113_c1,comp2982917_c0,comp79565_c0
Organismal Systems	Digestive system	Protein digestion and absorption	ko04974	10	comp102373_c0,comp100445_c0,comp100979_c0,comp102373_c1,comp109894_c1,comp97434_c0,comp19958_c0,comp1018234_c0,comp987935_c0,comp94999_c0
Organismal Systems	Digestive system	Salivary secretion	ko04970	14	comp103430_c0,comp106019_c0,comp87695_c0,comp80485_c0,comp72355_c1,comp107267_c0,comp108829_c2,comp101709_c3,comp95385_c0,comp701349_c0,comp100630_c1,comp66623_c0,comp74809_c1,comp96198_c0
Organismal Systems	Digestive system	Vitamin digestion and absorption	ko04977	2	comp109000_c0,comp95408_c0
Organismal Systems	Endocrine system	Adipocytokine signaling pathway	ko04920	27	comp103317_c0,comp95812_c0,comp53749_c1,comp102871_c1,comp87565_c0,comp73894_c1,comp97450_c0,comp89379_c0,comp41975_c0,comp105113_c0,comp66599_c0,comp102871_c0,comp61470_c1,comp53749_c0,comp2754_c0,comp103750_c0,comp109434_c1,comp102908_c0,comp73894_c0,comp86275_c0,comp90962_c0,comp93397_c0,comp104377_c0,comp61470_c0,comp97706_c0,comp107772_c0,comp105775_c0
Organismal Systems	Endocrine system	GnRH signaling pathway	ko04912	49	comp89346_c1,comp103430_c0,comp90416_c1,comp87695_c0,comp43548_c0,comp90416_c0,comp40792_c0,comp86427_c0,comp107267_c0,comp86837_c2,comp80542_c0,comp96198_c0,comp103626_c0,comp105557_c3,comp43548_c1,comp105189_c0,comp78969_c0,comp103677_c1,comp105557_c1,comp100630_c1,comp98370_c0,comp86837_c0,comp86837_c1,comp43152_c0,comp106019_c0,comp384817_c0,comp105557_c5,comp80485_c0,comp89346_c0,comp72355_c…
Organismal Systems	Endocrine system	Insulin signaling pathway	ko04910	98	comp89346_c1,comp95812_c0,comp93928_c0,comp103430_c0,comp87695_c0,comp101938_c0,comp107731_c0,comp81947_c0,comp41975_c0,comp79972_c1,comp80542_c0,comp96951_c0,comp119938_c0,comp87335_c0,comp105189_c0,comp55063_c0,comp534998_c0,comp104980_c0,comp102735_c0,comp100630_c1,comp94436_c0,comp90389_c1,comp23161_c0,comp98370_c0,comp87565_c0,comp73894_c1,comp80485_c0,comp89346_c0,comp1105107_c0,comp86480_c…
Organismal Systems	Endocrine system	Melanogenesis	ko04916	40	comp103430_c0,comp89346_c1,comp106409_c1,comp80084_c1,comp87695_c0,comp80084_c0,comp107267_c0,comp80542_c0,comp103488_c0,comp96198_c0,comp103626_c0,comp80536_c1,comp105189_c0,comp86393_c0,comp103677_c1,comp100630_c1,comp105140_c2,comp98370_c0,comp99887_c0,comp106019_c0,comp93950_c0,comp80485_c0,comp89346_c0,comp72355_c1,comp101709_c3,comp701349_c0,comp80536_c0,comp55722_c0,comp74809_c1,comp96073_…
Organismal Systems	Endocrine system	PPAR signaling pathway	ko03320	38	comp92592_c0,comp96556_c0,comp107731_c0,comp90354_c0,comp96419_c1,comp61470_c1,comp105502_c0,comp104420_c2,comp2754_c0,comp109434_c1,comp1939366_c0,comp105299_c2,comp110819_c0,comp91730_c2,comp74843_c0,comp53749_c1,comp86633_c1,comp30973_c0,comp109540_c2,comp87976_c0,comp92056_c0,comp105113_c0,comp1587303_c0,comp53749_c0,comp103750_c0,comp110807_c0,comp99766_c0,comp77649_c0,comp90962_c0,comp91730…
Organismal Systems	Endocrine system	Progesterone-mediated oocyte maturation	ko04914	63	comp89346_c1,comp93334_c0,comp100809_c0,comp104139_c0,comp100809_c3,comp86217_c0,comp105887_c0,comp110172_c0,comp100406_c0,comp78905_c0,comp100939_c0,comp74063_c1,comp58055_c0,comp86217_c2,comp100809_c2,comp1936841_c0,comp96521_c0,comp93182_c2,comp80542_c0,comp110287_c0,comp103626_c0,comp56643_c0,comp101666_c0,comp96754_c0,comp75608_c1,comp439_c0,comp93182_c1,comp105189_c0,comp86217_c1,comp107832…
Organismal Systems	Endocrine system	Renin-angiotensin system	ko04614	1	comp109636_c0
Organismal Systems	Environmental adaptation	Circadian entrainment	ko04713	29	comp98370_c0,comp89346_c1,comp103430_c0,comp106019_c0,comp87695_c0,comp91011_c0,comp80485_c0,comp89346_c0,comp72355_c1,comp89545_c0,comp107267_c0,comp101709_c3,comp701349_c0,comp89545_c1,comp55722_c0,comp74809_c1,comp96198_c0,comp103626_c0,comp96073_c0,comp87245_c0,comp91011_c1,comp108829_c2,comp86994_c0,comp95385_c0,comp103677_c1,comp96073_c1,comp66623_c0,comp100630_c1,comp95116_c0
Organismal Systems	Environmental adaptation	Circadian rhythm	ko04710	26	comp95812_c0,comp87565_c0,comp108760_c0,comp73894_c1,comp101913_c2,comp89379_c0,comp41975_c0,comp1337_c0,comp101913_c3,comp79418_c0,comp1871705_c0,comp110069_c0,comp102418_c0,comp77336_c0,comp73894_c0,comp86275_c0,comp102418_c1,comp105071_c0,comp91569_c0,comp27221_c0,comp79418_c1,comp122457_c0,comp94744_c1,comp86729_c0,comp94744_c0,comp86953_c0
Organismal Systems	Environmental adaptation	Circadian rhythm - fly	ko04711	12	comp106409_c1,comp99887_c0,comp80084_c1,comp80536_c1,comp83974_c0,comp80084_c0,comp110069_c0,comp106409_c2,comp92125_c1,comp80536_c0,comp103488_c0,comp63104_c0
Organismal Systems	Environmental adaptation	Circadian rhythm - plant	ko04712	33	comp91327_c0,comp106097_c1,comp100686_c0,comp85908_c0,comp109105_c0,comp102083_c0,comp102493_c0,comp102291_c0,comp62498_c0,comp86225_c0,comp95043_c2,comp92835_c0,comp104688_c0,comp88654_c0,comp105703_c0,comp78975_c0,comp79018_c0,comp106386_c1,comp93684_c1,comp99318_c0,comp110193_c0,comp101975_c0,comp104132_c0,comp109528_c0,comp95043_c0,comp109534_c0,comp105673_c1,comp100195_c1,comp3135257_c0,comp…
Organismal Systems	Environmental adaptation	Plant-pathogen interaction	ko04626	190	comp2453307_c0,comp95443_c0,comp99172_c0,comp87695_c0,comp99518_c3,comp103482_c0,comp110679_c0,comp97979_c4,comp103578_c0,comp1230_c1,comp89922_c0,comp29116_c0,comp97979_c2,comp439_c0,comp84249_c0,comp107628_c0,comp61439_c1,comp100630_c1,comp97344_c0,comp1922_c0,comp1404472_c0,comp88614_c0,comp96069_c0,comp75965_c0,comp104399_c0,comp104083_c0,comp72682_c1,comp18933_c0,comp94763_c0,comp87656_c0,co…
Organismal Systems	Excretory system	Aldosterone-regulated sodium reabsorption	ko04960	11	comp98370_c0,comp89346_c1,comp96073_c0,comp107731_c0,comp89346_c0,comp87245_c0,comp86994_c0,comp103677_c1,comp96073_c1,comp55722_c0,comp103626_c0
Organismal Systems	Excretory system	Collecting duct acid secretion	ko04966	23	comp95955_c1,comp80171_c0,comp80171_c1,comp94339_c0,comp67249_c0,comp89895_c0,comp18146_c0,comp11240_c0,comp100215_c0,comp28638_c0,comp98373_c0,comp74521_c0,comp84471_c0,comp104866_c0,comp103477_c5,comp31276_c0,comp63365_c0,comp104036_c0,comp103477_c2,comp98607_c0,comp617968_c0,comp89634_c0,comp91821_c0
Organismal Systems	Excretory system	Endocrine and other factor-regulated calcium reabsorption	ko04961	21	comp85731_c0,comp85731_c1,comp21740_c0,comp95960_c1,comp99958_c0,comp98128_c4,comp98128_c5,comp84162_c1,comp65628_c0,comp107762_c0,comp74383_c0,comp84162_c0,comp109548_c0,comp97815_c2,comp98128_c2,comp103237_c0,comp97815_c0,comp98128_c1,comp98128_c0,comp97815_c1,comp87086_c0
Organismal Systems	Excretory system	Proximal tubule bicarbonate reclamation	ko04964	9	comp92413_c0,comp85173_c1,comp100792_c0,comp892220_c0,comp2292204_c0,comp69643_c0,comp100030_c0,comp1197148_c0,comp98528_c0
Organismal Systems	Excretory system	Vasopressin-regulated water reabsorption	ko04962	17	comp74695_c0,comp49793_c1,comp79950_c0,comp91939_c0,comp85280_c1,comp88823_c0,comp61669_c0,comp84124_c1,comp101810_c3,comp92439_c0,comp92008_c0,comp85280_c0,comp55022_c0,comp91163_c0,comp49793_c0,comp92085_c2,comp22502_c0
Organismal Systems	Immune system	Antigen processing and presentation	ko04612	100	comp100728_c1,comp74881_c0,comp160102_c0,comp85649_c0,comp62142_c0,comp439_c0,comp75608_c1,comp83943_c0,comp79961_c1,comp95543_c2,comp97938_c0,comp1206_c0,comp92350_c0,comp61465_c0,comp10460_c0,comp109347_c3,comp97938_c1,comp97267_c0,comp91172_c2,comp4010480_c0,comp149635_c0,comp109861_c0,comp88866_c2,comp107047_c0,comp97664_c2,comp90889_c1,comp79322_c1,comp97294_c0,comp101421_c0,comp56990_c0,com…
Organismal Systems	Immune system	B cell receptor signaling pathway	ko04662	31	comp106409_c1,comp98370_c0,comp89346_c1,comp99887_c0,comp80084_c1,comp84288_c0,comp80084_c0,comp89346_c0,comp91991_c0,comp80536_c0,comp103488_c0,comp55722_c0,comp80542_c0,comp103626_c0,comp96073_c0,comp80536_c1,comp83974_c0,comp88640_c1,comp88640_c0,comp105189_c0,comp87245_c0,comp106409_c2,comp92125_c1,comp86994_c0,comp103677_c1,comp96073_c1,comp112572_c0,comp34610_c0,comp63104_c0,comp79565_c0,co…
Organismal Systems	Immune system	Chemokine signaling pathway	ko04062	35	comp106409_c1,comp89346_c1,comp80084_c1,comp91011_c0,comp80084_c0,comp89545_c0,comp89545_c1,comp103488_c0,comp80542_c0,comp103626_c0,comp80536_c1,comp88640_c0,comp105189_c0,comp91011_c1,comp103677_c1,comp95116_c0,comp79565_c0,comp2982917_c0,comp98370_c0,comp99887_c0,comp84288_c0,comp89346_c0,comp80536_c0,comp55722_c0,comp96073_c0,comp83974_c0,comp88640_c1,comp87245_c0,comp106409_c2,comp86994_c0,c…
Organismal Systems	Immune system	Complement and coagulation cascades	ko04610	11	comp23496_c0,comp18208_c0,comp2999696_c0,comp1388748_c0,comp2922457_c0,comp1389479_c0,comp5477435_c0,comp2827792_c0,comp1586213_c0,comp2201244_c0,comp2713892_c0
Organismal Systems	Immune system	Cytosolic DNA-sensing pathway	ko04623	20	comp107835_c0,comp89097_c0,comp1847714_c0,comp107741_c2,comp87524_c0,comp79409_c0,comp106072_c0,comp89097_c2,comp100819_c1,comp105746_c2,comp95996_c0,comp100675_c0,comp88557_c0,comp87569_c0,comp56589_c0,comp84007_c0,comp91388_c0,comp99902_c0,comp94880_c0,comp89943_c1
Organismal Systems	Immune system	Fc epsilon RI signaling pathway	ko04664	19	comp98370_c0,comp89346_c1,comp84288_c0,comp89346_c0,comp55722_c0,comp80542_c0,comp103626_c0,comp96073_c0,comp88640_c1,comp88640_c0,comp105189_c0,comp87245_c0,comp86994_c0,comp103677_c1,comp112572_c0,comp96073_c1,comp34610_c0,comp79565_c0,comp2982917_c0
Organismal Systems	Immune system	Fc gamma R-mediated phagocytosis	ko04666	75	comp89346_c1,comp90416_c1,comp90416_c0,comp79189_c0,comp100987_c0,comp86837_c2,comp101767_c2,comp80542_c0,comp91623_c0,comp119938_c0,comp97815_c2,comp43548_c1,comp105189_c0,comp97815_c0,comp105008_c2,comp104980_c0,comp98370_c0,comp384817_c0,comp96995_c0,comp89346_c0,comp95534_c1,comp105008_c0,comp55722_c0,comp109548_c0,comp96174_c0,comp87245_c0,comp87527_c0,comp86994_c0,comp93255_c0,comp109350_c0…
Organismal Systems	Immune system	Leukocyte transendothelial migration	ko04670	8	comp88640_c1,comp84288_c0,comp88640_c0,comp112572_c0,comp34610_c0,comp102451_c0,comp2982917_c0,comp79565_c0
Organismal Systems	Immune system	NOD-like receptor signaling pathway	ko04621	28	comp98370_c0,comp89346_c1,comp111428_c0,comp86217_c0,comp89346_c0,comp98418_c1,comp58055_c0,comp80355_c0,comp86217_c2,comp55722_c0,comp56990_c0,comp86217_c3,comp103626_c0,comp105220_c2,comp105273_c3,comp96073_c0,comp75608_c1,comp439_c0,comp96448_c0,comp86217_c1,comp87245_c0,comp57722_c0,comp86994_c0,comp103677_c1,comp96073_c1,comp108049_c3,comp98253_c0,comp109659_c0
Organismal Systems	Immune system	Natural killer cell mediated cytotoxicity	ko04650	20	comp98370_c0,comp89346_c1,comp84288_c0,comp89346_c0,comp91991_c0,comp55722_c0,comp80542_c0,comp103626_c0,comp96073_c0,comp88640_c1,comp88640_c0,comp105189_c0,comp87245_c0,comp86994_c0,comp103677_c1,comp112572_c0,comp96073_c1,comp34610_c0,comp79565_c0,comp2982917_c0
Organismal Systems	Immune system	RIG-I-like receptor signaling pathway	ko04622	8	comp96950_c0,comp93942_c0,comp107533_c0,comp96950_c1,comp91110_c0,comp108422_c0,comp102645_c0,comp93447_c0
Organismal Systems	Immune system	T cell receptor signaling pathway	ko04660	24	comp106409_c1,comp98370_c0,comp89346_c1,comp99887_c0,comp80084_c1,comp80084_c0,comp89346_c0,comp91991_c0,comp80536_c0,comp103488_c0,comp55722_c0,comp80542_c0,comp103626_c0,comp96073_c0,comp80536_c1,comp83974_c0,comp105189_c0,comp87245_c0,comp106409_c2,comp92125_c1,comp86994_c0,comp103677_c1,comp96073_c1,comp63104_c0
Organismal Systems	Immune system	Toll-like receptor signaling pathway	ko04620	20	comp98370_c0,comp89346_c1,comp84288_c0,comp89346_c0,comp55722_c0,comp80542_c0,comp103626_c0,comp109862_c3,comp96073_c0,comp88640_c1,comp88640_c0,comp105189_c0,comp87245_c0,comp86994_c0,comp103677_c1,comp112572_c0,comp96073_c1,comp34610_c0,comp79565_c0,comp2982917_c0
Organismal Systems	Nervous system	Cholinergic synapse	ko04725	17	comp98370_c0,comp89346_c1,comp91011_c0,comp89346_c0,comp89545_c0,comp89545_c1,comp55722_c0,comp80542_c0,comp103626_c0,comp96073_c0,comp105189_c0,comp87245_c0,comp91011_c1,comp86994_c0,comp103677_c1,comp96073_c1,comp95116_c0
Organismal Systems	Nervous system	Dopaminergic synapse	ko04728	63	comp106409_c1,comp103430_c0,comp80084_c1,comp86703_c0,comp109765_c1,comp100493_c2,comp87695_c0,comp80084_c0,comp91011_c0,comp76682_c0,comp44945_c1,comp107753_c0,comp89545_c0,comp107267_c0,comp98270_c0,comp89545_c1,comp79972_c1,comp103488_c0,comp100493_c1,comp96198_c0,comp106267_c1,comp82061_c0,comp80536_c1,comp55063_c0,comp80610_c0,comp91011_c1,comp79972_c0,comp100630_c1,comp95116_c0,comp94436_c0…
Organismal Systems	Nervous system	GABAergic synapse	ko04727	45	comp102373_c0,comp1813797_c0,comp49793_c1,comp91011_c0,comp1156937_c0,comp94412_c0,comp89545_c0,comp1612050_c0,comp89545_c1,comp1223470_c0,comp105761_c1,comp108008_c0,comp98827_c1,comp110642_c0,comp90156_c0,comp1685977_c0,comp98478_c0,comp102373_c1,comp107948_c0,comp54801_c0,comp91011_c1,comp91163_c0,comp65338_c0,comp95116_c0,comp91979_c0,comp14991_c0,comp90508_c0,comp1019679_c0,comp107392_c0,com…
Organismal Systems	Nervous system	Glutamatergic synapse	ko04724	55	comp89346_c1,comp102373_c0,comp90416_c1,comp91011_c0,comp43548_c0,comp1156937_c0,comp90416_c0,comp40792_c0,comp86427_c0,comp89545_c0,comp91991_c0,comp86837_c2,comp89545_c1,comp1223470_c0,comp103626_c0,comp105557_c3,comp43548_c1,comp98478_c0,comp102373_c1,comp107948_c0,comp54801_c0,comp91011_c1,comp78969_c0,comp103677_c1,comp105557_c1,comp65338_c0,comp95116_c0,comp90508_c0,comp1019679_c0,comp86837…
Organismal Systems	Nervous system	Long-term depression	ko04730	19	comp98370_c0,comp89346_c1,comp97167_c0,comp89346_c0,comp55722_c0,comp80542_c0,comp103626_c0,comp82061_c0,comp88980_c0,comp96073_c0,comp100597_c0,comp105189_c0,comp87245_c0,comp80610_c0,comp86994_c0,comp87430_c0,comp103677_c1,comp96073_c1,comp93787_c0
Organismal Systems	Nervous system	Long-term potentiation	ko04720	38	comp89346_c1,comp103430_c0,comp87695_c0,comp76682_c0,comp107267_c0,comp91991_c0,comp79972_c1,comp80542_c0,comp96198_c0,comp103626_c0,comp105189_c0,comp86393_c0,comp55063_c0,comp103677_c1,comp79972_c0,comp100630_c1,comp94436_c0,comp90389_c1,comp105140_c2,comp98370_c0,comp106019_c0,comp80485_c0,comp93950_c0,comp89346_c0,comp72355_c1,comp701349_c0,comp101709_c3,comp55722_c0,comp74809_c1,comp96073_c0…
Organismal Systems	Nervous system	Neurotrophin signaling pathway	ko04722	56	comp103430_c0,comp106409_c1,comp89346_c1,comp80084_c1,comp87695_c0,comp80084_c0,comp107267_c0,comp109136_c3,comp103488_c0,comp80542_c0,comp96198_c0,comp103626_c0,comp93210_c0,comp43029_c0,comp80536_c1,comp92008_c0,comp88640_c0,comp105189_c0,comp30956_c0,comp103677_c1,comp100630_c1,comp22502_c0,comp79565_c0,comp2982917_c0,comp74695_c0,comp98370_c0,comp99887_c0,comp84288_c0,comp106019_c0,comp109109…
Organismal Systems	Nervous system	Retrograde endocannabinoid signaling	ko04723	21	comp98370_c0,comp89346_c1,comp107392_c0,comp91701_c1,comp91011_c0,comp89346_c0,comp89545_c0,comp97865_c0,comp89545_c1,comp55722_c0,comp105761_c1,comp103626_c0,comp98827_c1,comp96073_c0,comp110003_c0,comp87245_c0,comp91011_c1,comp86994_c0,comp103677_c1,comp96073_c1,comp95116_c0
Organismal Systems	Nervous system	Serotonergic synapse	ko04726	18	comp98370_c0,comp89346_c1,comp91011_c0,comp89346_c0,comp89545_c0,comp89545_c1,comp27602_c0,comp80542_c0,comp55722_c0,comp103626_c0,comp96073_c0,comp105189_c0,comp87245_c0,comp91011_c1,comp86994_c0,comp103677_c1,comp96073_c1,comp95116_c0
Organismal Systems	Nervous system	Synaptic vesicle cycle	ko04721	68	comp95955_c1,comp95960_c1,comp84162_c1,comp100215_c0,comp105761_c1,comp97815_c2,comp98827_c1,comp31276_c0,comp104036_c0,comp97815_c0,comp98607_c0,comp617968_c0,comp89634_c0,comp80171_c0,comp107392_c0,comp85731_c1,comp80171_c1,comp98128_c4,comp67249_c0,comp79207_c0,comp88823_c0,comp29744_c1,comp98128_c5,comp28638_c0,comp109548_c0,comp106468_c0,comp63365_c0,comp103477_c2,comp98128_c1,comp49793_c0,c…
Organismal Systems	Sensory system	Olfactory transduction	ko04740	14	comp103430_c0,comp106019_c0,comp87695_c0,comp80485_c0,comp72355_c1,comp107267_c0,comp108829_c2,comp101709_c3,comp95385_c0,comp701349_c0,comp100630_c1,comp66623_c0,comp74809_c1,comp96198_c0
Organismal Systems	Sensory system	Phototransduction	ko04744	19	comp103430_c0,comp106019_c0,comp87695_c0,comp80485_c0,comp91011_c0,comp72355_c1,comp107267_c0,comp89545_c0,comp101709_c3,comp701349_c0,comp89545_c1,comp74809_c1,comp96198_c0,comp91011_c1,comp108829_c2,comp95385_c0,comp100630_c1,comp66623_c0,comp95116_c0
Organismal Systems	Sensory system	Phototransduction - fly	ko04745	16	comp103430_c0,comp106019_c0,comp87695_c0,comp80485_c0,comp72355_c1,comp107267_c0,comp101709_c3,comp701349_c0,comp74809_c1,comp96198_c0,comp102451_c0,comp110003_c0,comp108829_c2,comp95385_c0,comp66623_c0,comp100630_c1
Organismal Systems	Sensory system	Taste transduction	ko04742	5	comp89545_c1,comp95116_c0,comp91011_c0,comp89545_c0,comp91011_c1
