# Supplementary material for: De novo comparative transcriptome analysis provides new insights into sucrose induced somatic embryogenesis in camphor tree (Cinnamomum camphora L.)
Source: BMC Genomics. 2016 Jan 5;17:26. doi: 10.1186/s12864-015-2357-8 (PMC4700650; doi:10.1186/s12864-015-2357-8)
Supplement: Additional file 6: Table S5. — Expression of somatic embryogenesis-related genes in IZE, IZE_Suc and SE_5w in camphor tree based on the results of RNA-Seq. (XLSX 11 kb) [file 12864_2015_2357_MOESM6_ESM.xlsx]

## Sheet: Table S5
Additional file 6: Table S5 Expression of somatic embryogenesis-related genes in IZE, IZE_Suc and SE_5w in camphor tree based on the results of RNA-Seq.
Related genes	No. of unigenes	IZE_Suc vs IZE		SE_5w vs IZE_Suc		SE_5w vs IZE
		Up-regulated	Down-regulated	Up-regulated	Down-regulated	Up-regulated	Down-regulated
Cdc2	26	1	3	0	0	0	1
H3-1	8	0	1	0	1	0	3
CEM6	7	1	1	0	1	1	1
AGP	3	0	1	0	0	0	1
FLA	12	0	2	1	0	0	1
Atgrp-5	8	1	1	0	1	1	0
KIESEL	1	0	0	0	0	0	0
GH3	15	1	2	0	3	0	3
PIN	17	0	3	0	0	0	1
Aux/IAA	25	0	2	1	0	0	1
ARF	44	0	1	1	4	0	3
SAUR	38	1	4	1	0	0	3
HSP	296	4	38	15	25	7	44
LEA	19	2	2	4	1	5	3
ECP	2	0	1	1	0	1	0
SERK	22	1	0	1	1	0	0
CaM	8	0	1	1	1	0	2
CDPK	28	1	3	1	3	0	3
LEC/ABI3/FU3	7	0	1	0	0	0	0
AP2 (AIL, BBM, ESR1)	17	1	0	0	3	0	5
ERF	61	2	11	5	4	4	15
WOX	9	0	1	0	0	0	1
MADs (AGL15)	27	0	0	0	0	0	1
CBF/DREB	41	0	18	5	1	3	18
GLP	13	0	0	0	0	0	0
Chitinases	73	1	1	5	1	4	1
GST	59	5	4	4	4	2	5
β-1,3-Glucanases	11	1	0	2	2	2	1
Total	897
