# Supplementary material for: De novo comparative transcriptome analysis provides new insights into sucrose induced somatic embryogenesis in camphor tree (Cinnamomum camphora L.)
Source: BMC Genomics. 2016 Jan 5;17:26. doi: 10.1186/s12864-015-2357-8 (PMC4700650; doi:10.1186/s12864-015-2357-8)
Supplement: Additional file 9: Table S6. — List of DEGs singled out by comparing the libraries of IZE_Suc vs IZE, SE_5w vs IZE_Suc and SE_5w vs IZE. (XLSX 382 kb) [file 12864_2015_2357_MOESM9_ESM.xlsx]

## Sheet: Table S6-1 IZE_Suc vs IZE
Gene ID	Read Count of IZE_Suc	Read Count of IZE	Log2 Fold_change	P Value	Q Value (Storey et al. 2003)
comp100037_c0	10801.8	4248.96	1.2947	2.28e-27	4.53e-25
comp100041_c0	9650.99	35848.6	-1.9446	2.65e-63	1.31e-60
comp100043_c0	2876.01	7646.17	-1.4621	5.46e-09	3.73e-07
comp100055_c0	7515.11	3429.47	1.0804	2.82e-16	3.47e-14
comp100070_c0	9275.45	51944.2	-2.5369	1.42e-139	2.48e-136
comp100074_c0	4893.34	2148.73	1.1359	1.15e-11	1.03e-09
comp100093_c0	9026.57	3554.77	1.293	4.16e-23	7.17e-21
comp100095_c0	2426.16	139	4.0741	3.15e-17	4.06e-15
comp100102_c1	3847	12824.5	-1.7885	1.54e-20	2.37e-18
comp100169_c2	4612.7	2089.92	1.0907	1.17e-10	9.6e-09
comp100175_c0	14535.5	91347.2	-2.7032	5.62e-267	2.25e-263
comp100188_c0	1987.24	25150.3	-3.7132	9.56e-108	1.02e-104
comp100190_c0	389.06	2016.04	-2.4249	1.68e-06	7.94e-05
comp100190_c3	1574	8258.87	-2.4429	1.91e-22	3.18e-20
comp100211_c0	2667.94	887	1.5373	3.37e-09	2.35e-07
comp100218_c1	1453.31	5391.36	-1.9427	7.7e-11	6.43e-09
comp100225_c1	3021.66	6571.82	-1.1724	3.12e-05	0.0011713
comp100225_c3	477.28	2721.75	-2.5631	6.68e-09	4.51e-07
comp100242_c0	5838.19	2647.85	1.0893	4.39e-13	4.35e-11
comp100303_c0	1800.13	643	1.4338	2.9e-06	0.00013206
comp100322_c0	1650.25	545.87	1.5446	3.13e-06	0.00014205
comp100374_c0	5795.79	15222.1	-1.4445	4.62e-16	5.56e-14
comp100375_c2	6981.91	2426.51	1.4733	8.86e-21	1.39e-18
comp100379_c0	1735.83	690	1.2795	1.59e-05	0.00063583
comp100384_c2	3762.92	8597.92	-1.2436	2.94e-07	1.57e-05
comp100391_c0	7040.25	20012.3	-1.5586	5.12e-24	9.18e-22
comp100391_c1	2238	7277.09	-1.7526	6.78e-12	6.14e-10
comp100392_c0	1945.91	885	1.0853	3.01e-05	0.0011358
comp100393_c0	2590.63	1218.96	1.0362	2.69e-06	0.00012304
comp100429_c0	2357.6	5365.31	-1.2378	5.65e-05	0.0020144
comp100437_c4	257.02	1716	-2.7905	1.02e-06	4.96e-05
comp100440_c0	2750	6182.87	-1.2203	2.16e-05	0.00083988
comp100454_c0	843.73	3082.14	-1.9205	1.13e-06	5.44e-05
comp100460_c1	2256.1	13570.4	-2.64	6.08e-40	1.71e-37
comp100476_c0	999	158	2.6091	2.8e-06	0.00012771
comp100506_c0	10274.2	1870.83	2.4058	1.12e-47	3.86e-45
comp100572_c0	8197.66	3620.57	1.1276	2.16e-18	2.98e-16
comp100588_c0	885.99	3423.99	-2.0017	1e-07	5.79e-06
comp100589_c0	3103.36	7557.33	-1.3355	1.66e-07	9.26e-06
comp100592_c0	3958.46	1647.11	1.2136	2.44e-10	1.93e-08
comp100598_c0	2545.77	815.04	1.5917	4.01e-09	2.78e-07
comp100601_c0	1578.99	476.01	1.6785	1.88e-06	8.8e-05
comp100605_c0	2454.11	1025.26	1.2078	6.64e-07	3.35e-05
comp100636_c0	3282.85	10585.3	-1.7405	2.02e-16	2.52e-14
comp100636_c1	444	1728.69	-2.0125	0.00014341	0.0047497
comp100650_c0	874	2966.56	-1.8145	5.9e-06	0.00025602
comp100661_c1	1700.77	790.29	1.0543	0.00012336	0.0041388
comp100668_c0	1047.98	3730.09	-1.883	1.45e-07	8.15e-06
comp100682_c0	1036.92	5785.04	-2.5315	5.4e-17	6.92e-15
comp100702_c0	22467.3	7888.76	1.4585	1.79e-62	8.54e-60
comp100735_c0	4602.21	1584.05	1.4873	2.37e-14	2.58e-12
comp100764_c0	1619.52	610	1.3573	1.66e-05	0.00066142
comp100782_c0	1545.36	383.01	1.9611	3.29e-07	1.74e-05
comp100791_c0	755	30867.5	-5.4049	4.46e-166	1.08e-162
comp100817_c0	136.03	1003.93	-2.9351	0.00011136	0.0037834
comp100825_c0	2314.94	6547.07	-1.5513	8.82e-09	5.88e-07
comp100878_c2	744.24	2366.55	-1.7204	0.00012166	0.0040903
comp100880_c0	1482.46	5956.23	-2.0578	6.15e-13	6.02e-11
comp100898_c0	3779.05	12114.7	-1.7321	2.07e-18	2.86e-16
comp100898_c1	4281.82	11197.7	-1.4383	4.15e-12	3.81e-10
comp100901_c0	3084.8	25727.6	-3.1115	1.72e-91	1.39e-88
comp100920_c0	10973.5	22019	-1.0562	3.16e-11	2.73e-09
comp100924_c0	5821.85	13393.2	-1.2534	1.04e-10	8.59e-09
comp100925_c0	6395.01	24784	-2.0058	9.67e-47	3.26e-44
comp100953_c1	1782.94	459.39	1.905	6.47e-08	3.82e-06
comp100972_c0	2237	524	2.0425	3.66e-10	2.85e-08
comp100977_c0	671.41	6	6.7547	7.81e-06	0.00033231
comp101006_c0	9253.91	3773.81	1.2426	1.05e-22	1.78e-20
comp101060_c0	442	10056.7	-4.5594	1.7e-51	6.36e-49
comp101061_c0	1105.4	3261.87	-1.6126	2.37e-05	0.00091411
comp101073_c0	42979.4	10584	1.9703	1.61e-160	3.41e-157
comp101085_c0	28986.1	64040	-1.195	1.65e-40	4.72e-38
comp101092_c0	4905.77	2297.05	1.0433	8.99e-11	7.49e-09
comp101098_c0	330.59	2533.14	-2.9892	5.3e-10	4.05e-08
comp101113_c1	716.01	3199.21	-2.2111	2.08e-08	1.32e-06
comp101151_c1	798	2613.38	-1.7629	3.54e-05	0.001313
comp101177_c0	596.19	3888.08	-2.7566	2.96e-13	2.96e-11
comp101180_c0	97.72	1521	-4.0117	2.03e-08	1.29e-06
comp101213_c0	2986.6	25599.1	-3.1509	2.17e-92	1.81e-89
comp101222_c0	2083	619.1	1.699	3.62e-08	2.23e-06
comp101234_c0	8509.85	95288.1	-3.5365	0	0
comp101235_c0	51916.3	102412	-1.0316	1.01e-43	3.12e-41
comp101251_c0	13034.8	32571.2	-1.3727	3.31e-29	6.92e-27
comp101253_c0	608.93	6706.57	-3.5127	1.58e-28	3.23e-26
comp101258_c0	19416.5	88394.9	-2.2381	8.49e-195	2.43e-191
comp101262_c0	1794.36	4656.48	-1.4272	9.36e-06	0.00039178
comp101274_c0	1509.09	259.39	2.4891	1.67e-08	1.07e-06
comp101276_c0	2039.94	152	3.695	3.97e-14	4.26e-12
comp101277_c0	2335.76	945	1.2541	7.35e-07	3.68e-05
comp101283_c1	1925.63	696.06	1.4166	1.54e-06	7.29e-05
comp101305_c0	507.94	7779.94	-3.9885	1.02e-36	2.64e-34
comp101317_c1	1622.71	309	2.3413	1.24e-08	8.09e-07
comp101320_c0	5876.3	18936.3	-1.7396	4.24e-28	8.57e-26
comp101334_c0	956.99	6248.34	-2.7583	2.17e-20	3.32e-18
comp101342_c0	9187.1	23248.9	-1.3909	6.52e-22	1.07e-19
comp101354_c0	27	684	-4.7144	7.04e-05	0.0024676
comp101358_c0	6245.66	13256.9	-1.1373	1.29e-08	8.38e-07
comp101365_c0	17941.3	7127.96	1.2803	8.03e-44	2.49e-41
comp101377_c2	7088.2	190	5.1699	5.25e-50	1.9e-47
comp101397_c0	37312.9	7147	2.3328	1.09e-163	2.42e-160
comp101446_c0	2538.16	459.89	2.413	5.24e-13	5.17e-11
comp101448_c0	222.01	1571	-2.8744	1.85e-06	8.67e-05
comp101463_c0	2675.06	6215.01	-1.2676	8.13e-06	0.00034425
comp101466_c0	156	1139	-2.9196	4.09e-05	0.001499
comp101473_c0	97.04	3264.28	-5.1235	8.55e-19	1.21e-16
comp101474_c0	3884	1325.06	1.5001	1.91e-12	1.8e-10
comp101475_c0	1625.99	8757.13	-2.4806	3.21e-24	5.82e-22
comp101497_c0	2977.25	45936.1	-3.999	3.26e-208	1e-204
comp101507_c0	24563.5	5848.41	2.019	8.91e-95	7.85e-92
comp101527_c1	1138.85	276.3	1.9918	1e-05	0.00041688
comp101542_c0	4662.86	1627.21	1.4674	2.47e-14	2.69e-12
comp101558_c0	666.69	6363.23	-3.3061	1.5e-25	2.81e-23
comp101567_c0	2097.86	8960.26	-2.1461	5.66e-20	8.51e-18
comp101581_c0	3692.12	663.01	2.4259	2.6e-18	3.57e-16
comp101598_c0	2937.65	1057.57	1.4225	2.68e-09	1.9e-07
comp101627_c0	314.84	1724.56	-2.505	5.67e-06	0.00024688
comp101645_c0	1994.63	911	1.0792	2.53e-05	0.00097261
comp101656_c0	1536.7	10293.6	-2.7953	4.28e-33	9.94e-31
comp101675_c0	2733.59	11940.5	-2.1784	1.05e-26	2.05e-24
comp101688_c3	380	1725.82	-2.2346	3.28e-05	0.0012286
comp101704_c0	11645.3	1445	2.9592	1.78e-63	8.87e-61
comp101707_c0	7958.9	3074.11	1.321	5.16e-21	8.17e-19
comp101708_c0	90	1078.07	-3.6338	6.25e-06	0.00026961
comp101733_c0	8537.32	1292	2.6727	1.57e-43	4.85e-41
comp101772_c0	2592.53	5827.97	-1.2201	3.74e-05	0.0013788
comp101787_c1	3940.78	1211.52	1.6502	8.53e-14	8.95e-12
comp101810_c4	1339	5242.34	-2.0205	3.04e-11	2.63e-09
comp101810_c5	854	3702.04	-2.1674	3.02e-09	2.12e-07
comp101833_c1	1009.21	5051.13	-2.3748	8.77e-14	9.18e-12
comp101838_c0	2265.99	6708.97	-1.6174	1.19e-09	8.79e-08
comp101843_c0	450	7424.46	-4.0957	7.7e-36	1.94e-33
comp101869_c0	4969.43	1914.3	1.3248	9.76e-14	1.01e-11
comp101890_c3	950.95	6255.34	-2.7691	1.65e-20	2.54e-18
comp101897_c1	4994.59	12175.5	-1.337	2.88e-11	2.5e-09
comp101903_c1	372	1797	-2.3236	1.23e-05	0.00050304
comp101904_c0	4556.47	12280	-1.4818	6.36e-14	6.74e-12
comp101904_c1	644	2827.86	-2.186	1.79e-07	9.93e-06
comp101906_c0	187	1126.06	-2.6416	0.00013798	0.0045888
comp101907_c1	2752.01	1129	1.234	9.95e-08	5.74e-06
comp101916_c1	5573.09	17130.5	-1.6714	9.43e-24	1.67e-21
comp101923_c0	582.15	2303.99	-2.0361	9.21e-06	0.0003868
comp101933_c1	265.87	2354.09	-3.1978	4.5e-10	3.47e-08
comp101936_c0	1583.85	9286.28	-2.6031	2.42e-27	4.79e-25
comp101969_c0	4025.63	8952.05	-1.2044	4.93e-07	2.55e-05
comp102001_c0	387	2189.81	-2.5518	2.16e-07	1.19e-05
comp102010_c0	281	4955.07	-4.1917	7e-25	1.29e-22
comp102024_c0	1281.86	3636.29	-1.5557	1.71e-05	0.00067767
comp102059_c0	1541.98	419.94	1.8251	8.72e-07	4.29e-05
comp102070_c1	1216.14	3521.56	-1.5853	1.59e-05	0.00063794
comp102077_c0	4598	2185.22	1.0218	5.48e-10	4.18e-08
comp102082_c0	1358.08	4845.87	-1.8866	1.91e-09	1.38e-07
comp102084_c0	4157.83	1939.96	1.0484	2.17e-09	1.55e-07
comp102094_c0	6846.54	2277.48	1.5365	2.82e-21	4.52e-19
comp102115_c0	1134.08	4148.18	-1.9224	1.58e-08	1.02e-06
comp102116_c0	1885.15	7850.19	-2.1095	3.15e-17	4.06e-15
comp102192_c0	3253.22	826.05	1.9261	2.11e-13	2.13e-11
comp102193_c0	501.81	2749	-2.5051	1e-08	6.62e-07
comp102229_c0	832	3537.3	-2.1394	9.8e-09	6.49e-07
comp102233_c0	129	989	-2.99	0.00010407	0.0035541
comp102245_c0	323.01	1875.03	-2.5887	1.25e-06	6e-05
comp102265_c0	2552.36	957	1.3638	5.95e-08	3.54e-06
comp102281_c0	1223	9829.97	-3.0582	2.37e-35	5.88e-33
comp102283_c0	198.87	1659	-3.1118	2.59e-07	1.4e-05
comp102309_c2	3196.09	1268	1.2823	4.52e-09	3.11e-07
comp102325_c1	14124.9	29882.8	-1.1325	2e-17	2.63e-15
comp102342_c0	4237.22	24648.9	-2.5918	2.72e-69	1.59e-66
comp102372_c1	6695.5	13685.8	-1.0828	6.13e-08	3.64e-06
comp102380_c0	10651.3	2221.39	2.2101	8.53e-46	2.82e-43
comp102393_c0	189	1751.8	-3.2638	5.26e-08	3.16e-06
comp102419_c0	2959.85	1361.57	1.0688	3.34e-07	1.76e-05
comp102433_c0	149	1118.64	-2.9598	4.11e-05	0.0015058
comp102436_c0	17238.2	50481.8	-1.6016	2.71e-61	1.27e-58
comp102436_c2	18	3123.12	-7.4903	7.17e-18	9.61e-16
comp102436_c3	4569.07	19811	-2.1678	7.43e-43	2.26e-40
comp102438_c0	2125.87	852	1.2677	2.01e-06	9.36e-05
comp102443_c0	6684.85	2819.33	1.1941	3.51e-16	4.29e-14
comp102444_c0	188.12	1201.97	-2.7271	5.65e-05	0.0020152
comp102448_c0	7836.29	20864.3	-1.4642	4.87e-22	8.03e-20
comp102490_c0	271.15	1748.34	-2.7403	1.1e-06	5.32e-05
comp102491_c0	7437.23	600	3.5803	1.78e-46	5.95e-44
comp102493_c0	3886.74	1073	1.8055	8.12e-15	9.11e-13
comp102519_c0	11810.2	22886.1	-1.0059	2.61e-10	2.06e-08
comp102521_c0	1521.54	4325.53	-1.5588	2.61e-06	0.00011977
comp102537_c0	3130.04	9123.19	-1.5948	2.76e-12	2.57e-10
comp102538_c0	2812	13366.7	-2.3004	2.66e-32	5.96e-30
comp102543_c0	159	1246.34	-3.022	1.16e-05	0.0004772
comp102556_c0	5714.15	11456.1	-1.0549	1.75e-06	8.21e-05
comp102557_c1	2879.13	1388.44	1.0007	1.21e-06	5.84e-05
comp102569_c0	9787.94	25950.9	-1.4581	8.68e-27	1.7e-24
comp102578_c0	1376.9	8474.65	-2.6732	5.33e-26	1.02e-23
comp102606_c0	585	3969.07	-2.8137	7.74e-14	8.14e-12
comp102623_c0	490.42	1836.9	-1.9566	0.00013228	0.0044158
comp102653_c0	5900.59	45505.3	-2.9985	2.51e-153	4.8e-150
comp102670_c0	4650.96	11740.4	-1.3873	9.35e-12	8.43e-10
comp102674_c0	1147.99	111	3.319	3.89e-08	2.39e-06
comp102692_c0	26544.2	57686.1	-1.1713	6.37e-35	1.55e-32
comp102697_c2	5449.43	11587.9	-1.1399	9.64e-08	5.57e-06
comp102706_c0	658	9829.44	-3.9524	1.34e-45	4.43e-43
comp102710_c0	156	1301.51	-3.112	5.05e-06	0.00022288
comp102712_c1	11263.9	2138.91	2.3453	5.87e-51	2.18e-48
comp102735_c0	6034.91	26539.1	-2.1881	1.13e-57	4.73e-55
comp102759_c0	1881.27	5122.95	-1.4967	9.72e-07	4.73e-05
comp102763_c0	613.79	6825.8	-3.5266	4.08e-29	8.48e-27
comp102769_c0	8960.72	3925.06	1.1395	3.58e-20	5.42e-18
comp102779_c1	1807.21	758	1.2021	2.09e-05	0.00081488
comp102787_c3	1353.42	4355.66	-1.7377	1.4e-07	7.91e-06
comp102787_c4	155	1403.02	-3.2296	1.29e-06	6.19e-05
comp102791_c0	21559	1802.08	3.5291	3.88e-130	5.66e-127
comp102794_c1	1682.35	7773.73	-2.2596	5.89e-19	8.35e-17
comp102829_c0	3385.91	23199.6	-2.8279	1.74e-73	1.05e-70
comp102836_c1	687.15	6034.53	-3.186	2.23e-23	3.89e-21
comp102844_c1	3291.38	9381.56	-1.5626	3.97e-12	3.66e-10
comp102878_c0	2184.62	21080.8	-3.3219	4.65e-81	3.3e-78
comp102882_c0	1895	551	1.7306	1.13e-07	6.43e-06
comp102884_c0	2588.76	1084	1.2045	3.42e-07	1.81e-05
comp102891_c0	8588.59	3105.9	1.416	3.36e-24	6.08e-22
comp102906_c2	5725.37	11484	-1.0556	1.66e-06	7.85e-05
comp102908_c2	752.02	3015.28	-2.0549	3.15e-07	1.67e-05
comp102908_c3	1346.3	3581.28	-1.4629	6.5e-05	0.0022892
comp102922_c0	1196.8	430.37	1.4241	0.00014473	0.0047855
comp102941_c5	1719.01	4610.75	-1.4749	4.82e-06	0.00021345
comp102950_c0	45	909.13	-4.3879	7.32e-06	0.00031262
comp102952_c1	278.97	2067.69	-2.9413	2.8e-08	1.75e-06
comp102963_c0	665.6	76	3.0792	4.51e-05	0.0016383
comp102964_c0	248	2721	-3.5072	1.77e-12	1.68e-10
comp103003_c1	3168.76	6885.17	-1.171	2.08e-05	0.00081187
comp103020_c0	1824.1	29048.2	-4.0446	1.3e-133	2.08e-130
comp103037_c0	412.05	1818.68	-2.1934	2.69e-05	0.0010278
comp103041_c0	551.02	4277.03	-3.0079	5.46e-16	6.57e-14
comp103047_c0	3192.36	1449.67	1.0875	8.75e-08	5.09e-06
comp103069_c1	966.38	3231.14	-1.7928	2.96e-06	0.00013441
comp103079_c0	1254.82	3520	-1.5395	2.87e-05	0.0010915
comp103090_c0	17200.2	7319.03	1.1813	1.17e-38	3.2e-36
comp103111_c0	2114	664	1.6193	6.27e-08	3.71e-06
comp103135_c0	305.79	1616	-2.4532	1.53e-05	0.00061389
comp103153_c0	4963.16	10591.2	-1.145	2.92e-07	1.56e-05
comp103177_c5	1088.64	349.99	1.5857	0.00012309	0.0041314
comp103195_c1	1418	3927.58	-1.5212	1.28e-05	0.00052396
comp103200_c0	13626.3	37186.1	-1.4998	6.15e-40	1.73e-37
comp103202_c0	1932.46	5278.97	-1.5012	6.12e-07	3.11e-05
comp103217_c1	537.98	2788.03	-2.4251	1.79e-08	1.14e-06
comp103217_c3	3929.68	58561.6	-3.9489	3.92e-262	1.5e-258
comp103217_c4	8155.08	2772.08	1.5053	1.59e-24	2.89e-22
comp103219_c0	1743.94	4397.22	-1.3857	3.11e-05	0.0011674
comp103245_c1	8268.14	3646.4	1.1297	1.43e-18	1.99e-16
comp103249_c0	1284	10261.8	-3.05	1.03e-36	2.66e-34
comp103270_c0	432.62	6848.74	-4.0361	7.94e-33	1.82e-30
comp103279_c0	5148.19	1511.87	1.7163	3.14e-18	4.3e-16
comp103295_c0	1198.73	4753.7	-2.039	1.79e-10	1.44e-08
comp103325_c2	4314.33	27980.7	-2.7487	5.33e-85	4.07e-82
comp103348_c0	9094.18	3655.1	1.2636	9.96e-23	1.69e-20
comp103353_c0	2174.07	892	1.2339	2.19e-06	0.00010137
comp103386_c0	8960.56	17582.8	-1.0239	1.33e-08	8.65e-07
comp103388_c0	19210.6	5596.15	1.728	6.41e-64	3.21e-61
comp103401_c0	4021.76	9179.31	-1.242	1.23e-07	6.96e-06
comp103419_c0	4675.64	1900.71	1.2472	2.85e-12	2.64e-10
comp103427_c0	1973	419.9	2.1808	1.24e-09	9.1e-08
comp103449_c2	298	1647.89	-2.5187	8.41e-06	0.0003549
comp103500_c0	6336.64	12847.6	-1.0711	2.35e-07	1.28e-05
comp103505_c0	472.72	4680.02	-3.3589	1.59e-19	2.31e-17
comp103505_c1	7753.63	17957.7	-1.2631	4.28e-14	4.57e-12
comp103515_c0	769	2765.95	-1.8981	5.06e-06	0.00022298
comp103524_c0	5598.21	1962.98	1.4605	7.96e-17	1.01e-14
comp103528_c0	2783.13	6018.08	-1.164	7.85e-05	0.0027346
comp103533_c0	820.73	2691.12	-1.7647	2.66e-05	0.0010192
comp103550_c0	1419.04	4386.6	-1.6796	3.24e-07	1.72e-05
comp103551_c0	27281.6	6446.65	2.0299	1.34e-105	1.37e-102
comp103552_c0	2279.08	20765.7	-3.2391	1.08e-77	7.22e-75
comp103554_c0	1764.9	20767.8	-3.6081	6.36e-87	5.05e-84
comp103566_c0	3618.77	1322.01	1.4013	5.75e-11	4.87e-09
comp103569_c0	2451.1	24976.8	-3.4005	4.14e-98	3.86e-95
comp103579_c0	4208.81	12903.9	-1.6677	3.3e-18	4.51e-16
comp103583_c1	1803	6392	-1.8773	6.63e-12	6.01e-10
comp103594_c0	3561.26	27875.3	-3.02	1.69e-95	1.51e-92
comp103598_c1	14193.5	4733.31	1.5329	3.14e-42	9.51e-40
comp103613_c6	4646.4	34774.1	-2.9553	1.58e-115	1.91e-112
comp103628_c0	4325.27	9453.87	-1.1795	4.81e-07	2.5e-05
comp103631_c0	1928.8	836.77	1.1534	1.73e-05	0.00068364
comp103637_c0	2399.78	6445	-1.4767	6.19e-08	3.67e-06
comp103637_c1	1824.23	622.88	1.4988	1.41e-06	6.75e-05
comp103640_c1	8421.27	3040.36	1.4184	8.44e-24	1.5e-21
comp103644_c0	3040.46	1254.99	1.2252	2.44e-08	1.53e-06
comp103647_c0	1671.2	96.03	4.0698	2.49e-12	2.33e-10
comp103651_c0	3062.12	982	1.5893	1.13e-10	9.32e-09
comp103653_c0	8693.23	34892.4	-2.0564	6.68e-68	3.64e-65
comp103669_c1	2397.83	249	3.2161	3.81e-15	4.34e-13
comp103697_c0	1866.42	840	1.1004	3.82e-05	0.0014075
comp103702_c0	3050.57	1067	1.4641	7.34e-10	5.54e-08
comp103722_c0	2215.99	8258.46	-1.9494	6.61e-16	7.91e-14
comp103744_c0	2830.07	6758.99	-1.3074	1.38e-06	6.59e-05
comp103749_c0	1839	8614.29	-2.2792	4.17e-21	6.62e-19
comp103769_c0	3446.37	15989.8	-2.2654	2.04e-37	5.41e-35
comp103784_c0	1879.98	11671.2	-2.6856	2.14e-35	5.32e-33
comp103797_c0	7812.49	17628.6	-1.2255	5.54e-13	5.44e-11
comp103814_c1	2920.21	7181.24	-1.3496	2.41e-07	1.31e-05
comp103821_c0	928.57	64.61	3.7938	2.79e-07	1.5e-05
comp103840_c4	13569.1	27382.7	-1.0644	7.26e-14	7.67e-12
comp103883_c0	5175.43	20069.7	-2.0067	3.3e-38	8.87e-36
comp103899_c0	6768.71	3131.66	1.0605	1.54e-14	1.68e-12
comp103908_c0	963.79	8750.41	-3.234	1.05e-33	2.47e-31
comp103912_c1	6895.92	19158.5	-1.5256	4.13e-22	6.83e-20
comp103924_c2	49.01	1275.97	-4.7538	5.3e-08	3.17e-06
comp103934_c0	467.96	2399.42	-2.4097	2.01e-07	1.11e-05
comp103935_c3	178	1220.43	-2.8289	3.19e-05	0.0011942
comp103936_c0	828	3053.94	-1.9344	1.07e-06	5.2e-05
comp103942_c1	1713.99	12242.2	-2.8879	1.11e-40	3.23e-38
comp103951_c0	5575.58	19751.7	-1.8762	1.66e-33	3.88e-31
comp103971_c0	8538.36	767	3.4252	9.06e-52	3.41e-49
comp104006_c0	4606.45	10172.4	-1.1944	1.13e-07	6.44e-06
comp104010_c0	4301.29	8500.73	-1.0342	6.17e-05	0.0021833
comp104031_c0	2402.79	11949.5	-2.3656	2.73e-30	5.89e-28
comp104033_c0	3205.89	6589.55	-1.0909	0.0001478	0.0048709
comp104052_c0	144	1040.95	-2.9052	9.26e-05	0.0031924
comp104054_c0	26015.5	4536.64	2.4682	1.46e-120	1.86e-117
comp104083_c0	9177.18	39158.5	-2.1446	1.65e-81	1.19e-78
comp104097_c0	569.6	33	4.058	4.38e-05	0.0015937
comp104126_c3	58	920	-4.0389	1.22e-05	0.00049888
comp104131_c1	6143.16	63233.4	-3.4151	1.76e-246	5.89e-243
comp104154_c0	8323.64	1291.85	2.6363	5.05e-42	1.51e-39
comp104155_c0	1929.48	270.99	2.7805	2.34e-11	2.04e-09
comp104156_c0	100555	24708.5	1.9735	0	0
comp104157_c1	8915.81	1445	2.5739	5.03e-44	1.57e-41
comp104158_c0	27617.4	67148.1	-1.3332	1.02e-54	4.07e-52
comp104183_c0	659	18	5.1428	5.82e-06	0.00025291
comp104210_c0	19.51	1393	-6.2093	3.92e-09	2.72e-07
comp104212_c0	853.06	2816.07	-1.7744	1.56e-05	0.00062657
comp104215_c0	1888.69	5178	-1.5064	7.12e-07	3.57e-05
comp104224_c3	57	1132	-4.3632	5.91e-07	3.02e-05
comp104226_c2	1864.08	749.96	1.2621	9.02e-06	0.00037892
comp104233_c0	5093.33	12133.5	-1.3037	1.14e-10	9.33e-09
comp104267_c0	106.96	1182.09	-3.5176	3.24e-06	0.00014692
comp104271_c0	2826.35	8126.69	-1.5752	7.41e-11	6.22e-09
comp104275_c1	13716.1	26531.3	-1.0033	1.2e-11	1.07e-09
comp104275_c3	4513.93	707	2.6232	1.84e-23	3.22e-21
comp104275_c4	534.71	3497.09	-2.7608	4.31e-12	3.95e-10
comp104276_c0	659.87	53	3.5867	1.99e-05	0.0007794
comp104277_c0	1098.95	254	2.0618	1.02e-05	0.00042376
comp104290_c0	15543.3	51417.7	-1.7774	2.21e-76	1.44e-73
comp104296_c0	1398	3775.01	-1.4845	3.09e-05	0.0011634
comp104306_c0	8567.12	52827.8	-2.6758	4.67e-153	8.71e-150
comp104326_c1	1758.4	842	1.0109	0.00013655	0.004549
comp104343_c0	5628.92	1926.95	1.4951	2.65e-17	3.44e-15
comp104357_c2	1617.3	6452.31	-2.0477	8.75e-14	9.17e-12
comp104366_c1	2705.73	975.18	1.4208	1.15e-08	7.55e-07
comp104367_c0	2405.05	916.98	1.3397	1.89e-07	1.05e-05
comp104367_c1	1396.45	391.97	1.7815	3.79e-06	0.00016948
comp104384_c4	123.7	3096.47	-4.6971	2.94e-17	3.81e-15
comp104390_c0	27	1305.01	-5.6464	1.38e-08	8.92e-07
comp104404_c0	6697.83	18791	-1.5397	4.09e-22	6.78e-20
comp104412_c0	1868.04	649	1.4738	1.32e-06	6.33e-05
comp104419_c0	1560.15	16902.2	-3.4889	8.78e-69	5.03e-66
comp104420_c1	2726.32	556	2.2424	4.64e-13	4.6e-11
comp104432_c0	1186.81	3878.67	-1.7599	4.9e-07	2.54e-05
comp104452_c0	21045.7	7548.53	1.4278	2.43e-57	1.01e-54
comp104459_c0	27	684	-4.7144	7.04e-05	0.0024676
comp104462_c0	6558.36	2419.99	1.3869	1.81e-18	2.51e-16
comp104500_c0	2284.44	5428.01	-1.3	1.73e-05	0.00068166
comp104513_c0	2853.8	8141.06	-1.5638	9.9e-11	8.19e-09
comp104531_c0	2009.24	776	1.3211	2.29e-06	0.00010552
comp104536_c0	5573.36	15403	-1.518	6.56e-18	8.82e-16
comp104547_c0	619.81	3086.07	-2.3673	6.06e-09	4.11e-07
comp104570_c2	940.45	3359.73	-1.8884	5.61e-07	2.87e-05
comp104598_c0	1094	3409.39	-1.6913	5.75e-06	0.0002503
comp104622_c1	7971.43	45975	-2.5794	9.57e-127	1.3e-123
comp104627_c0	829.32	2639.96	-1.7219	4.86e-05	0.0017565
comp104640_c1	1641.08	531	1.5764	2.6e-06	0.00011935
comp104666_c0	42	735.03	-4.1808	7.39e-05	0.0025822
comp104685_c0	856.01	3516.51	-2.0899	2.09e-08	1.33e-06
comp104686_c1	6146.19	2764.99	1.101	7.67e-14	8.07e-12
comp104700_c0	2298.39	733	1.5973	2.13e-08	1.35e-06
comp104716_c0	1421.27	4448.73	-1.6976	1.99e-07	1.1e-05
comp104735_c0	2058.63	957.99	1.0522	2.45e-05	0.0009443
comp104736_c1	4711	11011	-1.2763	2.12e-09	1.52e-07
comp104760_c0	11999.1	1911.43	2.5988	4.23e-59	1.84e-56
comp104785_c0	1630.02	7315.99	-2.2176	1.94e-17	2.56e-15
comp104790_c0	461	2271.58	-2.3523	6.89e-07	3.46e-05
comp104811_c0	3123.04	8629.99	-1.5178	1.1e-10	9.06e-09
comp104820_c0	11301.5	33895.1	-1.636	1.64e-43	5.03e-41
comp104824_c0	12855.9	121721	-3.2945	0	0
comp104826_c0	19434.9	1036.12	4.178	2.04e-127	2.82e-124
comp104840_c0	93	1025.01	-3.5137	1.48e-05	0.00059803
comp104855_c0	6608.78	3146.49	1.0192	1.1e-13	1.14e-11
comp104855_c1	1815.23	20382.1	-3.5405	8.78e-84	6.58e-81
comp104857_c1	806.88	6342.54	-3.0261	4.09e-23	7.06e-21
comp104860_c3	1642.53	7850.21	-2.3082	9.72e-20	1.44e-17
comp104873_c0	2700.36	944.51	1.4641	6.86e-09	4.62e-07
comp104880_c1	270	2692.78	-3.3695	6.52e-12	5.93e-10
comp104888_c0	1141.54	3568	-1.6956	3.3e-06	0.00014939
comp104889_c0	2802.97	11340.3	-2.0679	2e-23	3.5e-21
comp104897_c0	79.42	1218.99	-3.9915	5.4e-07	2.78e-05
comp104906_c0	4134.45	11742.9	-1.5575	1.03e-14	1.14e-12
comp104910_c1	1214	267	2.1334	2.41e-06	0.00011075
comp104911_c0	1579.5	10401.4	-2.7707	4.78e-33	1.1e-30
comp104927_c0	272	2206.09	-3.0712	3.79e-09	2.64e-07
comp104932_c2	2527.64	826	1.5621	6.45e-09	4.36e-07
comp104933_c0	2038.26	5178	-1.3965	5.11e-06	0.00022425
comp104947_c4	2466.79	7537.54	-1.6629	3.36e-11	2.9e-09
comp104992_c0	1577.81	4473.65	-1.555	1.87e-06	8.76e-05
comp104997_c0	1191.67	4046.41	-1.8151	1.21e-07	6.87e-06
comp105001_c0	4401.85	2119.98	1.0026	1.88e-09	1.36e-07
comp105005_c0	7651.76	3464.9	1.0915	1.03e-16	1.3e-14
comp105015_c0	3511.09	11173.7	-1.7215	6.48e-17	8.27e-15
comp105022_c0	1681.1	738	1.1363	6.94e-05	0.0024343
comp105034_c0	525	2172	-2.1001	9.74e-06	0.00040653
comp105060_c0	3214.4	63	5.6216	1.34e-23	2.36e-21
comp105064_c1	4551	10724	-1.288	2.31e-09	1.64e-07
comp105066_c0	602.3	39	3.8975	3.12e-05	0.0011713
comp105067_c0	880	149	2.5108	1.52e-05	0.00061273
comp105103_c0	3188.1	1056.7	1.5417	9.59e-11	7.94e-09
comp105104_c0	1297.65	5038.28	-2.0085	9.18e-11	7.63e-09
comp105107_c0	5288.11	21832.8	-2.0971	1.4e-44	4.45e-42
comp105113_c2	1242.23	14359.8	-3.5825	2.92e-60	1.33e-57
comp105115_c1	13865.4	29555.7	-1.1434	1.2e-17	1.59e-15
comp105119_c0	4688.92	852.08	2.4088	1.08e-22	1.82e-20
comp105141_c0	15907.6	2595.85	2.564	6.88e-77	4.52e-74
comp105142_c1	5550.99	30123.3	-2.4915	1.25e-79	8.75e-77
comp105143_c0	4867.23	23810.4	-2.3418	9.53e-58	4.07e-55
comp105155_c0	2412.13	20225	-3.1192	1.56e-72	9.29e-70
comp105166_c0	711	2491.28	-1.8604	2.14e-05	0.00083336
comp105169_c0	1819.89	4604.11	-1.3905	1.87e-05	0.0007364
comp105170_c0	656	3477.81	-2.4578	2.1e-10	1.67e-08
comp105172_c0	935.92	6850.47	-2.9232	7.6e-24	1.35e-21
comp105179_c0	19083	46336.7	-1.3313	3.6e-38	9.64e-36
comp105180_c0	2842.21	1317.4	1.0579	6.61e-07	3.34e-05
comp105185_c0	1928.19	11710.5	-2.6539	5.98e-35	1.46e-32
comp105189_c1	19308.3	47450.9	-1.3486	3.46e-40	9.86e-38
comp105203_c0	1489.17	4923.6	-1.7766	1.07e-08	7.03e-07
comp105220_c2	19698.9	101171	-2.412	1.92e-250	6.7e-247
comp105227_c0	2761.39	7817.28	-1.5527	3.15e-10	2.48e-08
comp105228_c0	1415.96	4181.86	-1.6138	1.67e-06	7.87e-05
comp105233_c0	3865.88	1021.64	1.8685	3.23e-15	3.71e-13
comp105240_c0	1985.49	6470.17	-1.7557	9.06e-11	7.54e-09
comp105248_c0	7323.55	23374.9	-1.7258	8.68e-34	2.06e-31
comp105288_c0	4123.15	13705.3	-1.7843	9.46e-22	1.54e-19
comp105315_c0	13375.2	375	5.1051	1.24e-92	1.05e-89
comp105316_c0	586.02	2162	-1.9348	4.05e-05	0.0014841
comp105328_c0	899.18	5114.88	-2.5594	2e-15	2.32e-13
comp105332_c0	2035.03	597	1.7178	4.35e-08	2.65e-06
comp105359_c2	309.87	2327.37	-2.9604	3.29e-09	2.31e-07
comp105397_c0	1752.2	572	1.5637	1.33e-06	6.36e-05
comp105398_c2	101	990	-3.3445	3.36e-05	0.001254
comp105405_c0	106	981.28	-3.262	4.66e-05	0.0016886
comp105414_c0	2772.37	872.99	1.6157	6.05e-10	4.61e-08
comp105419_c0	1387.7	4131.59	-1.6254	1.62e-06	7.65e-05
comp105422_c0	2690.16	1165	1.1559	3.76e-07	1.98e-05
comp105425_c0	1253.69	391.78	1.6266	2.96e-05	0.0011219
comp105429_c0	2843.39	430	2.6738	1.4e-15	1.65e-13
comp105451_c0	1612.38	661	1.235	4.51e-05	0.0016373
comp105452_c0	103	1021	-3.3607	2.41e-05	0.00092983
comp105499_c0	877.23	2741.29	-1.6953	4.58e-05	0.0016611
comp105509_c0	1656.9	4292.98	-1.4249	2.16e-05	0.00084075
comp105532_c0	2751.08	1320	1.008	1.9e-06	8.88e-05
comp105539_c2	1567.11	358	2.0786	1.22e-07	6.91e-06
comp105547_c0	255	2970	-3.5933	8.81e-14	9.21e-12
comp105585_c0	1785.48	6407.12	-1.8948	4.13e-12	3.8e-10
comp105608_c0	1837	203.72	3.1213	9.76e-12	8.77e-10
comp105620_c0	687.98	4410.91	-2.7321	1.13e-14	1.25e-12
comp105653_c0	8217.16	19011.2	-1.2616	8.53e-15	9.54e-13
comp105653_c1	2782.85	11166.7	-2.056	7.05e-23	1.21e-20
comp105655_c3	3221.04	1535.92	1.017	2.22e-07	1.21e-05
comp105656_c0	422	3004.47	-2.8832	3.88e-11	3.33e-09
comp105656_c1	250	1690	-2.8085	1.11e-06	5.36e-05
comp105662_c0	982.03	234	2.0178	3.66e-05	0.0013544
comp105698_c0	2937.02	1369.75	1.049	4.87e-07	2.53e-05
comp105704_c0	1426.08	10491.1	-2.9305	9.56e-36	2.4e-33
comp105713_c0	931.62	7847.28	-3.1258	2.8e-29	5.87e-27
comp105716_c0	940.41	13971.1	-3.9444	5.98e-64	3.02e-61
comp105726_c2	1598.3	649.96	1.2467	4.45e-05	0.0016164
comp105729_c0	6934.03	20312.4	-1.602	1.08e-25	2.05e-23
comp105769_c2	999.84	12495.8	-3.695	3.17e-54	1.25e-51
comp105774_c0	6608.13	2266.88	1.4921	5.31e-20	7.98e-18
comp105778_c0	4523.94	350.08	3.6404	3.4e-29	7.09e-27
comp105781_c0	1640.68	13239.2	-3.0639	4.1e-47	1.41e-44
comp105786_c0	6263.24	15821.7	-1.3884	2.38e-15	2.75e-13
comp105794_c0	4788.14	13179.3	-1.5122	1.98e-15	2.3e-13
comp105797_c0	824.23	11	6.176	4.87e-07	2.53e-05
comp105834_c0	2449.11	901.27	1.3908	8.03e-08	4.69e-06
comp105841_c1	1381.94	500.57	1.4136	4.76e-05	0.0017235
comp105851_c0	535.99	2855.97	-2.4651	7.89e-09	5.26e-07
comp105859_c0	3078.47	1324.01	1.1659	4.74e-08	2.88e-06
comp105866_c0	5798.41	12456.6	-1.1546	1.88e-08	1.2e-06
comp105894_c0	6051.74	13538.6	-1.2131	4.37e-10	3.38e-08
comp105911_c1	16646.3	73024.4	-2.1846	4.92e-155	9.63e-152
comp105912_c0	1506.99	480	1.5991	5.67e-06	0.00024717
comp105921_c2	2132.4	541.06	1.9272	2.75e-09	1.95e-07
comp105922_c0	375.07	2037.06	-2.4927	8.9e-07	4.37e-05
comp105937_c0	1423.87	19304.4	-3.8125	3.84e-85	2.96e-82
comp105943_c0	26514.5	80901.4	-1.6608	1.83e-104	1.84e-101
comp105949_c0	2958.64	1336	1.0956	2.31e-07	1.26e-05
comp105958_c0	5181.97	1072.76	2.2207	3.08e-23	5.33e-21
comp105959_c1	1255	4510	-1.8969	5.81e-09	3.95e-07
comp105973_c0	6192.96	989.9	2.5938	2.69e-31	5.9e-29
comp105976_c0	2969.99	7397.37	-1.368	1.01e-07	5.83e-06
comp105995_c0	748.84	4902.32	-2.7622	2.32e-16	2.88e-14
comp106002_c0	4282	8737.84	-1.0804	1.61e-05	0.00064325
comp106025_c1	3775.37	7858.06	-1.109	2.27e-05	0.00087974
comp106085_c1	3348.49	516.28	2.6459	6.25e-18	8.42e-16
comp106113_c0	6642.93	357.06	4.1662	1.01e-44	3.23e-42
comp106148_c1	813.24	139	2.4972	3.35e-05	0.001249
comp106156_c0	14603.4	3450.09	2.0302	2.14e-57	8.94e-55
comp106162_c0	1222	395	1.5779	4.96e-05	0.0017908
comp106169_c1	2249.42	818.84	1.4065	2.29e-07	1.25e-05
comp106169_c2	894	2786	-1.6913	4.14e-05	0.0015147
comp106169_c4	24821.7	5438.05	2.139	3.66e-101	3.54e-98
comp106169_c6	1260.02	339.95	1.8386	8.09e-06	0.00034274
comp106197_c0	1106.86	169	2.6599	6.65e-07	3.36e-05
comp106217_c0	9045.22	3908.59	1.1591	1.05e-20	1.64e-18
comp106223_c0	172	1918.95	-3.5313	2.81e-09	1.98e-07
comp106251_c0	3613	12313.1	-1.8204	2.09e-20	3.2e-18
comp106257_c0	218.99	1756.78	-3.0554	1.59e-07	8.89e-06
comp106261_c2	1344.94	3765.32	-1.5367	1.57e-05	0.00063077
comp106268_c0	4400.14	8546.72	-1.0093	0.00010424	0.0035583
comp106276_c1	3068.94	1352.02	1.1312	8.22e-08	4.8e-06
comp106292_c0	3100.24	10891.8	-1.8642	5.39e-19	7.66e-17
comp106313_c2	1850.34	294	2.6025	1.9e-10	1.52e-08
comp106333_c0	5048.22	1922.61	1.3413	4.23e-14	4.53e-12
comp106348_c1	72	1004.98	-3.8545	7.36e-06	0.00031374
comp106358_c0	5528.55	1166.34	2.1935	2.04e-24	3.69e-22
comp106362_c1	812	3404.88	-2.1195	2.39e-08	1.5e-06
comp106383_c0	297.64	2829.23	-3.3002	3.41e-12	3.15e-10
comp106389_c0	4148.23	1751.65	1.1924	1.38e-10	1.12e-08
comp106414_c0	2766.81	13108.1	-2.2956	1.31e-31	2.89e-29
comp106428_c0	2745.04	907	1.5462	1.79e-09	1.29e-07
comp106434_c0	612	2845.16	-2.2683	6.76e-08	3.98e-06
comp106443_c0	1575.73	4021.01	-1.403	5.35e-05	0.0019182
comp106455_c3	1753.77	13864.3	-3.0343	1.08e-48	3.86e-46
comp106458_c0	4232.97	1133	1.8501	2.29e-16	2.83e-14
comp106464_c0	26138.4	64114.3	-1.3459	1.89e-53	7.31e-51
comp106468_c0	1986.22	7003.68	-1.8695	8.15e-13	7.89e-11
comp106475_c1	1453.72	48	4.8691	1.96e-11	1.72e-09
comp106484_c3	11096.6	36534	-1.7706	2.12e-54	8.43e-52
comp106488_c0	988.02	2928	-1.6187	5.8e-05	0.0020659
comp106491_c1	9836.76	4549.91	1.0609	1.93e-20	2.97e-18
comp106500_c0	663	12	5.7365	5.55e-06	0.00024207
comp106501_c0	486	3250.83	-2.7932	1.68e-11	1.49e-09
comp106505_c0	310	1971.08	-2.7201	2.64e-07	1.42e-05
comp106506_c1	965	3927.72	-2.0765	3.85e-09	2.68e-07
comp106511_c0	1694.52	5270.35	-1.6885	1.81e-08	1.16e-06
comp106515_c0	7655.59	2412.18	1.6147	8.51e-25	1.56e-22
comp106516_c0	1721.7	4535.67	-1.4489	8.69e-06	0.00036623
comp106525_c1	690	5920.69	-3.1525	1.05e-22	1.78e-20
comp106527_c1	2547.1	5877.43	-1.2578	1.72e-05	0.00068041
comp106527_c3	26643.4	10809.7	1.25	1.36e-62	6.51e-60
comp106531_c0	7832.88	3385.38	1.1588	3.9e-18	5.28e-16
comp106532_c0	1212.38	379	1.6261	4.01e-05	0.0014732
comp106547_c0	1508.68	618	1.2362	7.87e-05	0.0027385
comp106559_c1	15541.3	6287.55	1.2541	2.26e-37	5.99e-35
comp106560_c1	25494.4	6581.91	1.9022	9.65e-93	8.24e-90
comp106561_c1	1853.94	4986.6	-1.4789	1.85e-06	8.67e-05
comp106565_c0	1813.87	313	2.4834	6.38e-10	4.84e-08
comp106569_c0	2671.55	5723.05	-1.1505	0.00014856	0.0048941
comp106581_c0	761.28	2496.2	-1.7647	5.22e-05	0.001876
comp106582_c0	1465.15	4433.74	-1.6489	4.62e-07	2.4e-05
comp106595_c2	15460.7	5861.12	1.3479	4.16e-40	1.18e-37
comp106600_c3	4771.61	2149.16	1.0993	4.67e-11	3.98e-09
comp106627_c0	3597.69	816	2.089	9.27e-16	1.1e-13
comp106629_c5	2827	7606	-1.4793	3.82e-09	2.66e-07
comp106630_c0	415	2922.93	-2.8677	8.28e-11	6.91e-09
comp106685_c0	3725.74	10390.1	-1.531	8.92e-13	8.61e-11
comp106687_c0	9331.49	25657.6	-1.5106	1.73e-28	3.52e-26
comp106689_c1	2213.99	853.27	1.3241	6.79e-07	3.41e-05
comp106703_c0	610	2351	-1.9978	1.06e-05	0.00043826
comp106725_c0	1625	481	1.7049	1.09e-06	5.29e-05
comp106736_c1	3542.29	9204	-1.429	4.39e-10	3.39e-08
comp106749_c0	1677.09	11386.7	-2.8147	9.39e-37	2.44e-34
comp106751_c0	604.23	2390.61	-2.0356	6.29e-06	0.00027111
comp106771_c0	82	3032.6	-5.2602	1.01e-17	1.35e-15
comp106773_c3	3537.55	12003	-1.814	8.24e-20	1.23e-17
comp106797_c0	5557.17	14023.1	-1.3868	9.59e-14	9.97e-12
comp106798_c1	1050.02	2955.43	-1.5444	0.0001199	0.0040379
comp106808_c0	1412.79	542.03	1.3307	6.93e-05	0.0024334
comp106817_c0	816.85	2852.32	-1.8554	5.73e-06	0.00024936
comp106834_c0	7130.86	3371.2	1.0294	8.58e-15	9.59e-13
comp106862_c1	2578.29	1033.78	1.2671	1.67e-07	9.34e-06
comp106867_c0	466.19	15	4.9065	0.00014365	0.0047539
comp106874_c0	1140.73	7232.77	-2.716	6.81e-23	1.17e-20
comp106876_c0	38759	13452.2	1.4753	9.95e-108	1.05e-104
comp106890_c0	2001	6443.75	-1.7386	1.48e-10	1.2e-08
comp106915_c0	2223.99	7363	-1.7786	2.53e-12	2.37e-10
comp106916_c0	1283.12	445	1.4763	6.02e-05	0.0021333
comp106923_c0	7007.19	265.99	4.668	1.03e-48	3.68e-46
comp106932_c0	1852.92	646	1.4688	1.52e-06	7.24e-05
comp106941_c4	6461.06	20422.5	-1.7117	2.77e-29	5.83e-27
comp106942_c0	1051	3502	-1.7878	1.22e-06	5.86e-05
comp106958_c1	5574.69	1943.26	1.469	7.4e-17	9.4e-15
comp106958_c3	1921.9	4809.4	-1.3748	1.58e-05	0.00063336
comp106971_c0	10013.6	19833.1	-1.0374	7.95e-10	5.97e-08
comp106976_c0	13704.4	27547.4	-1.0587	9.28e-14	9.67e-12
comp106976_c1	4934.79	1558.92	1.611	1.66e-16	2.07e-14
comp106983_c0	614.16	3087.67	-2.3813	5.12e-09	3.5e-07
comp106991_c0	634.97	2417.24	-1.98	9.35e-06	0.00039174
comp106994_c0	1448.98	237	2.5606	2.17e-08	1.37e-06
comp107007_c0	2581.4	6918.92	-1.4738	2.18e-08	1.38e-06
comp107027_c0	20408.2	67994.9	-1.7877	1.62e-101	1.59e-98
comp107047_c0	5706.01	27392.3	-2.3146	5.53e-65	2.9e-62
comp107066_c0	2300.2	15071.9	-2.7635	5.94e-47	2.02e-44
comp107077_c0	505.19	1963	-2.0096	5.2e-05	0.0018713
comp107079_c0	1268.93	7732.19	-2.6587	1.08e-23	1.9e-21
comp107098_c0	642.56	3858.71	-2.6376	1.81e-12	1.71e-10
comp107102_c0	177.24	1374.93	-3.007	4.39e-06	0.00019524
comp107110_c0	3613.57	13785.1	-1.983	3.04e-26	5.81e-24
comp107154_c0	1066.02	4508.99	-2.132	1.08e-10	8.93e-09
comp107156_c0	1136.09	3725.57	-1.7648	7.69e-07	3.82e-05
comp107156_c2	2582.17	6129.44	-1.2986	5.09e-06	0.00022395
comp107180_c2	5134.25	2460.92	1.0095	7.37e-11	6.19e-09
comp107214_c1	3546.28	11359.9	-1.731	2.44e-17	3.17e-15
comp107219_c1	2080.33	686.19	1.5487	1.59e-07	8.91e-06
comp107250_c2	560	4072.03	-2.9137	9.45e-15	1.05e-12
comp107267_c0	4247.23	16055.8	-1.9699	5.88e-30	1.25e-27
comp107295_c0	4704.51	1120	2.0191	1.59e-19	2.32e-17
comp107298_c3	2374.31	6856.58	-1.5814	1.9e-09	1.37e-07
comp107316_c0	7177.63	2865	1.2735	2.04e-18	2.83e-16
comp107359_c0	1075.55	3025.77	-1.5437	0.00010029	0.0034394
comp107379_c1	948	3278.68	-1.8416	1.37e-06	6.55e-05
comp107383_c3	42379.9	12576.3	1.7012	1.52e-136	2.6e-133
comp107408_c0	2760.35	18879.2	-2.8253	4.52e-60	2.05e-57
comp107411_c1	452	2038	-2.2242	6.94e-06	0.00029689
comp107412_c0	1991.24	4679.02	-1.284	8.44e-05	0.002922
comp107417_c3	1189.08	70	4.0349	3.7e-09	2.58e-07
comp107438_c2	1804.64	863	1.0128	0.00010965	0.0037291
comp107473_c0	2276.26	813.22	1.4335	1.45e-07	8.15e-06
comp107488_c0	1273	6644.54	-2.4354	2.74e-18	3.76e-16
comp107500_c0	1296.91	96.96	3.6901	1.67e-09	1.21e-07
comp107513_c2	1313	438	1.5324	3.46e-05	0.0012855
comp107523_c0	2370.34	1115.8	1.0356	7.19e-06	0.00030727
comp107549_c0	8653.98	2844.18	1.5539	9.07e-27	1.77e-24
comp107578_c1	718	4232.79	-2.611	2.32e-13	2.34e-11
comp107581_c2	2341.85	206	3.4555	1.88e-15	2.19e-13
comp107581_c6	541.99	42	3.6384	0.0001038	0.0035476
comp107581_c7	1729.02	252	2.727	3.45e-10	2.7e-08
comp107594_c0	3030.7	934.98	1.6452	6.43e-11	5.41e-09
comp107609_c0	3345.51	745.05	2.1154	6.36e-15	7.16e-13
comp107615_c1	689.49	2588.73	-1.9601	5.5e-06	0.00024067
comp107658_c0	1789.45	775.46	1.155	3.45e-05	0.0012809
comp107722_c1	777.25	2679.06	-1.8367	1.33e-05	0.00054382
comp107724_c0	2410.97	1056.55	1.1388	1.84e-06	8.63e-05
comp107740_c0	1133.5	14088	-3.687	8.78e-61	4.05e-58
comp107754_c1	2955.43	6570.96	-1.2042	1.65e-05	0.00065849
comp107764_c0	172	1255.25	-2.9189	1.66e-05	0.00066196
comp107784_c5	6008.55	12867.3	-1.15	1.31e-08	8.49e-07
comp107795_c0	4513.61	9399.11	-1.1097	3.54e-06	0.00015955
comp107809_c0	655.58	3636.83	-2.5233	3.44e-11	2.96e-09
comp107812_c0	1187.99	168	2.7706	1.64e-07	9.15e-06
comp107848_c0	2588.64	7346	-1.5562	9.77e-10	7.24e-08
comp107848_c1	3351.29	16795.1	-2.3767	3.55e-42	1.07e-39
comp107855_c0	187	1556.25	-3.1084	6.17e-07	3.13e-05
comp107856_c0	7067.27	1866.3	1.8695	1.57e-26	3.01e-24
comp107882_c0	137	1589.87	-3.5881	4.97e-08	3e-06
comp107906_c0	1348.02	3838.4	-1.5611	9.27e-06	0.00038914
comp107910_c0	2598.37	16039.7	-2.6774	8.48e-48	2.96e-45
comp107946_c0	2963.47	8392.3	-1.5532	6.99e-11	5.87e-09
comp107969_c0	2432.72	10917.7	-2.2175	3.06e-25	5.71e-23
comp108009_c0	2137.5	890.59	1.2117	3.35e-06	0.00015132
comp108013_c2	5568.37	12504	-1.2185	1.64e-09	1.19e-07
comp108014_c1	3089.44	577.98	2.3668	2.89e-15	3.32e-13
comp108023_c2	1818	614.04	1.5145	1.29e-06	6.18e-05
comp108025_c0	228	1578.8	-2.8432	2.07e-06	9.59e-05
comp108027_c0	1258.53	342	1.8282	8.69e-06	0.00036632
comp108039_c2	3798.45	7931.96	-1.1137	1.87e-05	0.00073483
comp108042_c1	3238.38	10132.5	-1.6971	4.32e-15	4.9e-13
comp108049_c1	6260.15	13393.2	-1.1487	6.99e-09	4.69e-07
comp108053_c0	5459.99	2354	1.1624	3.85e-13	3.84e-11
comp108062_c1	4013.73	8066.91	-1.0585	5.57e-05	0.0019907
comp108084_c0	4492	1890	1.1975	2.16e-11	1.89e-09
comp108112_c0	628.05	2286.33	-1.9155	2.88e-05	0.0010949
comp108117_c0	4984.31	12390.8	-1.3652	6.19e-12	5.65e-10
comp108123_c0	2660.28	59	5.4433	7.83e-20	1.17e-17
comp108123_c1	147744	22808.2	2.644	0	0
comp108126_c1	2888.99	895.01	1.6392	1.94e-10	1.55e-08
comp108144_c2	15919.2	36871.4	-1.2632	2.64e-27	5.23e-25
comp108150_c0	64	3057.96	-5.6298	3.75e-18	5.09e-16
comp108171_c0	1796.03	4616.99	-1.4136	1.27e-05	0.00051889
comp108196_c1	2451.63	897	1.3991	7.18e-08	4.21e-06
comp108243_c0	200	1222.03	-2.6626	6.52e-05	0.0022954
comp108255_c0	2241.02	7517.08	-1.7974	8.9e-13	8.6e-11
comp108298_c0	2797.75	7081.76	-1.3913	1.09e-07	6.25e-06
comp108299_c1	5829.06	1699.57	1.7267	1.5e-20	2.32e-18
comp108319_c0	1172.19	3502.94	-1.6308	9.37e-06	0.00039218
comp108335_c0	1860.62	805.42	1.1565	2.37e-05	0.00091564
comp108338_c0	5580.78	1536.79	1.8091	1.22e-20	1.89e-18
comp108341_c0	471	3469.99	-2.9326	6.94e-13	6.76e-11
comp108346_c0	738.63	13707.6	-4.2654	1.27e-66	6.9e-64
comp108346_c2	4934	13369	-1.4895	3.54e-15	4.04e-13
comp108402_c0	4242.8	8346.87	-1.0276	8.34e-05	0.0028893
comp108403_c0	1417.09	3765.29	-1.4613	4.31e-05	0.0015735
comp108404_c0	1610.5	5220.87	-1.7482	6.7e-09	4.52e-07
comp108420_c0	369.68	2529.99	-2.8262	2.16e-09	1.54e-07
comp108421_c0	324	4135.09	-3.7253	3.43e-19	4.91e-17
comp108432_c0	3306	1579.46	1.0142	1.61e-07	9.01e-06
comp108441_c1	4120.68	977	2.025	2.43e-17	3.17e-15
comp108458_c0	4156.86	1844.03	1.1212	5.29e-10	4.05e-08
comp108465_c0	1573.96	4288.65	-1.4976	7.35e-06	0.0003133
comp108467_c1	5576.33	2658.06	1.0175	9.29e-12	8.38e-10
comp108473_c3	8074.28	2726.27	1.515	1.87e-24	3.39e-22
comp108497_c1	6655.43	233.01	4.7846	1.36e-46	4.55e-44
comp108521_c0	2335.79	602.67	1.903	6.27e-10	4.76e-08
comp108531_c1	1314.2	442.11	1.5203	3.71e-05	0.0013693
comp108536_c0	1994.05	5377.7	-1.4827	6.81e-07	3.42e-05
comp108560_c1	192	1301	-2.8119	1.89e-05	0.00074233
comp108565_c0	4966.48	2013.26	1.2513	5.51e-13	5.42e-11
comp108569_c0	2056.06	948.66	1.0645	2.2e-05	0.00085144
comp108596_c0	337.58	1530.9	-2.2325	9.3e-05	0.0032035
comp108608_c0	4115.05	1967	1.0135	5.12e-09	3.5e-07
comp108610_c1	2632.56	845.03	1.588	2.29e-09	1.63e-07
comp108631_c0	516.43	2243.97	-2.1708	3.77e-06	0.0001691
comp108640_c0	1052	3407	-1.7468	2.87e-06	0.00013047
comp108649_c1	10373	95	6.7193	2.87e-69	1.67e-66
comp108656_c0	697.16	3267.39	-2.28	6.32e-09	4.28e-07
comp108658_c1	598	8385.01	-3.861	2.08e-38	5.64e-36
comp108668_c2	1594	4317.05	-1.4888	7.83e-06	0.00033274
comp108669_c1	24	1214.36	-5.7124	4.23e-08	2.59e-06
comp108674_c3	830.27	2673.61	-1.7386	3.68e-05	0.0013603
comp108676_c0	2017.07	381.96	2.3493	2.04e-10	1.63e-08
comp108680_c0	28915.3	195022	-2.8052	0	0
comp108682_c0	1567.31	16960	-3.4872	5.6e-69	3.23e-66
comp108689_c3	3453.52	9713.64	-1.5434	3.2e-12	2.97e-10
comp108692_c0	2197.15	5809.6	-1.4542	4.33e-07	2.26e-05
comp108693_c0	4587.82	11100	-1.3261	3.14e-10	2.48e-08
comp108714_c0	2097	327	2.6295	9.75e-12	8.77e-10
comp108714_c3	1252	251	2.267	8.3e-07	4.1e-05
comp108721_c0	607.86	10	5.8742	1.41e-05	0.00057079
comp108734_c0	1155	261	2.0943	5.14e-06	0.00022555
comp108778_c0	10428.3	21168.8	-1.0729	2.91e-11	2.52e-09
comp108785_c0	3155.12	30693.5	-3.3336	1.34e-117	1.68e-114
comp108805_c0	9932.56	3437.59	1.4793	5.37e-29	1.11e-26
comp108806_c1	2272.56	1057.71	1.0519	9.31e-06	0.00039048
comp108818_c1	1711.08	5068.46	-1.6181	1.24e-07	7.02e-06
comp108821_c0	748.34	38	4.2482	2.28e-06	0.00010535
comp108832_c0	530.99	2204.99	-2.1054	7.97e-06	0.00033811
comp108845_c0	382	2805.56	-2.9281	1.12e-10	9.19e-09
comp108864_c0	1226.01	392	1.5936	4.39e-05	0.0015983
comp108876_c0	1619.23	6382.3	-2.0302	1.8e-13	1.84e-11
comp108886_c0	1007.21	6575.03	-2.7581	2.27e-21	3.65e-19
comp108906_c1	6008.85	18224.3	-1.6521	1.28e-24	2.33e-22
comp108907_c0	134	1446.19	-3.4834	3.01e-07	1.6e-05
comp108920_c0	4390.31	1644.91	1.3649	1.15e-12	1.1e-10
comp108950_c0	656	2445.19	-1.9496	1.1e-05	0.00045749
comp108989_c0	3007.39	31252.8	-3.4288	2.41e-123	3.22e-120
comp109002_c2	6507.6	13436.5	-1.0974	4.7e-08	2.86e-06
comp109005_c0	19691	3135	2.5996	8.07e-96	7.27e-93
comp109005_c2	1661	409.06	1.9702	1.12e-07	6.41e-06
comp109007_c0	366	2038.99	-2.5294	6.68e-07	3.37e-05
comp109025_c0	5651.14	10983.1	-1.0101	1.06e-05	0.00044037
comp109032_c0	2783.96	8067.61	-1.5864	6.29e-11	5.3e-09
comp109060_c0	2123	794.56	1.3664	7.48e-07	3.73e-05
comp109071_c1	4150.39	29063.2	-2.8593	6.62e-93	5.71e-90
comp109096_c0	4987.32	22579.5	-2.2301	7.55e-51	2.79e-48
comp109105_c0	4104.85	13634.9	-1.7833	1.26e-21	2.05e-19
comp109112_c2	574	2016	-1.8638	0.00012831	0.0042977
comp109112_c3	11173.8	31249	-1.5351	1.79e-35	4.47e-33
comp109125_c0	9407.94	3377.55	1.4265	1.49e-26	2.88e-24
comp109173_c0	3815.38	7560.3	-1.038	0.00014616	0.0048251
comp109175_c0	1148.59	4415.39	-1.9941	1.66e-09	1.21e-07
comp109186_c1	39080.8	13190.5	1.5155	9.56e-112	1.1e-108
comp109189_c1	105	906	-3.1606	0.0001221	0.0041033
comp109191_c0	1535.15	578.13	1.3575	2.75e-05	0.0010508
comp109224_c0	917.78	2865.75	-1.6941	3.12e-05	0.0011703
comp109233_c2	542	2109.65	-2.0121	2.67e-05	0.001023
comp109239_c0	780.35	2444.65	-1.6989	0.00011462	0.0038798
comp109250_c0	4697.85	10538.4	-1.217	3.25e-08	2.01e-06
comp109255_c1	24977	6704.67	1.8459	3.12e-88	2.5e-85
comp109258_c6	689	2688.76	-2.0158	2.05e-06	9.5e-05
comp109259_c0	796.25	25	4.9418	6.65e-07	3.36e-05
comp109267_c0	63	1771.81	-4.8652	1.12e-10	9.25e-09
comp109294_c4	2876.35	920.76	1.5919	3.98e-10	3.09e-08
comp109340_c0	46838.2	118501	-1.3906	1.03e-104	1.05e-101
comp109387_c1	755.91	149.03	2.2912	0.00011905	0.0040125
comp109404_c0	2281.04	6748.73	-1.6164	1.09e-09	8.1e-08
comp109418_c0	15691.7	77299.8	-2.3519	1.68e-184	4.63e-181
comp109425_c0	1012.11	33	4.8873	2.14e-08	1.35e-06
comp109432_c1	1895.9	848.74	1.1081	3.09e-05	0.0011638
comp109462_c0	440.02	1993.1	-2.2308	8.33e-06	0.0003518
comp109481_c2	1509.38	5532.99	-1.9255	6.23e-11	5.26e-09
comp109489_c1	8503.82	1900.06	2.1106	2.11e-35	5.25e-33
comp109509_c0	94	1399.92	-3.948	8.99e-08	5.22e-06
comp109520_c0	187	2897.66	-4.0052	1.01e-14	1.12e-12
comp109531_c0	1217.04	352.25	1.7373	2.05e-05	0.00079945
comp109534_c0	1520.05	260	2.4961	1.42e-08	9.19e-07
comp109549_c0	473	5435.75	-3.574	8.12e-24	1.44e-21
comp109549_c2	4504.86	19712.3	-2.181	4.56e-43	1.39e-40
comp109575_c0	8784	3882.21	1.1266	1.41e-19	2.06e-17
comp109599_c1	4521.08	2116.03	1.0439	4.8e-10	3.68e-08
comp109599_c5	4390.18	1532.73	1.4667	1.41e-13	1.45e-11
comp109611_c2	4020.92	16010.8	-2.0449	8.34e-32	1.85e-29
comp109613_c4	264	1810	-2.8288	4.07e-07	2.14e-05
comp109614_c0	1579.52	444.79	1.7769	9.11e-07	4.46e-05
comp109700_c3	5509.72	2569.71	1.0489	5.54e-12	5.07e-10
comp109701_c0	1558.47	5295.33	-1.816	1.39e-09	1.01e-07
comp109712_c3	1483.74	71	4.3338	2.41e-11	2.11e-09
comp109742_c1	911.16	2694.75	-1.6158	0.00011813	0.0039849
comp109745_c0	641	2587.66	-2.0647	1.96e-06	9.13e-05
comp109755_c0	2039.09	4691.28	-1.2535	0.00013125	0.0043849
comp109756_c0	2245.09	497	2.124	1.56e-10	1.26e-08
comp109767_c0	1301.9	271	2.2128	6.73e-07	3.39e-05
comp109778_c0	1483.16	228.49	2.647	9.29e-09	6.17e-07
comp109782_c0	3010.24	18714	-2.6876	9.32e-56	3.81e-53
comp109807_c0	1252	12303.1	-3.3481	1.82e-48	6.39e-46
comp109816_c0	711.34	2504.15	-1.8671	1.91e-05	0.000749
comp109851_c0	566	3662	-2.7452	1.65e-12	1.58e-10
comp109851_c1	4404.14	8809.25	-1.0516	3e-05	0.0011336
comp109856_c0	10105.7	19528.9	-1.0019	6.43e-09	4.35e-07
comp109861_c0	59563	166957	-1.5384	9.83e-183	2.63e-179
comp109866_c0	14432.3	4993.75	1.4797	2.24e-41	6.62e-39
comp109878_c0	16	1897.06	-6.941	9.61e-12	8.65e-10
comp109892_c1	1792.23	666.18	1.3763	5e-06	0.00022098
comp109896_c0	5987.91	11947.5	-1.048	1.31e-06	6.29e-05
comp109897_c1	3396.04	1507	1.1207	2e-08	1.27e-06
comp109934_c0	1310.08	5306.15	-2.0694	8.72e-12	7.87e-10
comp109935_c0	7403.13	2726.26	1.3898	1.09e-20	1.7e-18
comp109950_c0	220.81	1320.65	-2.6318	3.84e-05	0.0014138
comp109952_c0	25556.4	12127.3	1.024	1.39e-48	4.92e-46
comp109991_c1	300.9	3829.02	-3.721	7.21e-18	9.65e-16
comp109991_c4	129.83	2318.87	-4.2102	1.69e-12	1.61e-10
comp109991_c5	9778.57	23497.3	-1.3162	1.14e-19	1.67e-17
comp110001_c0	205	1543	-2.9635	1.43e-06	6.84e-05
comp110005_c0	1527.02	9842.82	-2.7398	6.52e-31	1.41e-28
comp110010_c1	2397.68	16166.8	-2.8047	3.25e-51	1.21e-48
comp110026_c0	280	1671	-2.6286	3.71e-06	0.00016643
comp110030_c1	2982.98	565	2.349	1.06e-14	1.17e-12
comp110036_c0	5502.72	10634.5	-1.002	1.84e-05	0.00072255
comp110038_c0	4169.08	1471	1.4515	7.72e-13	7.49e-11
comp110041_c0	1785.58	771.02	1.1601	3.36e-05	0.0012534
comp110042_c0	105	1580.71	-3.9635	1.27e-08	8.26e-07
comp110053_c0	321.33	1451.03	-2.2264	0.00014683	0.0048449
comp110061_c1	5522.93	1479.88	1.8485	7.3e-21	1.15e-18
comp110062_c1	1702.98	398.33	2.0446	4.47e-08	2.72e-06
comp110065_c1	10888.2	128794	-3.6156	0	0
comp110078_c0	895.97	8805.36	-3.3483	3.49e-35	8.57e-33
comp110081_c0	2238.5	734.79	1.5557	5.02e-08	3.03e-06
comp110088_c1	1581.42	5011	-1.7153	2.47e-08	1.55e-06
comp110093_c1	6648.66	1337.49	2.2621	7.81e-30	1.66e-27
comp110104_c0	262.13	1731.11	-2.7748	1.01e-06	4.89e-05
comp110104_c3	8228.82	36246.8	-2.1905	3.04e-78	2.07e-75
comp110105_c0	203	2251.28	-3.5226	1.29e-10	1.05e-08
comp110131_c1	2727.31	6641.46	-1.3355	9.27e-07	4.53e-05
comp110137_c0	4947.22	494.22	3.272	6.9e-30	1.47e-27
comp110143_c0	203	1533.12	-2.9683	1.51e-06	7.18e-05
comp110149_c0	3262.82	7205.84	-1.1945	8.01e-06	0.00033962
comp110160_c0	888.8	3487.12	-2.0235	5.75e-08	3.42e-06
comp110186_c1	821.03	5433.91	-2.7779	4.29e-18	5.8e-16
comp110188_c0	2794.13	14994.6	-2.4754	3.68e-40	1.05e-37
comp110194_c0	871.74	64	3.7163	7.39e-07	3.69e-05
comp110200_c0	6419.47	28648.3	-2.2094	4.38e-63	2.14e-60
comp110200_c4	14344.8	58865.2	-2.0883	2.75e-116	3.39e-113
comp110222_c0	580	2180.19	-1.9618	2.99e-05	0.001133
comp110238_c0	4413.88	1319.13	1.691	1.25e-15	1.48e-13
comp110246_c0	1504	446	1.7023	2.79e-06	0.00012754
comp110264_c0	8669.3	20052.4	-1.2612	1.63e-15	1.91e-13
comp110268_c0	11414.1	94851	-3.1063	0	0
comp110280_c0	2173	4993.9	-1.2519	8.17e-05	0.0028344
comp110309_c2	1468.42	3851.23	-1.4425	4.54e-05	0.0016473
comp110386_c1	3758.61	276	3.716	8.67e-25	1.59e-22
comp110399_c0	4041.39	10290.5	-1.3998	1.14e-10	9.38e-09
comp110416_c0	14888.3	269087	-4.2272	0	0
comp110421_c0	796.21	93	3.0464	8.8e-06	0.00037038
comp110435_c3	1156	11562	-3.3736	5.11e-46	1.7e-43
comp110436_c0	2712.62	1209	1.1144	5.74e-07	2.94e-05
comp110437_c0	123	1380.21	-3.5396	4.52e-07	2.35e-05
comp110461_c2	1844.38	7006.4	-1.977	4.89e-14	5.23e-12
comp110467_c0	46194.8	11337.2	1.9752	8.4e-173	2.1e-169
comp110477_c0	3719.99	1352	1.4088	2.73e-11	2.38e-09
comp110482_c0	4218.17	1717.06	1.2452	3.38e-11	2.92e-09
comp110524_c5	255	2367.97	-3.2665	2.44e-10	1.94e-08
comp110542_c0	2143.12	4854.19	-1.2309	0.0001421	0.0047121
comp110572_c0	1346.99	4458.71	-1.7783	5.11e-08	3.08e-06
comp110586_c0	1870.96	791.6	1.1895	1.67e-05	0.00066504
comp110590_c0	491.79	2524.29	-2.4112	9.57e-08	5.53e-06
comp110593_c0	55616	22083.1	1.2811	4.01e-132	6.07e-129
comp110593_c1	1499.91	27818.2	-4.2645	3.19e-133	5.02e-130
comp110600_c0	176.08	1698.49	-3.3214	6.25e-08	3.69e-06
comp110604_c0	319.91	2536.07	-3.0383	3.46e-10	2.7e-08
comp110612_c1	1270.95	71.99	4.0905	9.69e-10	7.19e-08
comp110626_c0	3223.65	9884.98	-1.668	2.62e-14	2.83e-12
comp110652_c0	88	896.06	-3.3994	6.87e-05	0.0024136
comp110656_c0	3916.69	9043.85	-1.2587	9.46e-08	5.47e-06
comp110663_c0	110.01	1400.47	-3.7216	1.91e-07	1.06e-05
comp110664_c0	16291.2	37471.7	-1.2531	3.19e-27	6.28e-25
comp110667_c1	722.49	5032.12	-2.8515	2.04e-17	2.68e-15
comp110693_c0	115	1055.28	-3.2493	2.52e-05	0.0009671
comp110704_c0	1768.97	16114.4	-3.2388	1.07e-60	4.91e-58
comp110732_c0	406.13	2668.98	-2.7677	1.35e-09	9.87e-08
comp110761_c0	174	2314.13	-3.7847	1.51e-11	1.34e-09
comp110763_c2	484.77	6	6.2848	0.00011847	0.0039946
comp110767_c0	22529.8	9825.51	1.1458	1.7e-48	5.99e-46
comp110768_c1	4184.27	8261.64	-1.0329	8.08e-05	0.0028054
comp110772_c0	1815.92	6045.9	-1.7867	1.86e-10	1.49e-08
comp110803_c0	1997.78	37370.7	-4.2769	1.2e-178	3.1e-175
comp110807_c0	860.86	4338.83	-2.3849	4.06e-12	3.74e-10
comp110819_c0	3772	10722.2	-1.5586	1.38e-13	1.43e-11
comp110906_c0	795.88	9709.61	-3.6602	3.67e-42	1.1e-39
comp110910_c0	13053.7	4796.12	1.3931	2.56e-35	6.33e-33
comp110990_c0	443.01	4821.3	-3.4954	7.25e-21	1.14e-18
comp111348_c0	2513.85	5841.31	-1.2678	1.52e-05	0.00061063
comp111396_c0	1380.24	4322.93	-1.6985	2.92e-07	1.56e-05
comp111914_c0	572	4293.11	-2.9594	9.48e-16	1.12e-13
comp112112_c0	572	2927.02	-2.4068	9.67e-09	6.41e-07
comp112417_c0	165	1391	-3.127	2.24e-06	0.00010338
comp112425_c0	15	1215.03	-6.3913	3.92e-08	2.41e-06
comp112865_c0	1154.18	3148.57	-1.4993	0.00011995	0.0040379
comp113336_c0	198	1415	-2.8887	5.6e-06	0.00024435
comp113478_c0	95	1686.38	-4.2013	1.81e-09	1.31e-07
comp114971_c0	306	2661.23	-3.1719	4.16e-11	3.56e-09
comp122786_c0	155	1445	-3.2722	7.42e-07	3.71e-05
comp27655_c0	54	1301	-4.6419	4.8e-08	2.91e-06
comp28174_c0	1019.8	249.01	1.9826	3.04e-05	0.0011482
comp29749_c0	1097	290	1.868	2.69e-05	0.0010291
comp30165_c0	413	10671.4	-4.7429	1e-55	4.08e-53
comp30449_c0	4659.09	17658.8	-1.9737	6.89e-33	1.59e-30
comp30459_c0	2693.68	15093.9	-2.5377	7.13e-42	2.13e-39
comp30462_c0	16242.2	31587.7	-1.011	7.4e-14	7.79e-12
comp30493_c0	5931.03	41285.3	-2.8507	1.17e-130	1.74e-127
comp30957_c0	3728.02	11230.2	-1.6423	1.33e-15	1.56e-13
comp30973_c0	909	4759.91	-2.44	1.44e-13	1.48e-11
comp31596_c0	487	2127	-2.1783	6.36e-06	0.00027379
comp31717_c0	3981.02	18881.3	-2.2972	7.98e-45	2.56e-42
comp31727_c0	616	33	4.171	1.92e-05	0.00075506
comp31970_c0	74	1367	-4.2588	5.27e-08	3.17e-06
comp32034_c0	1252.01	4296.66	-1.8304	3.87e-08	2.38e-06
comp32275_c0	2699.08	10163.7	-1.9643	1.83e-19	2.65e-17
comp32696_c0	219	1690	-2.9994	3.71e-07	1.95e-05
comp32794_c0	4634.69	19	7.8789	4.61e-29	9.52e-27
comp32807_c0	1221	4149	-1.8161	8.24e-08	4.81e-06
comp33841_c0	53	1172.81	-4.5193	2.72e-07	1.46e-05
comp34409_c0	243	1465.27	-2.6436	1.36e-05	0.00055299
comp39700_c0	430	1851	-2.1573	2.95e-05	0.0011205
comp42813_c0	1166	203	2.4706	7.65e-07	3.8e-05
comp46890_c0	1995.81	872.04	1.1431	1.37e-05	0.0005559
comp55850_c0	1940.72	909.94	1.0413	4.64e-05	0.0016805
comp57001_c0	1846.58	6016.03	-1.7554	4.13e-10	3.2e-08
comp57037_c0	3705	1578	1.1799	1.63e-09	1.19e-07
comp57064_c0	1369	4902.02	-1.8917	1.41e-09	1.03e-07
comp57627_c0	1012	4439.16	-2.1845	6.27e-11	5.29e-09
comp57656_c0	14394.6	2669	2.3797	1.88e-65	1e-62
comp57678_c0	657	12184.1	-4.2644	2.07e-59	9.08e-57
comp57691_c0	1885.99	878	1.0516	5.41e-05	0.0019348
comp57736_c0	5268.96	12662.8	-1.3164	2.69e-11	2.34e-09
comp57739_c0	4029.97	8143.08	-1.0662	4.32e-05	0.0015759
comp57796_c0	1565	4520.95	-1.5819	1.07e-06	5.18e-05
comp57897_c0	1872.97	72	4.6498	3.45e-14	3.72e-12
comp57903_c0	74574.1	9396.76	2.937	0	0
comp57920_c0	2241.76	13693.3	-2.6622	9.51e-41	2.77e-38
comp57940_c0	3209.29	24530.7	-2.9857	4.21e-83	3.1e-80
comp58017_c0	919	6001	-2.7585	1.2e-19	1.76e-17
comp58024_c1	703.82	101	2.7494	5.86e-05	0.0020854
comp58025_c0	1021.92	4487.55	-2.1861	4.82e-11	4.1e-09
comp58051_c0	377.34	3175.36	-3.1244	9.09e-13	8.76e-11
comp58163_c0	2294.01	17486.9	-2.9818	1.13e-59	4.98e-57
comp58234_c0	3852.09	888.53	2.0647	1.36e-16	1.7e-14
comp58277_c1	635.04	5782.06	-3.2381	7.33e-23	1.25e-20
comp58344_c0	645.7	75	3.0545	6.16e-05	0.0021818
comp59931_c0	2349.07	826.07	1.4563	7.1e-08	4.17e-06
comp60159_c1	751.76	5662.7	-2.9646	2.54e-20	3.87e-18
comp60234_c0	825	123	2.6943	1.6e-05	0.00063963
comp66039_c0	5431.73	12609	-1.2664	2.18e-10	1.73e-08
comp67181_c0	1417	417	1.7133	5.04e-06	0.0002222
comp67346_c0	1288.32	14460.3	-3.54	5.72e-60	2.58e-57
comp68559_c0	32	701	-4.5047	7.16e-05	0.0025056
comp74406_c0	60	1520	-4.7144	3.11e-09	2.18e-07
comp74501_c0	1828.54	5638.7	-1.6761	7.47e-09	4.99e-07
comp74727_c0	2922	6778	-1.2653	3.33e-06	0.00015055
comp74749_c0	58.34	763.11	-3.7608	0.00011184	0.003795
comp74765_c0	4800.17	107	5.436	1.79e-34	4.3e-32
comp74809_c1	488	4546.26	-3.2712	1.66e-18	2.3e-16
comp74838_c0	255.62	1756.19	-2.8318	5.94e-07	3.03e-05
comp75065_c0	4073.09	22752	-2.5332	4.65e-62	2.19e-59
comp75302_c0	2413.14	931	1.3226	2.19e-07	1.2e-05
comp75302_c1	1152	329.77	1.7532	3.13e-05	0.0011724
comp75413_c0	2166	5950.2	-1.5093	1.01e-07	5.79e-06
comp75493_c0	755	3555.07	-2.2868	1.26e-09	9.22e-08
comp75528_c0	1378.46	3784.49	-1.5085	2.19e-05	0.00084948
comp75659_c0	2030.98	875.02	1.1634	9.42e-06	0.00039381
comp75664_c0	1219.07	292	2.0103	4.41e-06	0.00019615
comp75675_c0	1855	7311.96	-2.0303	3.25e-15	3.72e-13
comp75727_c0	1278.18	7852.75	-2.6705	3.52e-24	6.34e-22
comp75749_c0	7237.61	1976.94	1.8208	1.87e-26	3.59e-24
comp75845_c0	133	1875	-3.8688	8.6e-10	6.43e-08
comp75877_c0	3234.65	714	2.1282	1.49e-14	1.64e-12
comp75949_c0	1378.86	4827.9	-1.8593	3.35e-09	2.34e-07
comp76022_c0	151	7404.44	-5.6672	1.12e-41	3.31e-39
comp76083_c0	2339	1080	1.0634	6.07e-06	0.00026274
comp76193_c0	743.2	3036.85	-2.0822	2.09e-07	1.14e-05
comp76203_c0	654.25	3376.87	-2.4192	6.17e-10	4.7e-08
comp76332_c0	1613.9	62	4.6507	1.97e-12	1.85e-10
comp76349_c0	436	3443.41	-3.0329	2.75e-13	2.77e-11
comp76349_c1	355.33	2714.63	-2.985	1.34e-10	1.09e-08
comp76374_c0	2023.99	9055.33	-2.213	3.82e-21	6.08e-19
comp76430_c0	2591.96	1224	1.031	2.85e-06	0.00012971
comp76441_c0	8.98	1721.44	-7.6341	1.98e-10	1.58e-08
comp76491_c0	178	5069.83	-4.8834	9.34e-28	1.87e-25
comp76546_c0	100.92	2372.31	-4.6064	1.92e-13	1.95e-11
comp76553_c0	1299.77	8066.21	-2.6851	5.71e-25	1.06e-22
comp76557_c0	1516.98	5686.9	-1.9579	1.71e-11	1.5e-09
comp76577_c0	706.63	5907.18	-3.1149	2.34e-22	3.89e-20
comp76610_c0	4436.5	1695.15	1.3366	1.58e-12	1.5e-10
comp76691_c0	994.01	3464.81	-1.8529	5.94e-07	3.03e-05
comp77186_c0	1616.29	11958.9	-2.9388	1.2e-40	3.47e-38
comp77265_c0	7478.27	44957	-2.6392	4.59e-128	6.46e-125
comp77415_c0	44871.2	3158.66	3.777	9.91e-279	4.18e-275
comp77829_c0	2599.84	19032.6	-2.9234	3.17e-63	1.56e-60
comp77862_c0	7622.93	34122	-2.2137	5.01e-75	3.09e-72
comp77911_c0	15290.8	33373.4	-1.1775	3.78e-21	6.03e-19
comp78411_c0	6945.93	2948.03	1.185	1.26e-16	1.59e-14
comp78518_c0	1381	14718	-3.4652	1.02e-59	4.52e-57
comp78652_c0	14119.1	5764.62	1.2409	9.87e-34	2.33e-31
comp78677_c0	1518	141	3.377	2.09e-10	1.66e-08
comp78750_c0	8033.26	31827.4	-2.0376	3.85e-61	1.79e-58
comp78863_c0	1323	4371.98	-1.7759	7.15e-08	4.2e-06
comp78921_c0	2070.42	545	1.8742	7.61e-09	5.09e-07
comp78962_c0	1536.97	183	3.0187	7.51e-10	5.65e-08
comp78978_c0	2937.51	8914.14	-1.6529	7.69e-13	7.47e-11
comp78989_c0	1864.75	5853.03	-1.7016	2.25e-09	1.6e-07
comp79034_c0	1823.98	9964.07	-2.5011	1.19e-27	2.37e-25
comp79039_c0	620	3048.66	-2.3493	9.18e-09	6.11e-07
comp79097_c0	4004.51	1747.43	1.145	6.99e-10	5.29e-08
comp79107_c0	8707.8	20887.7	-1.3137	1.38e-17	1.83e-15
comp79117_c0	862.98	2617.74	-1.6524	0.00010358	0.0035433
comp79135_c1	534.16	10204	-4.3071	2.17e-50	7.94e-48
comp79144_c0	144.23	3279.12	-4.5583	6.7e-18	9e-16
comp79150_c0	6640.79	3031.9	1.0797	1.5e-14	1.65e-12
comp79183_c0	17081.5	48008.6	-1.5423	4.36e-54	1.7e-51
comp79184_c0	2986.93	25799.6	-3.162	1.78e-93	1.55e-90
comp79230_c0	2377	26535.4	-3.5321	3.03e-108	3.28e-105
comp79250_c0	2296.76	10013.3	-2.1757	1.3e-22	2.19e-20
comp79251_c0	3061	24165.9	-3.0323	1.88e-83	1.39e-80
comp79265_c0	4406.07	848	2.3259	8.36e-21	1.31e-18
comp79273_c0	138	1192.96	-3.1632	1.03e-05	0.00042827
comp79311_c0	1951.99	5256.02	-1.4805	9.49e-07	4.63e-05
comp79313_c0	2429.91	15450.1	-2.7201	4.31e-47	1.47e-44
comp79316_c0	8318.28	3036.24	1.4026	2.9e-23	5.04e-21
comp79374_c0	14602.5	5490.23	1.3598	2.51e-38	6.76e-36
comp79395_c0	300	3353	-3.5338	3.91e-15	4.44e-13
comp79397_c0	8265.23	22964.6	-1.5257	3.47e-26	6.62e-24
comp79398_c0	1784.27	4469.45	-1.3762	3.09e-05	0.0011632
comp79400_c0	8650.61	93	6.488	7.36e-59	3.19e-56
comp79406_c0	427.48	11627	-4.8169	5.05e-61	2.34e-58
comp79408_c0	2603.81	15143.1	-2.5914	2.99e-43	9.15e-41
comp79413_c0	3504.06	7684	-1.1843	5.09e-06	0.00022393
comp79443_c0	22985.8	1101.77	4.3314	2.79e-152	5.09e-149
comp79445_c0	6332.2	135	5.5002	6.53e-45	2.11e-42
comp79469_c0	44	851	-4.325	1.58e-05	0.0006338
comp79639_c0	56	1037	-4.2623	2.13e-06	9.84e-05
comp79644_c0	1132.08	62	4.1391	7.27e-09	4.87e-07
comp79784_c0	15	590	-5.3491	0.00014982	0.0049314
comp79974_c0	352	4056	-3.5778	3.43e-18	4.66e-16
comp79977_c0	989.29	3022.98	-1.6629	2.68e-05	0.0010265
comp79980_c0	1052.95	3604.08	-1.8266	5.05e-07	2.6e-05
comp80030_c0	731	2896.97	-2.038	6.46e-07	3.27e-05
comp80032_c0	1708.02	631	1.3852	7.76e-06	0.00033034
comp80035_c0	206	1370.01	-2.7849	1.29e-05	0.00052888
comp80071_c0	810.85	2864.14	-1.872	4.57e-06	0.00020281
comp80075_c0	586.03	2121.09	-1.9072	6e-05	0.0021294
comp80157_c0	2682.83	5807.8	-1.1657	0.00010182	0.0034891
comp80160_c0	165	4625.4	-4.8605	2.06e-25	3.84e-23
comp80194_c0	1690	611	1.4163	6.73e-06	0.00028854
comp80195_c0	2777.03	885.01	1.5983	7.32e-10	5.53e-08
comp80223_c0	92	858	-3.2727	0.0001364	0.0045456
comp80248_c0	2952.97	1299.09	1.1332	1.4e-07	7.91e-06
comp80279_c0	567.5	35.15	3.9616	4.96e-05	0.0017908
comp80345_c0	784	2797	-1.8864	5.08e-06	0.00022348
comp80364_c0	1673	251.01	2.6852	8.47e-10	6.35e-08
comp80399_c0	1605.02	663	1.2241	5.11e-05	0.0018437
comp80466_c0	447	2559.66	-2.569	1.77e-08	1.13e-06
comp80472_c0	40	1196	-4.9535	1.03e-07	5.93e-06
comp80517_c0	1500.35	619.28	1.2252	8.92e-05	0.0030827
comp80558_c0	52	3023	-5.9128	4.47e-18	6.03e-16
comp80595_c0	985.84	214	2.1523	1.98e-05	0.00077404
comp80620_c0	845.99	44	4.2136	5.23e-07	2.69e-05
comp83933_c0	298.04	1517.7	-2.3997	3.77e-05	0.0013894
comp84042_c0	2876.95	1213.97	1.1934	8.92e-08	5.18e-06
comp84076_c0	523	1897.01	-1.9103	0.00014441	0.0047769
comp84110_c0	1192.98	3822.92	-1.7315	8.87e-07	4.36e-05
comp84127_c0	1218.03	3445.91	-1.5518	2.99e-05	0.0011319
comp84164_c0	145	1129	-3.0124	3.1e-05	0.0011669
comp84226_c0	3418.77	7022.85	-1.09	9.1e-05	0.0031411
comp84253_c0	3803.8	1552.65	1.2413	3.3e-10	2.59e-08
comp84315_c0	16	945	-5.9356	1.26e-06	6.05e-05
comp84318_c0	594.36	14557	-4.6657	1.08e-74	6.61e-72
comp84371_c0	1203.7	10079	-3.1172	5.2e-37	1.36e-34
comp84371_c1	275	1911.5	-2.8486	1.7e-07	9.46e-06
comp84401_c0	69	1010	-3.923	5.93e-06	0.00025732
comp84401_c2	208	2218.43	-3.4663	2.48e-10	1.96e-08
comp84468_c0	561	10	5.7585	2.94e-05	0.0011169
comp84503_c0	1248	9636.73	-3.0004	6.41e-34	1.52e-31
comp84534_c0	1043.01	4132.1	-2.0376	2.8e-09	1.98e-07
comp84549_c0	973.28	3218	-1.7767	3.77e-06	0.00016886
comp84597_c0	1060	3276	-1.6793	1.01e-05	0.00042231
comp84613_c0	4019.29	1580.99	1.2947	3.82e-11	3.29e-09
comp84680_c0	1981.74	5909.04	-1.6276	9.26e-09	6.16e-07
comp84682_c0	1696	7448.35	-2.1862	2.39e-17	3.12e-15
comp84701_c0	870	10328	-3.6208	2.75e-44	8.69e-42
comp84701_c1	169.12	3035	-4.217	6.5e-16	7.79e-14
comp84701_c2	39	718	-4.2539	8.07e-05	0.0028054
comp84701_c3	274.18	5830.3	-4.4618	3.4e-30	7.3e-28
comp84786_c1	980.72	3854.05	-2.0259	1.13e-08	7.37e-07
comp84957_c1	8973.58	186.88	5.5341	6.98e-63	3.37e-60
comp85146_c0	3661.6	1690.96	1.0632	1.52e-08	9.77e-07
comp85229_c1	156	1237.88	-3.0397	1.15e-05	0.00047583
comp85313_c0	8458.56	343.01	4.5727	3.81e-58	1.64e-55
comp85359_c0	62	1140.9	-4.2532	6.73e-07	3.39e-05
comp85497_c0	2656.36	8753.95	-1.7719	2.81e-14	3.04e-12
comp85515_c0	1632.37	5031.01	-1.6753	4.84e-08	2.93e-06
comp85594_c0	1755.72	29154.8	-4.105	1.17e-135	1.92e-132
comp85603_c0	133	1550.72	-3.5949	7.05e-08	4.15e-06
comp85618_c0	2302.94	5381.04	-1.2758	2.86e-05	0.00109
comp85637_c0	2077	21676.8	-3.435	2.67e-86	2.1e-83
comp85703_c0	2370.91	1114	1.0383	6.96e-06	0.00029773
comp85800_c0	23	3869.23	-7.4457	8.02e-22	1.31e-19
comp85927_c0	184	2703.99	-3.9287	1.22e-13	1.26e-11
comp85928_c0	9498.53	24019	-1.3898	1.51e-22	2.53e-20
comp85984_c0	123	1351.27	-3.509	6.68e-07	3.37e-05
comp86053_c0	2745.3	6787.86	-1.3574	4.3e-07	2.25e-05
comp86091_c0	1867.29	98	4.2006	9.3e-14	9.68e-12
comp86153_c0	491	9547.89	-4.3328	1.88e-47	6.47e-45
comp86184_c0	211	1499	-2.8801	3.09e-06	0.00014022
comp86196_c0	1634	4068.01	-1.3673	7.94e-05	0.0027625
comp86216_c0	3112.36	1071.03	1.4876	3.51e-10	2.75e-08
comp86217_c0	56	839	-3.9566	3.44e-05	0.0012775
comp86217_c2	233.98	3207.15	-3.8283	1.41e-15	1.66e-13
comp86219_c0	60992.3	15823.2	1.8952	2.21e-218	7.1e-215
comp86262_c0	44	781.87	-4.2028	4.21e-05	0.001539
comp86300_c0	586	3002.91	-2.4088	6.1e-09	4.14e-07
comp86329_c0	7138.09	29037	-2.0757	1.04e-57	4.41e-55
comp86342_c0	3542.97	9695.32	-1.5038	1.27e-11	1.14e-09
comp86409_c0	6478.79	2199	1.5074	7.68e-20	1.15e-17
comp86500_c2	2917	1290	1.1257	1.85e-07	1.03e-05
comp86517_c0	58717.6	8201	2.7885	2.27e-298	1.07e-294
comp86560_c0	1051	168.98	2.5854	1.69e-06	7.98e-05
comp86606_c0	5420.36	2235.01	1.2267	9.16e-14	9.56e-12
comp86664_c0	2392.59	8009.54	-1.7946	1.76e-13	1.8e-11
comp86691_c0	1469.13	3858.4	-1.4445	4.35e-05	0.0015835
comp86724_c0	1148	16690.1	-3.9132	1.55e-75	9.66e-73
comp86731_c0	457	4741.55	-3.4265	3.72e-20	5.62e-18
comp86794_c0	1242.9	3730.87	-1.6372	4.4e-06	0.0001957
comp86803_c0	293	2364	-3.0637	1.12e-09	8.28e-08
comp86814_c0	20854.8	9801	1.0379	1.53e-40	4.4e-38
comp86922_c1	1463.01	6255.8	-2.1477	2e-14	2.19e-12
comp86932_c0	85568.2	18173.4	2.1838	0	0
comp87013_c1	349.17	2423.22	-2.8464	3.98e-09	2.76e-07
comp87019_c0	3594.22	9067.48	-1.3865	2.15e-09	1.54e-07
comp87053_c0	1450.97	7741.47	-2.467	1.97e-21	3.18e-19
comp87058_c0	3900.08	10379.5	-1.4636	1.02e-11	9.15e-10
comp87070_c0	2286.1	9307.87	-2.077	1.19e-19	1.75e-17
comp87085_c0	425.95	6700.39	-4.0269	4.27e-32	9.53e-30
comp87091_c1	776.28	26	4.8486	9.53e-07	4.65e-05
comp87093_c0	5238.54	2488.77	1.0223	3.48e-11	3e-09
comp87155_c0	1734.01	4263	-1.3492	6.95e-05	0.0024387
comp87228_c0	2177.03	12638.2	-2.5888	2.48e-36	6.34e-34
comp87277_c0	5390.05	32	7.3447	3.32e-35	8.18e-33
comp87298_c0	4415.66	18029.7	-2.0811	1.19e-36	3.05e-34
comp87380_c1	1688.76	338.61	2.2668	1.04e-08	6.88e-07
comp87427_c1	2233	8073.8	-1.9057	5.13e-15	5.79e-13
comp87458_c0	3616.98	1416	1.3015	3.19e-10	2.51e-08
comp87522_c0	45674.9	4504.18	3.2906	5.75e-262	2.09e-258
comp87609_c0	5826.15	1717.12	1.7111	2.3e-20	3.51e-18
comp87630_c0	4172.71	23558.8	-2.5486	9.39e-65	4.8e-62
comp87631_c0	303518	11216	4.7067	0	0
comp87687_c0	9356.04	2183.97	2.0475	1.06e-37	2.82e-35
comp87719_c1	50267.9	105453	-1.1203	7.85e-56	3.23e-53
comp87758_c0	91	1275.28	-3.8602	4.34e-07	2.27e-05
comp87778_c0	1517.8	10160.8	-2.7944	1.12e-32	2.55e-30
comp87791_c0	1172	7526.72	-2.7345	5.76e-24	1.03e-21
comp87807_c0	1760.07	710.86	1.2566	1.68e-05	0.00066777
comp87826_c0	479.47	22335.1	-5.5932	1.04e-121	1.34e-118
comp87865_c0	1818.41	7432.71	-2.0826	4.52e-16	5.45e-14
comp87903_c0	624.49	13041.9	-4.4358	3.8e-65	2e-62
comp87904_c0	1127.44	377	1.529	0.0001269	0.0042539
comp87915_c0	255.94	3008.63	-3.6067	5.49e-14	5.84e-12
comp87937_c0	5273.32	1434.52	1.8267	9.04e-20	1.34e-17
comp87949_c0	3105.87	9276	-1.6299	5.71e-13	5.6e-11
comp87979_c0	717.53	9863.48	-3.8324	1.37e-44	4.36e-42
comp88033_c0	26	909.99	-5.1807	2.82e-06	0.00012849
comp88035_c0	10323.9	59617.6	-2.5812	6.03e-164	1.38e-160
comp88042_c0	943.12	3575.1	-1.9739	7.67e-08	4.49e-06
comp88076_c0	44	1105.03	-4.7019	4.45e-07	2.32e-05
comp88153_c0	670	8868.12	-3.7778	9.03e-40	2.52e-37
comp88166_c0	6922.64	15923.1	-1.2532	1.87e-12	1.77e-10
comp88254_c0	1207.91	4524.84	-1.9568	1.98e-09	1.42e-07
comp88293_c0	6776	22232.8	-1.7656	1.31e-33	3.08e-31
comp88311_c0	521.03	4	6.9738	9.32e-05	0.0032083
comp88430_c0	10467.3	1142.12	3.1447	1.01e-59	4.51e-57
comp88437_c0	628.94	3357.92	-2.468	3.78e-10	2.94e-08
comp88469_c0	4367.15	8894.17	-1.0776	1.45e-05	0.0005874
comp88565_c0	3689.73	7598.07	-1.0935	4.35e-05	0.0015835
comp88586_c0	1053.8	106	3.262	1.64e-07	9.17e-06
comp88588_c0	2104.77	910.96	1.1568	6.93e-06	0.00029668
comp88591_c1	1470.86	511.29	1.473	1.78e-05	0.00070319
comp88634_c0	36	1080	-4.9583	4.25e-07	2.23e-05
comp88635_c0	296	2699	-3.2402	1.73e-11	1.52e-09
comp88673_c0	5200.89	250.92	4.322	7.64e-36	1.93e-33
comp88695_c0	106.75	1419	-3.784	1.27e-07	7.19e-06
comp88757_c0	414	1778.04	-2.154	4.34e-05	0.0015814
comp88766_c0	2730.94	966	1.4479	6.96e-09	4.68e-07
comp88819_c0	113	1714.96	-3.9752	2.95e-09	2.08e-07
comp88892_c0	6385.9	18070.2	-1.5521	1.16e-21	1.88e-19
comp88931_c0	6899.58	3199.81	1.0571	9.59e-15	1.07e-12
comp88978_c0	4407.31	10861.6	-1.3527	1.9e-10	1.52e-08
comp88987_c0	11	778	-6.1956	1.08e-05	0.00044861
comp89014_c0	2556.92	678	1.8636	1.54e-10	1.25e-08
comp89039_c0	2961.79	351.05	3.0253	1.22e-17	1.62e-15
comp89117_c0	128	1746	-3.8213	3.95e-09	2.74e-07
comp89137_c0	245	2143.94	-3.1808	2.99e-09	2.1e-07
comp89212_c0	532.24	3097.04	-2.5922	4.47e-10	3.44e-08
comp89225_c0	17	662	-5.3347	5.96e-05	0.0021153
comp89295_c0	1963.63	7645.37	-2.0125	1.28e-15	1.51e-13
comp89317_c1	5064.66	13201.9	-1.4336	6.39e-14	6.76e-12
comp89318_c0	1497.9	90	4.0054	3.89e-11	3.33e-09
comp89320_c1	21395.8	7692.33	1.4244	4.06e-58	1.74e-55
comp89374_c0	1807.36	6652.01	-1.9313	6.55e-13	6.39e-11
comp89403_c0	965.27	4015.38	-2.108	1.61e-09	1.17e-07
comp89405_c0	3867.92	1837.29	1.0225	1.25e-08	8.14e-07
comp89428_c0	419	2159.01	-2.4168	7.72e-07	3.83e-05
comp89428_c1	716	2643	-1.9356	5.62e-06	0.00024511
comp89446_c0	2823	907	1.5866	6.19e-10	4.71e-08
comp89451_c0	1390	5581.84	-2.0571	3.28e-12	3.04e-10
comp89488_c0	773	45	4.051	1.95e-06	9.07e-05
comp89511_c0	750	2559.07	-1.8221	2.4e-05	0.00092583
comp89593_c0	4641.98	1701.99	1.3961	1.33e-13	1.37e-11
comp89597_c0	12815.6	2631.29	2.2326	3.01e-55	1.21e-52
comp89615_c0	5070.87	531.26	3.2033	3.47e-30	7.42e-28
comp89678_c0	2659	551	2.2193	1.15e-12	1.1e-10
comp89743_c0	1484.51	55	4.703	1.41e-11	1.25e-09
comp89785_c0	1077.35	3756.12	-1.8532	2e-07	1.1e-05
comp89799_c0	2009.96	636.67	1.6071	1.48e-07	8.33e-06
comp89991_c0	1960.74	794	1.2528	5.78e-06	0.00025109
comp90045_c0	5345.08	16322.4	-1.662	1.81e-22	3.03e-20
comp90135_c0	4546.94	9215.68	-1.0706	1.21e-05	0.00049811
comp90165_c0	3475.68	12177.3	-1.8603	5.66e-21	8.95e-19
comp90198_c0	10746.5	25211.8	-1.2817	8.4e-20	1.25e-17
comp90217_c0	202.99	2699.02	-3.7844	3.18e-13	3.17e-11
comp90225_c0	1682.03	745	1.1235	7.66e-05	0.0026721
comp90260_c0	1477.02	583.5	1.2885	6.42e-05	0.0022653
comp90337_c0	4231.98	48315.1	-3.5645	2.93e-197	8.7e-194
comp90370_c0	2222.99	703	1.6095	3.19e-08	1.98e-06
comp90399_c0	3133.87	10869	-1.8456	1.23e-18	1.73e-16
comp90404_c0	90	928.93	-3.419	4.79e-05	0.0017338
comp90406_c0	134	1153.88	-3.1576	1.47e-05	0.00059477
comp90458_c0	4975.03	311	3.9483	3.35e-33	7.8e-31
comp90492_c1	985.23	204.96	2.2137	1.54e-05	0.00061828
comp90564_c0	20	631	-5.031	0.00010536	0.0035949
comp90601_c0	161	1656.98	-3.4149	5.76e-08	3.42e-06
comp90642_c0	6248.6	25842.3	-2.0996	1.52e-52	5.78e-50
comp90659_c0	8529.27	35632.7	-2.1141	1.34e-72	8.04e-70
comp90699_c0	224.94	1225.49	-2.4972	0.00013509	0.0045041
comp90746_c0	1952.03	888.99	1.0833	2.98e-05	0.0011274
comp90805_c1	2016.02	19982.6	-3.3606	6.8e-78	4.58e-75
comp90866_c0	100	1459	-3.9183	5.32e-08	3.18e-06
comp90877_c0	27	1088.99	-5.3853	2.52e-07	1.37e-05
comp90884_c0	1908.79	281.65	2.7093	4.77e-11	4.06e-09
comp90898_c0	2314.16	751.01	1.5722	2.5e-08	1.57e-06
comp90941_c0	2407.98	868	1.4206	7.33e-08	4.29e-06
comp90951_c0	93	1517.88	-4.0801	1.68e-08	1.08e-06
comp90964_c0	2009	455	2.0911	1.88e-09	1.35e-07
comp90997_c0	694	2	8.3874	2.57e-05	0.00098484
comp91054_c0	1383.67	4342.95	-1.7016	2.61e-07	1.41e-05
comp91090_c0	577.16	3288.82	-2.562	1.86e-10	1.49e-08
comp91132_c0	8137.19	17977.9	-1.195	1.69e-12	1.61e-10
comp91137_c0	2456.81	6217.99	-1.3911	6.51e-07	3.29e-05
comp91153_c0	1250.99	4322.08	-1.8401	3.01e-08	1.87e-06
comp91156_c0	3305.71	7448.28	-1.2234	2.91e-06	0.00013232
comp91163_c0	3912.99	1863.39	1.0189	1.1e-08	7.2e-07
comp91230_c0	156	1310	-3.1214	4.53e-06	0.00020081
comp91233_c0	1423.09	10346.4	-2.9135	5.02e-35	1.23e-32
comp91255_c0	1852	649	1.4614	1.64e-06	7.74e-05
comp91339_c0	13703.1	5636.6	1.2302	1.72e-32	3.88e-30
comp91345_c1	1431	7484.11	-2.4382	1.96e-20	3e-18
comp91377_c0	3039	1202.85	1.2857	1.03e-08	6.77e-07
comp91415_c0	8867.44	3461.42	1.3057	5.88e-23	1.01e-20
comp91445_c0	339.76	2286.33	-2.8019	1.54e-08	9.91e-07
comp91493_c0	1260.96	4120.04	-1.7596	2.18e-07	1.19e-05
comp91502_c0	3530.54	16776.4	-2.2999	4.29e-40	1.21e-37
comp91526_c0	18479.9	6696.02	1.4132	5.05e-50	1.84e-47
comp91544_c0	1407	4972.79	-1.8729	1.52e-09	1.11e-07
comp91579_c0	3725.64	1580.76	1.1854	1.34e-09	9.79e-08
comp91597_c0	1382.32	5359.55	-2.0064	2.43e-11	2.12e-09
comp91699_c0	5917.89	1257.91	2.1826	6.58e-26	1.25e-23
comp91703_c0	3663.51	18135	-2.3589	6.79e-45	2.19e-42
comp91716_c0	80	923	-3.5797	3.33e-05	0.0012443
comp91720_c1	1627	428.87	1.8722	3.09e-07	1.64e-05
comp91720_c2	819.38	189.17	2.0634	0.00013773	0.0045845
comp91730_c0	1733	4272	-1.3531	6.46e-05	0.0022768
comp91758_c0	666.04	6548.03	-3.3488	1.35e-26	2.61e-24
comp91763_c0	7620.74	3037.82	1.2755	1.74e-19	2.53e-17
comp91772_c0	1810	12359.2	-2.823	6.8e-40	1.9e-37
comp91807_c0	404.03	6514.7	-4.0626	1.83e-31	4.02e-29
comp91825_c0	6095.2	12647.4	-1.1045	9.01e-08	5.23e-06
comp91875_c0	4497.42	13741.3	-1.6628	3.5e-19	4.99e-17
comp91913_c0	2571.32	5735.63	-1.2089	5.26e-05	0.0018903
comp91986_c0	1814.04	7566.61	-2.1119	1.08e-16	1.37e-14
comp91991_c0	3465.68	1584	1.0781	2.88e-08	1.79e-06
comp91999_c0	1409.15	147.2	3.2075	1.74e-09	1.26e-07
comp92010_c1	3070.69	9131.94	-1.6238	1.05e-12	1.01e-10
comp92019_c0	4135.68	8572.57	-1.103	1.12e-05	0.00046293
comp92030_c1	515.63	2242.51	-2.1721	3.76e-06	0.00016863
comp92050_c0	2881.03	6889.07	-1.3092	1.05e-06	5.1e-05
comp92081_c0	2891	16091	-2.528	2.77e-44	8.72e-42
comp92184_c0	1232.36	161	2.8849	6.01e-08	3.57e-06
comp92192_c0	340	2567.25	-2.968	4.85e-10	3.72e-08
comp92197_c0	2867	10194.5	-1.8816	3.66e-18	4.98e-16
comp92223_c0	233	6709.61	-4.8993	3.04e-36	7.75e-34
comp92242_c0	11517.2	113	6.6199	3.58e-77	2.37e-74
comp92258_c0	4032.13	8180.99	-1.0722	3.62e-05	0.0013424
comp92283_c0	1940.47	8424.29	-2.1696	3.42e-19	4.9e-17
comp92297_c1	20714	3916.67	2.3515	2.19e-92	1.81e-89
comp92318_c0	2663.83	5866.44	-1.1904	6.03e-05	0.0021382
comp92319_c0	2407.71	12292.1	-2.4034	7.62e-32	1.69e-29
comp92375_c1	6744.39	2705	1.2666	2.65e-17	3.44e-15
comp92380_c0	1556.06	529.02	1.5051	8.03e-06	0.00034049
comp92413_c0	1271.56	8394.93	-2.7743	4.86e-27	9.56e-25
comp92417_c0	1349.84	502.99	1.3728	7.63e-05	0.0026622
comp92455_c0	1801.54	856.82	1.0207	0.00010384	0.0035476
comp92469_c0	257	1491	-2.5879	1.55e-05	0.00062164
comp92526_c0	1333.06	9611.38	-2.9014	1.71e-32	3.88e-30
comp92551_c0	9509.33	2262.72	2.0199	8.3e-38	2.22e-35
comp92570_c0	10597.6	39214.9	-1.9391	9.84e-69	5.55e-66
comp92593_c0	13484.6	28650.4	-1.1387	5.48e-17	7e-15
comp92605_c0	996.04	3725	-1.9544	5.41e-08	3.23e-06
comp92612_c0	480	3000.87	-2.6957	2.76e-10	2.18e-08
comp92636_c0	650	2315	-1.8839	3.4e-05	0.0012649
comp92640_c0	958.36	8292.83	-3.1647	2.82e-31	6.15e-29
comp92640_c2	3096.42	28422.3	-3.2498	4.96e-106	5.17e-103
comp92728_c0	1944.96	719.68	1.3829	1.87e-06	8.73e-05
comp92728_c1	1478	609	1.2277	9.89e-05	0.0033955
comp92744_c0	762.42	15316.6	-4.3798	1.45e-75	9.14e-73
comp92755_c0	162	2334	-3.9002	6.55e-12	5.95e-10
comp92792_c0	1742.92	769.91	1.1273	5.5e-05	0.0019668
comp92800_c0	4648.49	24806.7	-2.4673	5.73e-65	2.98e-62
comp92801_c0	1230.98	402	1.5631	5.08e-05	0.0018318
comp92803_c1	389	9473.79	-4.6575	3.37e-49	1.21e-46
comp92811_c0	1852.74	6781.18	-1.9233	4.81e-13	4.76e-11
comp92862_c1	274.98	1522.89	-2.5208	1.83e-05	0.00071987
comp92910_c0	6971.67	17588	-1.3864	7.61e-17	9.65e-15
comp92946_c4	188.34	2125.66	-3.5479	3.63e-10	2.83e-08
comp92974_c0	6907.6	1706	1.9661	3.12e-27	6.16e-25
comp92996_c0	15739.8	42832.3	-1.4957	1.76e-45	5.78e-43
comp93006_c0	4368.2	11813.6	-1.4868	1.54e-13	1.58e-11
comp93035_c0	374.71	4450.02	-3.6214	5.02e-20	7.56e-18
comp93100_c0	1852.84	551	1.6982	2.06e-07	1.13e-05
comp93140_c1	165	1598	-3.3272	1.49e-07	8.37e-06
comp93180_c0	9428.54	4475.9	1.0234	5.94e-19	8.4e-17
comp93191_c0	1635.88	5208.09	-1.7221	1.15e-08	7.55e-07
comp93260_c0	1100.02	5627.51	-2.4064	1.82e-15	2.12e-13
comp93263_c0	6838.75	19014.9	-1.5268	5.46e-22	8.97e-20
comp93350_c0	3573.04	599	2.5251	2.38e-18	3.27e-16
comp93367_c0	820	5055.01	-2.6754	3.66e-16	4.46e-14
comp93367_c1	369.9	2200.18	-2.6238	1.14e-07	6.5e-06
comp93390_c0	291.9	10597.5	-5.2335	1.04e-57	4.41e-55
comp93407_c0	2472.88	938	1.3471	1.16e-07	6.62e-06
comp93426_c0	1305	107	3.5569	2.17e-09	1.54e-07
comp93437_c0	5306.66	11026.4	-1.1065	5.64e-07	2.89e-05
comp93510_c0	103	1317	-3.728	4.31e-07	2.25e-05
comp93525_c0	1501.93	8609.58	-2.5706	4.85e-25	9.03e-23
comp93556_c0	55530	260022	-2.2787	0	0
comp93568_c0	918	4629.42	-2.3857	7.75e-13	7.52e-11
comp93592_c0	2994.16	6295.07	-1.1235	0.00011474	0.0038819
comp93640_c0	3669.24	15868.2	-2.164	1.42e-34	3.43e-32
comp93653_c0	2954.4	9587.27	-1.7497	3.72e-15	4.24e-13
comp93654_c0	806.98	3088	-1.9875	5.01e-07	2.59e-05
comp93682_c0	5465.31	11415.8	-1.1141	2.79e-07	1.5e-05
comp93739_c0	97131.3	218536	-1.2213	1.65e-141	2.94e-138
comp93786_c0	8268.97	3357.49	1.2489	1.45e-20	2.25e-18
comp93792_c0	6824.34	36890.5	-2.4859	8.92e-97	8.12e-94
comp93835_c0	2997.36	8666.57	-1.5832	1.37e-11	1.22e-09
comp93845_c0	1757.37	5373.11	-1.6638	2.14e-08	1.35e-06
comp93890_c0	343	2170.14	-2.7129	6.99e-08	4.11e-06
comp93900_c0	4814	759	2.6136	7.64e-25	1.41e-22
comp93904_c0	852	46	4.1597	5.08e-07	2.62e-05
comp93973_c2	392	4186.78	-3.4683	3.42e-18	4.66e-16
comp93980_c0	5790.55	1530.48	1.8683	5.12e-22	8.44e-20
comp93993_c0	3124.18	102.76	4.8747	7.82e-23	1.33e-20
comp93994_c0	1254.27	4081.44	-1.7537	2.72e-07	1.46e-05
comp94028_c0	965	10209.9	-3.4547	7.62e-42	2.26e-39
comp94036_c0	1370.22	13019.4	-3.2996	2.15e-50	7.9e-48
comp94040_c0	2810.88	13220.2	-2.2851	1.21e-31	2.67e-29
comp94043_c1	97291.5	31945.2	1.5553	4.59e-283	2.04e-279
comp94057_c0	11505	89267.7	-3.0073	5.73e-300	2.87e-296
comp94157_c0	4283.75	1584.02	1.3839	1.46e-12	1.4e-10
comp94157_c1	5523.27	11384.2	-1.0949	5.38e-07	2.76e-05
comp94165_c0	16363.9	604.99	4.706	1.72e-111	1.94e-108
comp94168_c0	955.37	107.01	3.1069	9.44e-07	4.61e-05
comp94177_c0	225	1289	-2.5697	6.39e-05	0.0022534
comp94184_c0	16304.7	32773.9	-1.0587	4.4e-16	5.31e-14
comp94237_c0	99	1059.22	-3.4709	1.21e-05	0.00049753
comp94240_c0	3502.16	9064.27	-1.4234	7.07e-10	5.34e-08
comp94248_c0	995.18	1	9.9074	5.51e-06	0.00024086
comp94248_c1	3406.88	10	8.3609	9.67e-21	1.51e-18
comp94266_c0	10679.2	233.36	5.4647	1.63e-74	9.87e-72
comp94293_c0	191	1229.63	-2.738	4.42e-05	0.0016088
comp94301_c0	1748.76	8218.57	-2.284	2.85e-20	4.32e-18
comp94309_c0	7893.07	20367.4	-1.419	3.26e-20	4.94e-18
comp94315_c0	4500.82	1425.6	1.6072	3.72e-15	4.24e-13
comp94337_c0	1453	4055.93	-1.5324	7.86e-06	0.00033402
comp94360_c0	1180.8	4573.57	-2.005	7.08e-10	5.35e-08
comp94391_c2	2861.08	1211.36	1.1885	1.03e-07	5.93e-06
comp94400_c0	766	2431.87	-1.7181	0.00010012	0.0034352
comp94403_c0	1367.99	4521.11	-1.776	4.28e-08	2.62e-06
comp94410_c0	169.32	1196.2	-2.8721	3.19e-05	0.0011943
comp94411_c0	1690.98	7182.18	-2.138	3.18e-16	3.9e-14
comp94453_c1	379.83	1749.01	-2.2545	2.54e-05	0.00097563
comp94513_c3	10858.8	598	4.1311	1e-71	5.91e-69
comp94546_c0	2489.47	12356.2	-2.3628	3.3e-31	7.18e-29
comp94578_c0	2701.06	19163.6	-2.8782	2.06e-62	9.78e-60
comp94599_c0	7062.42	14799.2	-1.1187	4.07e-09	2.81e-07
comp94614_c0	2298.91	6249.76	-1.4943	6.68e-08	3.94e-06
comp94617_c0	3949.75	14390.1	-1.9167	8.6e-26	1.63e-23
comp94634_c0	24474.7	48248.5	-1.0306	2.08e-21	3.36e-19
comp94635_c0	1138.49	7018.87	-2.6755	7.77e-22	1.27e-19
comp94643_c0	8	896	-6.8588	2.74e-06	0.00012531
comp94650_c1	4010.65	650	2.5739	1.02e-20	1.6e-18
comp94675_c0	3766.08	13442.5	-1.8871	1.46e-23	2.56e-21
comp94687_c0	2587.11	6808.46	-1.4474	5.24e-08	3.15e-06
comp94723_c0	2824.85	13512.9	-2.3095	7.83e-33	1.8e-30
comp94731_c0	7952.37	2091.12	1.8757	9.69e-30	2.05e-27
comp94737_c0	1410.08	4028.19	-1.5658	5.21e-06	0.00022826
comp94766_c0	949.95	3372.16	-1.8792	6.01e-07	3.05e-05
comp94778_c0	4453.87	13437.8	-1.6446	2.05e-18	2.84e-16
comp94786_c0	2652	6544.6	-1.3547	7.35e-07	3.68e-05
comp94801_c0	41319.1	19796.8	1.0101	2.58e-76	1.67e-73
comp94807_c1	3670.12	12437.4	-1.8122	1.95e-20	3e-18
comp94815_c0	2343.94	993	1.1876	1.48e-06	7.04e-05
comp94825_c0	1442.01	567.12	1.2949	7.5e-05	0.0026164
comp94840_c0	18670.2	42163.9	-1.2267	5.82e-29	1.19e-26
comp94843_c0	149	2145.64	-3.8995	4.59e-11	3.91e-09
comp94891_c0	2804.87	180.99	3.9025	2.48e-19	3.58e-17
comp94891_c1	618.93	30	4.3153	1.63e-05	0.00065035
comp94894_c0	1118	334	1.6916	5.66e-05	0.0020183
comp94906_c1	2156.98	907	1.1984	3.47e-06	0.00015645
comp94912_c0	172	1358	-3.0324	4.48e-06	0.00019902
comp94917_c0	345.99	2179.35	-2.7065	6.89e-08	4.06e-06
comp94920_c0	141	1425	-3.3886	5.41e-07	2.78e-05
comp94929_c0	630	4243	-2.8031	1.27e-14	1.4e-12
comp94940_c0	709.02	2724	-1.9933	2.22e-06	0.00010249
comp94984_c0	3711.31	1210.42	1.565	1.92e-12	1.8e-10
comp95032_c0	3966.99	1021.93	1.9053	7.43e-16	8.86e-14
comp95035_c0	694.94	3301.19	-2.2995	4.16e-09	2.87e-07
comp95035_c1	766.71	3063.75	-2.05	2.68e-07	1.44e-05
comp95051_c0	466	2576.13	-2.5182	2.56e-08	1.6e-06
comp95051_c1	297.85	1534.46	-2.4165	3.1e-05	0.001165
comp95102_c0	849.99	3014.5	-1.8778	2.41e-06	0.00011075
comp95154_c0	4166.83	1883.29	1.0943	8.54e-10	6.4e-08
comp95177_c0	7028.84	3125.97	1.1176	7.57e-16	9.02e-14
comp95215_c0	438	2459.04	-2.5405	4.34e-08	2.65e-06
comp95247_c0	489.58	14	5.0766	9.44e-05	0.0032484
comp95257_c0	2898.16	1063.76	1.3945	5.03e-09	3.45e-07
comp95317_c0	2168.93	252	3.0541	2.09e-13	2.13e-11
comp95358_c0	18671.9	8028.26	1.1663	2.95e-41	8.66e-39
comp95379_c0	2673.99	80	5.0114	7.61e-20	1.14e-17
comp95393_c0	1101.96	3296	-1.6321	1.69e-05	0.00067162
comp95421_c0	3237.57	6721.43	-1.1053	9.61e-05	0.0033013
comp95477_c0	4978.17	93	5.6908	1.33e-35	3.34e-33
comp95483_c3	2693.72	1177.01	1.143	4.36e-07	2.27e-05
comp95490_c0	11769.9	43541.6	-1.9387	4.34e-76	2.76e-73
comp95496_c0	148.01	1907.04	-3.739	1.12e-09	8.28e-08
comp95526_c0	3108.02	803	1.9011	1.01e-12	9.73e-11
comp95531_c0	12202	2281.69	2.3675	1.65e-55	6.65e-53
comp95543_c2	597	2189.15	-1.926	3.9e-05	0.0014349
comp95556_c0	2355	6615.84	-1.5416	9.24e-09	6.15e-07
comp95581_c0	474	1946	-2.089	3.08e-05	0.001161
comp95642_c0	583.07	2913.12	-2.3723	1.52e-08	9.79e-07
comp95645_c0	5307.64	2527.05	1.0192	2.8e-11	2.43e-09
comp95677_c2	420	2640.02	-2.7035	2.99e-09	2.1e-07
comp95679_c0	1106.99	3051	-1.5141	0.00013003	0.0043462
comp95697_c0	1555.01	4650.22	-1.6318	3.24e-07	1.72e-05
comp95749_c0	1357.11	5987.58	-2.1929	2.61e-14	2.83e-12
comp95752_c0	3899.64	1355.36	1.4732	2.82e-12	2.62e-10
comp95763_c0	4823.66	15693	-1.7534	6.64e-24	1.19e-21
comp95780_c0	11188.8	4255.55	1.3432	2.19e-29	4.61e-27
comp95792_c0	3175.92	10104.1	-1.7211	1.96e-15	2.28e-13
comp95819_c0	3774.45	11692.8	-1.6827	6.45e-17	8.23e-15
comp95839_c0	450	2393.99	-2.4628	1.29e-07	7.32e-06
comp95887_c0	3343.86	1072.49	1.5891	1.61e-11	1.43e-09
comp95900_c0	787.99	7986.75	-3.3928	1.65e-32	3.75e-30
comp95919_c0	1273.12	18108.7	-3.8817	3.08e-81	2.2e-78
comp95934_c0	106.87	3740.37	-5.1807	2.18e-21	3.52e-19
comp95947_c0	2906.16	10444.4	-1.897	7.93e-19	1.12e-16
comp95961_c0	2208.4	8304.15	-1.9623	3.69e-16	4.49e-14
comp95973_c0	149	1416.95	-3.3008	8.4e-07	4.15e-05
comp96017_c0	581.75	2202.12	-1.9719	2.51e-05	0.00096389
comp96038_c0	2901.16	6731.33	-1.2657	3.57e-06	0.00016074
comp96074_c0	5321.03	11729.9	-1.1918	1.34e-08	8.66e-07
comp96093_c2	3568.43	7493.55	-1.1218	2.67e-05	0.0010225
comp96096_c0	2942.4	1089.08	1.3825	4.55e-09	3.13e-07
comp96113_c0	14270.2	63343.3	-2.2016	1.89e-136	3.16e-133
comp96135_c0	493.49	4128.18	-3.1158	4.23e-16	5.11e-14
comp96172_c0	42401	19550.1	1.0655	6.64e-83	4.84e-80
comp96195_c0	356.92	3748.54	-3.4441	2.43e-16	3.01e-14
comp96208_c0	3902.9	14261	-1.9209	1.14e-25	2.14e-23
comp96239_c0	1138	17	6.0134	3.03e-09	2.13e-07
comp96259_c0	10007.7	23021.7	-1.2533	2.43e-17	3.17e-15
comp96259_c2	4462.22	11772.6	-1.451	7.12e-13	6.92e-11
comp96326_c0	3351.01	1198.77	1.4316	1.81e-10	1.46e-08
comp96368_c0	7113.46	19736	-1.5236	1.14e-22	1.92e-20
comp96377_c0	1152.9	4790.87	-2.1064	4.52e-11	3.86e-09
comp96384_c0	749.8	131.98	2.4548	7.7e-05	0.002683
comp96396_c1	1951.01	5907.96	-1.6499	5.77e-09	3.93e-07
comp96397_c1	357	1989.64	-2.5299	9.07e-07	4.44e-05
comp96397_c2	147.01	1263.21	-3.1545	5.86e-06	0.00025441
comp96404_c1	8747.34	44699.9	-2.4048	3.28e-111	3.65e-108
comp96410_c0	16651.6	4989.8	1.6872	2.56e-54	1.01e-51
comp96415_c0	1108.04	62	4.1082	1.1e-08	7.23e-07
comp96419_c0	834.55	2673.01	-1.7308	3.98e-05	0.0014649
comp96419_c1	5403.92	22625.5	-2.1173	7.24e-47	2.45e-44
comp96441_c0	586.45	3686.26	-2.7035	2.39e-12	2.23e-10
comp96463_c0	5402.32	15691.6	-1.5898	6.43e-20	9.64e-18
comp96465_c2	438	2385	-2.4964	1.02e-07	5.84e-06
comp96506_c0	485.7	21	4.4802	0.00012249	0.004113
comp96519_c0	7857.81	3710	1.0313	3.55e-16	4.34e-14
comp96529_c0	13027.9	3037.22	2.0494	7.41e-52	2.8e-49
comp96532_c0	236	1315	-2.5296	6.55e-05	0.0023062
comp96552_c0	556	54	3.3126	0.00013215	0.0044133
comp96566_c0	22404.3	266541	-3.6239	0	0
comp96581_c0	470.11	2931.37	-2.6919	4.59e-10	3.53e-08
comp96593_c0	9840.52	1042.08	3.1878	9.06e-57	3.74e-54
comp96599_c2	1338	20231.7	-3.9699	2.95e-92	2.41e-89
comp96617_c0	4099.12	23402.2	-2.5647	6.53e-65	3.38e-62
comp96637_c0	2565.94	825.51	1.5847	3.79e-09	2.64e-07
comp96639_c0	262	1673.99	-2.7271	2.01e-06	9.36e-05
comp96708_c0	6062.32	2843.99	1.0405	6.18e-13	6.05e-11
comp96725_c1	5854.82	20048.5	-1.8272	2.01e-32	4.52e-30
comp96749_c0	3528.11	1368.85	1.3145	4.23e-10	3.27e-08
comp96756_c1	1472	3864.39	-1.4439	4.32e-05	0.0015771
comp96763_c0	1798.06	4592.03	-1.4041	1.55e-05	0.00062406
comp96790_c0	1428.28	3760	-1.4479	5.21e-05	0.0018734
comp96815_c0	485.84	2440.03	-2.3798	2.08e-07	1.14e-05
comp96822_c0	3183.62	1449	1.0842	9.57e-08	5.53e-06
comp96852_c0	14612.1	7018.21	1.0066	5.3e-28	1.07e-25
comp96853_c0	1890.73	305.5	2.5783	1.43e-10	1.16e-08
comp96889_c0	3154.98	11075.1	-1.863	2.88e-19	4.14e-17
comp96937_c0	572	2170	-1.975	2.8e-05	0.0010663
comp96955_c0	3286.1	8917.36	-1.4917	1.21e-10	9.91e-09
comp96963_c0	3093.71	9706.18	-1.701	1.4e-14	1.55e-12
comp97042_c0	4347.97	1089.6	1.9451	1.47e-17	1.94e-15
comp97075_c0	398.97	5001.32	-3.6994	9.72e-23	1.65e-20
comp97078_c0	1518.99	16060.7	-3.4538	8.77e-65	4.51e-62
comp97085_c0	2504.02	6143	-1.3461	1.91e-06	8.91e-05
comp97102_c0	869.99	3506.03	-2.0622	3.17e-08	1.97e-06
comp97109_c1	1545.36	5082.14	-1.7689	7.19e-09	4.83e-07
comp97147_c0	920.64	2999.03	-1.7552	1.03e-05	0.0004268
comp97159_c0	266	2444.95	-3.2517	1.4e-10	1.14e-08
comp97168_c0	8517.92	535.04	3.9414	1.46e-55	5.92e-53
comp97175_c0	1679	5714	-1.8183	2.99e-10	2.35e-08
comp97186_c0	581.97	2164	-1.9461	3.65e-05	0.0013527
comp97190_c0	2172.62	5046.14	-1.2672	5.85e-05	0.002082
comp97192_c0	3203.08	9859.65	-1.6735	2.32e-14	2.53e-12
comp97263_c0	4499.48	2159.3	1.0078	1.12e-09	8.28e-08
comp97274_c0	1251	52	4.537	6.6e-10	5e-08
comp97277_c0	161	1546	-3.3148	2.51e-07	1.36e-05
comp97293_c0	493.86	2777.29	-2.5429	5.75e-09	3.91e-07
comp97300_c0	2751.83	1307.1	1.0226	1.57e-06	7.44e-05
comp97306_c0	468	14255.7	-4.9803	1.5e-75	9.4e-73
comp97309_c0	166332	45004.7	1.8345	0	0
comp97314_c0	44134	111944	-1.3942	1.35e-99	1.28e-96
comp97336_c1	3942.72	23629.5	-2.6348	4.8e-68	2.64e-65
comp97364_c0	2123.55	7341.87	-1.8411	5e-13	4.94e-11
comp97381_c1	3028.68	10037.7	-1.7801	2.8e-16	3.44e-14
comp97384_c0	598.36	32	4.1734	2.53e-05	0.00097118
comp97397_c0	2360.35	366	2.6377	4.67e-13	4.63e-11
comp97414_c0	792.38	99	2.9493	1.18e-05	0.00048554
comp97434_c0	2970.68	9704.14	-1.7592	1.81e-15	2.12e-13
comp97447_c0	2636.89	1242.01	1.0347	2.23e-06	0.00010295
comp97468_c0	761.79	4688.8	-2.6732	4.37e-15	4.95e-13
comp97484_c0	10907.1	22775.8	-1.1137	4.07e-13	4.05e-11
comp97490_c0	546	2631	-2.3201	1.26e-07	7.13e-06
comp97500_c0	509	8538.95	-4.1198	3.85e-41	1.13e-38
comp97527_c0	1729.59	12104.2	-2.8584	9.93e-40	2.75e-37
comp97543_c0	15682.5	384	5.3005	1.59e-108	1.75e-105
comp97563_c0	1406	302	2.1675	3.16e-07	1.68e-05
comp97565_c0	526.04	4709.54	-3.2138	9.15e-19	1.29e-16
comp97600_c0	2716.53	1189.88	1.1395	4.08e-07	2.14e-05
comp97615_c1	2071.34	538	1.8935	6.32e-09	4.28e-07
comp97632_c0	286	2858.98	-3.3728	1.44e-12	1.38e-10
comp97643_c0	1360.01	8195.95	-2.6427	8.06e-25	1.48e-22
comp97660_c0	1850.98	8660.9	-2.2777	3.44e-21	5.49e-19
comp97674_c2	4569.47	25354.5	-2.5236	1.43e-68	8.01e-66
comp97686_c0	6949.98	462	3.8596	3.13e-45	1.02e-42
comp97688_c0	2270	5844.9	-1.4159	8.6e-07	4.24e-05
comp97718_c0	7968.21	2286.89	1.7494	7.43e-28	1.49e-25
comp97721_c0	1275.32	3673.36	-1.5777	1.16e-05	0.00047776
comp97756_c0	29475.7	3823.55	2.8951	3.4e-155	6.82e-152
comp97786_c0	1674	342	2.2398	1.46e-08	9.39e-07
comp97788_c0	585.05	2545.98	-2.173	8.27e-07	4.09e-05
comp97828_c3	6301.67	21370.4	-1.8132	5.62e-34	1.34e-31
comp97831_c1	551	1971	-1.8902	0.0001248	0.0041854
comp97836_c0	4239.91	1368	1.5805	3.88e-14	4.17e-12
comp97844_c0	782.01	4192	-2.4738	2.38e-12	2.23e-10
comp97878_c0	17670.8	40965.5	-1.2645	3.17e-30	6.81e-28
comp97881_c0	185	1861.47	-3.3823	1.05e-08	6.93e-07
comp97887_c0	13434.2	27723.2	-1.0966	4.51e-15	5.1e-13
comp97908_c0	2010.07	10689.5	-2.4623	6.74e-29	1.38e-26
comp97922_c1	192	1821.98	-3.2978	2.37e-08	1.49e-06
comp97954_c0	2057.14	12360.2	-2.6384	1.67e-36	4.27e-34
comp97958_c1	768	2937.11	-1.9866	9.6e-07	4.68e-05
comp97992_c0	879	5033	-2.5689	2.82e-15	3.25e-13
comp98004_c1	3294.53	6946.9	-1.1277	4.66e-05	0.0016886
comp98011_c0	230.32	1666.14	-2.9062	7.54e-07	3.76e-05
comp98013_c0	3751.52	15436.9	-2.0923	6.69e-32	1.49e-29
comp98032_c0	16354.8	3462.1	2.1886	9.78e-69	5.55e-66
comp98052_c0	1257	12527.8	-3.3685	1.23e-49	4.45e-47
comp98062_c0	1211.11	3962.62	-1.7616	3.6e-07	1.9e-05
comp98066_c0	6943.33	30412.6	-2.1824	1.5e-65	8.03e-63
comp98103_c0	861.99	3290.17	-1.9838	2.23e-07	1.22e-05
comp98105_c0	10772.5	750	3.7929	1.54e-68	8.55e-66
comp98113_c0	3578.51	40599	-3.5554	1.17e-165	2.76e-162
comp98162_c0	601.95	2383.61	-2.0369	6.41e-06	0.000276
comp98166_c0	30757.7	6398.71	2.2137	5.83e-129	8.34e-126
comp98170_c0	246	1612.99	-2.7644	2.5e-06	0.00011462
comp98180_c0	1274.01	472.91	1.3783	0.0001174	0.0039619
comp98188_c0	11556	3438.11	1.6975	1.82e-38	4.94e-36
comp98188_c1	3978.35	1180.06	1.7019	2.54e-14	2.77e-12
comp98195_c1	684	6161.33	-3.2226	3.94e-24	7.09e-22
comp98201_c1	5436.3	45261.3	-3.109	2.47e-159	5.07e-156
comp98201_c2	6291.81	35782.8	-2.5592	5.77e-98	5.32e-95
comp98229_c0	3484.85	19347.4	-2.5244	8.87e-53	3.4e-50
comp98246_c0	6686.48	3178.61	1.0214	7.39e-14	7.79e-12
comp98258_c0	1297.48	3851.99	-1.6213	3.85e-06	0.00017231
comp98266_c1	18162.8	8329.98	1.0732	8.45e-37	2.2e-34
comp98283_c0	285.99	1897.37	-2.7814	2.93e-07	1.56e-05
comp98289_c0	1071	4031.36	-1.9637	1.34e-08	8.67e-07
comp98297_c0	262098	60305.3	2.0683	0	0
comp98300_c1	6366.86	1244.01	2.3042	4.2e-29	8.71e-27
comp98305_c0	727.18	4561.31	-2.7005	6.62e-15	7.44e-13
comp98308_c0	7872.53	2239.04	1.7625	9.66e-28	1.93e-25
comp98326_c0	1994.88	876.52	1.135	1.48e-05	0.00059887
comp98332_c0	1157.61	4997.65	-2.1615	6.19e-12	5.65e-10
comp98337_c1	2883.89	8967.79	-1.6882	2.1e-13	2.13e-11
comp98337_c2	1845.89	5577.49	-1.6467	1.63e-08	1.05e-06
comp98346_c0	2172.53	470	2.1572	2.27e-10	1.8e-08
comp98351_c0	2711.6	21782.3	-3.0574	3.74e-76	2.4e-73
comp98352_c0	6966.98	26289.3	-1.9673	7.49e-48	2.62e-45
comp98357_c0	822	8137.73	-3.3588	9.46e-33	2.16e-30
comp98370_c0	5540	11883.8	-1.1525	4.29e-08	2.62e-06
comp98378_c0	1428.99	269	2.3579	8.29e-08	4.84e-06
comp98378_c1	2000.99	430	2.1669	1.06e-09	7.89e-08
comp98381_c1	3527.95	11068.1	-1.7009	2.07e-16	2.57e-14
comp98386_c0	1539.02	537.98	1.465	1.21e-05	0.00049755
comp98387_c0	401	2686.42	-2.7954	9.21e-10	6.87e-08
comp98388_c0	6660.94	14265.8	-1.1502	2.13e-09	1.52e-07
comp98389_c0	377	1634	-2.1672	8.16e-05	0.0028325
comp98401_c0	685	3431.93	-2.3763	7.72e-10	5.8e-08
comp98406_c0	4304.48	8639.77	-1.0566	3.18e-05	0.0011901
comp98418_c1	3434.95	18181.6	-2.4556	9.19e-48	3.19e-45
comp98423_c0	9979.29	45380.6	-2.2365	8.19e-101	7.82e-98
comp98426_c0	3337.52	1479	1.1227	2.57e-08	1.6e-06
comp98435_c0	1406.9	4005.01	-1.5607	5.97e-06	0.00025856
comp98437_c0	3115.91	16585.8	-2.4637	6.2e-44	1.93e-41
comp98449_c0	1270.68	440.06	1.4784	6.45e-05	0.0022755
comp98450_c2	190	1381	-2.9131	6.47e-06	0.00027816
comp98454_c0	1867	643	1.4864	1.19e-06	5.73e-05
comp98465_c1	6080.11	13154.1	-1.1648	5.12e-09	3.5e-07
comp98473_c3	55169.6	21736.7	1.2923	2.57e-132	3.96e-129
comp98474_c0	16045.9	2130	2.8619	1.25e-84	9.47e-82
comp98485_c0	3237.95	1250.42	1.3212	1.97e-09	1.42e-07
comp98493_c0	939.01	61	3.8928	2.01e-07	1.11e-05
comp98496_c1	14140.7	50861	-1.8981	2.77e-85	2.16e-82
comp98498_c0	2250.61	5050.84	-1.2176	0.00012869	0.0043083
comp98498_c1	95	2871.63	-4.9692	1.57e-16	1.97e-14
comp98506_c0	2052.96	850.51	1.2199	4.82e-06	0.00021345
comp98519_c0	1169.91	6001.55	-2.4104	1.97e-16	2.46e-14
comp98520_c1	1474.25	551.04	1.3683	3.68e-05	0.0013603
comp98520_c2	2911.05	1121.04	1.3253	1.21e-08	7.9e-07
comp98521_c0	2973.99	16543.8	-2.5272	1.85e-45	6.05e-43
comp98528_c0	944.49	3006.31	-1.7218	1.46e-05	0.00059134
comp98532_c0	1062.29	10008.5	-3.2874	5.45e-39	1.5e-36
comp98535_c0	1824	330	2.4151	9.24e-10	6.88e-08
comp98537_c0	2476.18	8154.34	-1.7709	2.18e-13	2.2e-11
comp98541_c0	1108.47	3667.23	-1.7776	7.88e-07	3.91e-05
comp98552_c0	1087.09	7793.29	-2.8932	1.44e-26	2.78e-24
comp98559_c0	3411.97	9107.06	-1.4678	1.63e-10	1.32e-08
comp98566_c0	3455.02	32436.6	-3.2823	4.47e-122	5.87e-119
comp98568_c0	1090.99	21246	-4.3349	2.27e-103	2.25e-100
comp98576_c0	1954.35	737.91	1.3537	2.32e-06	0.0001066
comp98578_c0	6234.8	25972.1	-2.11	3.12e-53	1.2e-50
comp98587_c0	306.39	1510.64	-2.3531	5.13e-05	0.0018507
comp98588_c0	4583.99	12388.8	-1.4858	4.16e-14	4.46e-12
comp98591_c1	415	3983.75	-3.3144	1.25e-16	1.57e-14
comp98606_c1	12618.8	24368.4	-1.0009	9.45e-11	7.83e-09
comp98629_c0	3205.79	8233.94	-1.4123	5.73e-09	3.9e-07
comp98751_c0	73	1209	-4.1012	4.52e-07	2.35e-05
comp98817_c1	211	1356	-2.7355	1.82e-05	0.00071632
comp98846_c1	573.5	25	4.4684	3.02e-05	0.0011387
comp98902_c0	1197.92	120	3.268	2.33e-08	1.46e-06
comp99082_c1	1998.88	612	1.6562	1.01e-07	5.83e-06
comp99152_c1	3132.75	428	2.8203	1.09e-17	1.46e-15
comp99176_c0	3202.02	723	2.0955	3.13e-14	3.38e-12
comp99277_c0	3051.57	298.51	3.3023	3.69e-19	5.25e-17
comp99294_c0	954.78	221.87	2.054	4.03e-05	0.0014773
comp99373_c2	3078.99	6861.36	-1.2075	1e-05	0.00041789
comp99396_c0	675	2565.3	-1.9776	5.11e-06	0.00022425
comp99426_c0	1742.26	732.01	1.1996	3e-05	0.0011349
comp99432_c0	280.27	2339.15	-3.1125	9.52e-10	7.08e-08
comp99441_c0	2329.89	309	2.8632	1.1e-13	1.14e-11
comp99455_c0	5518.17	2131.99	1.3206	4.86e-15	5.49e-13
comp99458_c0	44	1068	-4.6527	7.47e-07	3.72e-05
comp99461_c0	3979.63	10123.5	-1.3984	1.69e-10	1.37e-08
comp99472_c0	1465	525	1.4291	2.53e-05	0.00097118
comp99485_c1	713.22	114	2.5939	7.85e-05	0.0027346
comp99508_c0	5596.77	2089.93	1.3697	8.6e-16	1.02e-13
comp99510_c0	1955.06	5419.88	-1.5225	2.89e-07	1.55e-05
comp99517_c0	117.42	1049.93	-3.212	2.98e-05	0.0011292
comp99518_c1	5218.43	1439	1.8071	2.21e-19	3.19e-17
comp99536_c1	1804.57	757	1.2019	2.12e-05	0.00082735
comp99541_c0	15526.9	3062.49	2.2906	4.14e-68	2.29e-65
comp99554_c0	764	3242.11	-2.1367	4.16e-08	2.55e-06
comp99556_c0	348.96	2589.88	-2.9432	5.04e-10	3.86e-08
comp99590_c1	5229.06	19156.7	-1.9247	4.97e-34	1.19e-31
comp99594_c0	2731.55	9398.43	-1.8341	3.77e-16	4.57e-14
comp99665_c0	1065.17	4218.26	-2.037	1.94e-09	1.39e-07
comp99677_c0	2954.76	10649.4	-1.9011	3.09e-19	4.43e-17
comp99697_c0	569.93	2642.25	-2.2643	2.06e-07	1.13e-05
comp99709_c0	2823.09	14460.6	-2.4082	2.85e-37	7.49e-35
comp99722_c0	3430.23	6984.72	-1.0773	0.0001223	0.0041084
comp99727_c0	911.98	4921.22	-2.4834	2.59e-14	2.81e-12
comp99732_c0	8040.76	2301.28	1.7535	3.71e-28	7.51e-26
comp99762_c0	2110.18	5353.64	-1.3946	3.66e-06	0.00016432
comp99765_c0	2954.45	1413.07	1.0126	7.47e-07	3.72e-05
comp99787_c0	3528.24	501.95	2.7619	2e-19	2.9e-17
comp99791_c0	2139	5784.26	-1.4866	2.39e-07	1.3e-05
comp99804_c1	12180.3	53570.4	-2.1883	1.48e-114	1.78e-111
comp99809_c0	36110.2	6678.05	2.3835	1.51e-161	3.27e-158
comp99824_c0	4311.64	1936.93	1.103	3.66e-10	2.85e-08
comp99824_c1	3984	1351.18	1.5086	8.52e-13	8.24e-11
comp99880_c0	133	2037.95	-3.989	9.28e-11	7.7e-09
comp99883_c0	356.89	2754	-2.9994	8.65e-11	7.21e-09
comp99892_c0	534.48	6	6.4256	5.63e-05	0.0020097
comp99911_c0	2972.99	15109.8	-2.3969	1.34e-38	3.65e-36
comp99911_c2	4492.28	11182.9	-1.3672	6.06e-11	5.12e-09
comp99943_c0	218	1220.08	-2.536	0.00011698	0.0039529
comp99962_c0	1433.93	7113.27	-2.362	1.21e-18	1.71e-16
comp99994_c2	241	3934.6	-4.0805	1.04e-19	1.54e-17
comp99995_c0	4329.61	21411.4	-2.3575	1.22e-52	4.67e-50

## Sheet: Table S6-2 SE_5w vs IZE_Suc
Gene ID	Read Count of SE_5w	Read Count of IZE_Suc	Log2 Fold_change	P Value	Q Value (Storey et al. 2003)
comp100033_c1	1781.71	383.99	2.0018	0.0001266	0.0038916
comp100037_c0	4053	10801.8	-1.6265	7.31e-32	1.74e-29
comp100050_c0	5787.72	1231.88	2.0198	3.45e-12	3.05e-10
comp100070_c0	119176	9275.45	3.4712	0	0
comp100074_c0	2594.84	4893.34	-1.1275	2.29e-10	1.72e-08
comp100082_c0	2417.73	253	3.0441	2.55e-09	1.68e-07
comp100089_c0	2393.75	4750.73	-1.2012	8.27e-11	6.46e-09
comp100093_c0	3619.32	9026.57	-1.5308	3.62e-25	6.62e-23
comp100095_c0	34	2426.16	-6.3693	8.07e-18	1.05e-15
comp100102_c1	1697.99	3847	-1.3922	1.62e-10	1.23e-08
comp100116_c0	3244.06	963.97	1.5384	3.9e-05	0.0013355
comp100119_c0	921	1929.99	-1.2796	1.68e-05	0.00062274
comp100141_c0	17746.1	1816	3.0764	2.69e-59	1.21e-56
comp100169_c2	2169.01	4612.7	-1.3009	1.82e-11	1.53e-09
comp100204_c0	2131.57	5435.97	-1.5629	3.91e-16	4.59e-14
comp100295_c0	1983.03	444.99	1.9435	7.88e-05	0.0025166
comp100322_c0	220.37	1650.25	-3.117	2.19e-10	1.65e-08
comp100327_c0	416.97	1119.01	-1.6365	0.00014817	0.0044885
comp100357_c0	2021	3591.02	-1.0416	2.32e-07	1.18e-05
comp100361_c1	1398	3199.83	-1.4069	4.4e-09	2.81e-07
comp100379_c0	509	1735.83	-1.9822	1.43e-07	7.56e-06
comp100393_c0	1379.01	2590.63	-1.122	4.24e-06	0.0001764
comp100428_c0	6223.47	1859.17	1.5307	1.42e-08	8.53e-07
comp100433_c0	2385.53	4785	-1.2165	5.03e-11	4.03e-09
comp100433_c1	827.66	1683.7	-1.2368	8.26e-05	0.0026237
comp100441_c0	2837.01	5091.2	-1.0559	5.28e-10	3.75e-08
comp100447_c0	938.01	3382.93	-2.0629	6.17e-14	6.29e-12
comp100454_c0	4527.29	843.73	2.2115	4.07e-11	3.29e-09
comp100476_c0	30	999	-5.2698	2.57e-08	1.49e-06
comp100478_c0	2923.01	8334.94	-1.724	1.4e-26	2.76e-24
comp100488_c2	15105.3	6464.6	1.0121	1.07e-08	6.51e-07
comp100494_c0	850	2920.87	-1.9932	7.59e-12	6.56e-10
comp100506_c0	1893.53	10274.2	-2.6522	1.38e-49	5.24e-47
comp100553_c0	2254.91	100	4.2827	1.97e-11	1.65e-09
comp100589_c0	8562.52	3103.36	1.2519	5.08e-08	2.87e-06
comp100592_c0	2111.74	3958.46	-1.1188	1.38e-08	8.29e-07
comp100598_c0	431.84	2545.77	-2.7718	5.73e-14	5.84e-12
comp100601_c0	593	1578.99	-1.6252	7.16e-06	0.00028396
comp100609_c0	2232.1	5298.21	-1.4594	1.18e-14	1.27e-12
comp100613_c0	262	1075	-2.249	9.68e-06	0.00037509
comp100627_c0	560	5172.34	-3.4196	3.31e-31	7.65e-29
comp100636_c0	1407.79	3282.85	-1.4338	1.84e-09	1.23e-07
comp100640_c0	997	2393.34	-1.4757	1.77e-07	9.24e-06
comp100650_c0	5161.98	874	2.3499	1.7e-13	1.67e-11
comp100658_c0	8141.27	15917.4	-1.1796	6.33e-32	1.51e-29
comp100661_c1	663.42	1700.77	-1.5705	4.95e-06	0.00020361
comp100664_c0	7332.02	126.57	5.6439	1.92e-37	5.36e-35
comp100669_c0	1216.4	39	4.7507	3.94e-07	1.95e-05
comp100681_c0	3159.78	291.98	3.2236	2.09e-12	1.87e-10
comp100764_c0	357	1619.52	-2.3939	2.13e-08	1.25e-06
comp100767_c0	3143.02	732.71	1.8885	1.21e-06	5.5e-05
comp100769_c0	1260.79	185	2.5564	0.00011263	0.0034988
comp100791_c0	12943.9	755	3.8873	2.53e-54	1.07e-51
comp100792_c0	4356	531	2.8239	1.99e-14	2.12e-12
comp100805_c0	1447.18	3186.84	-1.3512	1.09e-08	6.66e-07
comp100825_c0	8567.99	2314.94	1.6757	4.88e-13	4.61e-11
comp100839_c0	9984.47	3245.92	1.4087	3.32e-11	2.7e-09
comp100852_c0	1222.03	2379.05	-1.1734	5.87e-06	0.00023759
comp100854_c0	1188	2180.62	-1.0885	3.45e-05	0.0011947
comp100857_c1	4997.1	14917.9	-1.7902	3.59e-48	1.32e-45
comp100898_c0	2161	3779.05	-1.0186	1.67e-07	8.76e-06
comp100944_c0	5163.58	1924.01	1.2119	4.34e-05	0.0014652
comp100953_c1	586.04	1782.94	-1.8175	3.69e-07	1.84e-05
comp100972_c0	587	2237	-2.1424	4.82e-10	3.44e-08
comp100977_c0	101.19	671.41	-2.9424	7.58e-05	0.0024325
comp100979_c0	1586	155	3.1427	9.02e-07	4.18e-05
comp100996_c0	3247.67	7062.24	-1.333	3.19e-17	4e-15
comp101063_c0	3386.82	958.85	1.6082	1.19e-05	0.00045369
comp101073_c0	16387.5	42979.4	-1.6034	1.67e-119	1.95e-116
comp101077_c0	4376.13	1112	1.7642	6.46e-08	3.6e-06
comp101085_c0	12191	28986.1	-1.4619	5.02e-73	3.04e-70
comp101086_c0	1123.13	2647.28	-1.4493	5.53e-08	3.11e-06
comp101105_c0	834.72	7710.53	-3.4198	1.12e-45	3.86e-43
comp101126_c1	1573.01	114	3.5741	1.8e-07	9.38e-06
comp101151_c0	784	1641	-1.278	7.34e-05	0.0023621
comp101177_c0	2369.62	596.19	1.7785	6.19e-05	0.0020313
comp101234_c0	32636.9	8509.85	1.727	1.35e-47	4.91e-45
comp101235_c0	293624	51916.3	2.2874	0	0
comp101246_c0	1798.28	200	2.9562	4.36e-07	2.14e-05
comp101253_c0	76	608.93	-3.2145	9.6e-05	0.0030153
comp101254_c0	2679.13	6700.58	-1.5348	3.78e-19	5.34e-17
comp101258_c0	139292	19416.5	2.6304	0	0
comp101274_c0	87	1509.09	-4.3288	2.3e-11	1.92e-09
comp101276_c0	286	2039.94	-3.0468	2.65e-12	2.36e-10
comp101283_c1	1040.15	1925.63	-1.1009	8.89e-05	0.0028044
comp101285_c0	2126	520	1.8192	0.0001095	0.0034067
comp101289_c0	2378	28	6.1959	2.95e-13	2.84e-11
comp101305_c0	2715.78	507.94	2.2063	3.33e-07	1.67e-05
comp101316_c0	1867	299	2.4302	5.65e-06	0.00022915
comp101317_c1	361	1622.71	-2.3806	2.25e-08	1.31e-06
comp101318_c0	224	958.01	-2.3089	2.32e-05	0.00083506
comp101323_c0	2459.12	5050.39	-1.2506	6.66e-12	5.79e-10
comp101340_c0	94.99	658.96	-3.0067	7.66e-05	0.0024544
comp101342_c0	52916.7	9187.1	2.3137	1.73e-120	2.05e-117
comp101352_c0	1243.15	182.36	2.5568	0.0001256	0.0038654
comp101358_c0	51438.4	6245.66	2.8296	8.72e-153	1.38e-149
comp101359_c0	95	2428.89	-4.8885	5.8e-18	7.69e-16
comp101377_c2	185	7088.2	-5.4721	7.39e-50	2.86e-47
comp101385_c0	922.96	13197.2	-4.0501	1.36e-84	9.96e-82
comp101385_c3	465.55	3916.21	-3.2848	2.07e-23	3.56e-21
comp101386_c0	2409.24	224.92	3.2088	9.23e-10	6.4e-08
comp101397_c0	16919.6	37312.9	-1.3533	2.24e-85	1.66e-82
comp101413_c1	5951.89	187	4.7799	2.76e-29	6.03e-27
comp101440_c0	18426.2	7195.49	1.1443	3.87e-13	3.69e-11
comp101474_c0	1930.02	3884	-1.2212	2.97e-09	1.93e-07
comp101475_c0	8216.61	1625.99	2.1249	6.28e-18	8.28e-16
comp101486_c0	4356.74	417	3.1728	2.76e-16	3.29e-14
comp101497_c0	8266.75	2977.25	1.261	6.88e-08	3.82e-06
comp101507_c0	8701.96	24563.5	-1.7094	2.94e-74	1.8e-71
comp101508_c0	2766	241.99	3.3025	2.75e-11	2.27e-09
comp101510_c0	2074.44	36	5.6363	1.04e-11	8.83e-10
comp101514_c0	1873.09	6982.07	-2.1105	1.01e-27	2.07e-25
comp101517_c0	1980.11	4158	-1.2826	2.52e-10	1.87e-08
comp101535_c0	843.22	1667.37	-1.1959	0.00012418	0.0038262
comp101542_c0	878.2	4662.86	-2.6209	3.43e-23	5.84e-21
comp101567_c0	13903.8	2097.86	2.5162	6.9e-37	1.89e-34
comp101576_c0	3400.13	513.23	2.5156	3.54e-10	2.58e-08
comp101581_c0	1140.35	3692.12	-1.9073	5.71e-14	5.83e-12
comp101584_c0	741	38	4.0731	0.00015695	0.0047251
comp101585_c0	9510.68	3661.88	1.1647	1.06e-07	5.7e-06
comp101626_c0	7734.09	1856.65	1.8462	7.94e-14	8.04e-12
comp101636_c1	4519.8	1051.03	1.8921	5.53e-09	3.48e-07
comp101639_c0	821.9	1660.1	-1.2265	0.00010057	0.0031537
comp101647_c0	13170.2	62	7.5185	1.36e-62	6.46e-60
comp101656_c0	4748.54	1536.7	1.4153	4.34e-06	0.00018052
comp101668_c2	840	1730.75	-1.2552	5.63e-05	0.0018636
comp101669_c0	132	945.09	-3.0522	1.89e-06	8.38e-05
comp101673_c0	3515.42	572	2.4073	6.12e-10	4.31e-08
comp101675_c0	7346.4	2733.59	1.2139	1.03e-06	4.73e-05
comp101677_c0	2110.87	76	4.5834	3.56e-11	2.89e-09
comp101704_c0	1477	11645.3	-3.1913	6.64e-65	3.3e-62
comp101706_c0	1427.08	140	3.1373	3.24e-06	0.00013805
comp101707_c0	2759.78	7958.9	-1.7403	1.04e-25	1.95e-23
comp101708_c0	1835.45	90	4.1378	2.2e-09	1.46e-07
comp101733_c0	926.47	8537.32	-3.4163	2.36e-50	9.28e-48
comp101739_c0	15536.4	5418.92	1.3073	1.65e-14	1.76e-12
comp101748_c2	875	12	5.9759	9.52e-06	0.00036951
comp101777_c0	1480.31	3765.51	-1.5593	1.32e-11	1.11e-09
comp101787_c1	1683.06	3940.78	-1.4397	4.03e-11	3.26e-09
comp101794_c0	4993.18	1100.5	1.9695	2.4e-10	1.8e-08
comp101805_c0	4096.64	7747.73	-1.1316	1.28e-15	1.46e-13
comp101834_c0	4386.27	9067.6	-1.26	2.44e-20	3.63e-18
comp101838_c0	17564.3	2265.99	2.7421	1.98e-51	7.96e-49
comp101843_c0	3300.11	450	2.6622	1.39e-10	1.06e-08
comp101871_c0	2676.17	238	3.2788	6.76e-11	5.33e-09
comp101894_c0	4530.58	8090.86	-1.0489	6.34e-15	6.97e-13
comp101899_c0	96	2295.15	-4.7917	5.44e-17	6.76e-15
comp101902_c0	2860.74	5502.17	-1.1559	8.65e-12	7.42e-10
comp101904_c1	2500.02	644	1.7445	5.21e-05	0.0017407
comp101912_c3	1334.98	2376.99	-1.0446	2.49e-05	0.0008938
comp101923_c0	5927.9	582.15	3.1357	2.43e-21	3.83e-19
comp101929_c0	3484	907	1.7293	2.14e-06	9.39e-05
comp101935_c0	946.99	1977.44	-1.2745	1.39e-05	0.00052294
comp101972_c0	1011.04	3645.04	-2.0624	6.77e-15	7.41e-13
comp101993_c0	4434.24	1530.14	1.3227	3.33e-05	0.001157
comp102001_c0	3983.18	387	3.1512	6.41e-15	7.04e-13
comp102004_c0	2815.72	4939.2	-1.0231	1.99e-09	1.33e-07
comp102024_c0	392.08	1281.86	-1.9213	8.76e-06	0.00034243
comp102030_c0	1317.01	3023.22	-1.4111	1.1e-08	6.71e-07
comp102067_c0	3933.04	7091.47	-1.0628	1.85e-13	1.81e-11
comp102071_c0	3508.17	877.17	1.7875	9.83e-07	4.52e-05
comp102072_c0	3762.01	1014	1.6791	1.6e-06	7.13e-05
comp102082_c0	4990.35	1358.08	1.6653	4.11e-08	2.35e-06
comp102083_c0	6696.97	2640.11	1.1306	1.57e-05	0.00058386
comp102094_c0	2242.49	6846.54	-1.8226	1.89e-23	3.25e-21
comp102174_c1	1106.24	2586.17	-1.4375	9.1e-08	4.95e-06
comp102176_c0	7801.49	3142.62	1.0995	6.21e-06	0.00024927
comp102181_c0	1283.58	4575.14	-2.046	3.66e-18	4.86e-16
comp102182_c0	670.12	2074.39	-1.8425	3.28e-08	1.89e-06
comp102186_c0	2244.97	518.75	1.9013	3.7e-05	0.0012753
comp102212_c2	2030	306	2.5176	1.24e-06	5.61e-05
comp102217_c0	4210.43	1538	1.2406	0.00015407	0.0046453
comp102224_c0	30928	10337.6	1.3687	7.88e-30	1.76e-27
comp102253_c0	589.61	1465.31	-1.5257	3.08e-05	0.0010805
comp102283_c0	1283.28	198.87	2.4776	0.00013676	0.004178
comp102309_c2	1480.02	3196.09	-1.323	1.59e-08	9.5e-07
comp102315_c0	3098.5	749	1.8362	2.51e-06	0.00010874
comp102319_c0	1728.97	72.88	4.3559	3.52e-09	2.27e-07
comp102323_c0	1528	3979.25	-1.5932	1.87e-12	1.69e-10
comp102333_c0	1232.28	26	5.3544	1.83e-07	9.51e-06
comp102339_c0	2800.42	7	8.4318	1.37e-13	1.35e-11
comp102346_c0	1131.85	2078.01	-1.0888	5.26e-05	0.001755
comp102372_c1	32935.1	6695.5	2.086	4.98e-65	2.5e-62
comp102380_c0	2188.31	10651.3	-2.4955	1.25e-48	4.66e-46
comp102419_c0	8714.55	2959.85	1.3456	3.24e-09	2.1e-07
comp102422_c0	2010.24	455.78	1.9286	7.81e-05	0.0024977
comp102430_c1	4915.63	1739.72	1.2862	2.18e-05	0.00079003
comp102436_c0	5877.81	17238.2	-1.7646	1.6e-54	6.76e-52
comp102436_c1	330.98	1161.01	-2.0229	1.36e-05	0.00051164
comp102436_c3	13643.7	4569.07	1.3659	5.52e-14	5.66e-12
comp102438_c0	829.86	2125.87	-1.5694	3.33e-07	1.67e-05
comp102468_c1	246	1068	-2.3305	7.15e-06	0.00028388
comp102490_c0	2107.87	271.15	2.7463	1.69e-07	8.82e-06
comp102491_c0	1016.97	7437.23	-3.0828	4.75e-41	1.45e-38
comp102493_c0	877	3886.74	-2.3602	6.84e-18	8.98e-16
comp102513_c0	14307.3	204	5.9197	1.13e-71	6.67e-69
comp102528_c0	5934.1	362.72	3.8198	1.73e-25	3.23e-23
comp102537_c1	2284	595	1.7283	0.0001252	0.0038546
comp102543_c0	2622.13	159	3.8313	3.8e-12	3.36e-10
comp102545_c0	6629.95	1830.02	1.6448	4.01e-10	2.9e-08
comp102561_c0	1512.03	146	3.1601	1.51e-06	6.76e-05
comp102569_c0	34866.1	9787.94	1.6204	1.86e-45	6.35e-43
comp102580_c1	672.14	1587.03	-1.4518	2.54e-05	0.00090806
comp102605_c0	709.58	1820.18	-1.5714	2.29e-06	0.00010004
comp102651_c0	276	1260.26	-2.4033	7.4e-07	3.5e-05
comp102674_c0	124	1147.99	-3.423	4.36e-08	2.48e-06
comp102677_c0	80	593	-3.1023	0.0001459	0.0044229
comp102679_c0	1861.55	189	3.0877	1.37e-07	7.26e-06
comp102692_c0	8231.81	26544.2	-1.9014	5.11e-90	4e-87
comp102697_c0	2913.98	617.86	2.0253	7.5e-07	3.54e-05
comp102697_c2	13464.9	5449.43	1.0927	3.72e-09	2.39e-07
comp102712_c1	2958.69	11263.9	-2.141	2.58e-44	8.63e-42
comp102735_c0	3007	6034.91	-1.2173	1.57e-13	1.54e-11
comp102748_c0	905	1866.99	-1.257	2.83e-05	0.0010009
comp102759_c0	6693.58	1881.27	1.6188	5.9e-10	4.17e-08
comp102769_c0	3378.31	8960.72	-1.6196	1.37e-26	2.69e-24
comp102785_c0	11	1529.24	-7.3315	3.67e-11	2.98e-09
comp102786_c0	15666.9	3795.56	1.833	4.11e-26	7.87e-24
comp102787_c3	4533.28	1353.42	1.5316	1.28e-06	5.81e-05
comp102791_c0	1828.83	21559	-3.7716	4.67e-132	6.06e-129
comp102794_c1	289	1682.35	-2.7537	1.12e-09	7.68e-08
comp102796_c0	665.16	2050.29	-1.8364	4.17e-08	2.37e-06
comp102813_c0	2179.74	4356.63	-1.2114	4.04e-10	2.91e-08
comp102825_c0	1554.04	84	3.9972	5.45e-08	3.07e-06
comp102829_c0	1876.02	3385.91	-1.0642	3.6e-07	1.8e-05
comp102836_c5	1610.23	6395.75	-2.2022	1.31e-26	2.59e-24
comp102838_c2	893.25	4	7.5906	1.44e-05	0.00054094
comp102844_c1	19323.5	3291.38	2.3413	6.58e-46	2.3e-43
comp102851_c0	5503.4	101	5.5556	1.85e-28	3.91e-26
comp102879_c0	11857.2	4088.57	1.3238	1.11e-11	9.4e-10
comp102884_c0	1376.82	2588.76	-1.1232	4.21e-06	0.00017566
comp102891_c0	2925.28	8588.59	-1.7662	4.73e-28	9.86e-26
comp102900_c0	12365	4547.21	1.2309	1.26e-10	9.67e-09
comp102908_c3	484	1346.3	-1.6882	2.27e-05	0.00081803
comp102941_c3	6950.72	2168.99	1.4678	8.49e-09	5.21e-07
comp102941_c6	11339	2171.57	2.1722	6.54e-25	1.18e-22
comp102952_c1	2647.59	278.97	3.0342	4.87e-10	3.47e-08
comp102963_c0	11	665.6	-6.1314	6.04e-06	0.0002432
comp102983_c0	6761.29	825.92	2.8209	1.63e-21	2.58e-19
comp102985_c0	5993.42	1599.04	1.6939	1.03e-09	7.13e-08
comp103003_c1	1579.15	3168.76	-1.2171	8.9e-08	4.85e-06
comp103009_c1	5627.55	1840.91	1.3998	7.52e-07	3.55e-05
comp103037_c0	2446.74	412.05	2.3577	3.66e-07	1.82e-05
comp103045_c0	853.9	2128.98	-1.5303	4.85e-07	2.36e-05
comp103073_c0	21903.4	9081.07	1.0579	4.17e-13	3.96e-11
comp103079_c0	3797.08	1254.82	1.3851	5.78e-05	0.0019075
comp103082_c0	23159	8482.16	1.2368	8.92e-19	1.24e-16
comp103111_c0	1171.73	2114	-1.0636	5.82e-05	0.0019201
comp103134_c0	511.5	1360.74	-1.6239	3.11e-05	0.0010901
comp103143_c0	1222.85	69	3.9352	1.64e-06	7.31e-05
comp103153_c0	15377	4963.16	1.4191	1.14e-16	1.39e-14
comp103176_c0	2771.87	492.96	2.279	1.28e-07	6.81e-06
comp103177_c5	208	1088.64	-2.6002	1.79e-06	7.95e-05
comp103180_c0	1647	318.01	2.1604	9.16e-05	0.0028845
comp103197_c3	2122.46	535.13	1.7755	0.0001535	0.0046309
comp103203_c1	29	821	-5.0356	4.79e-07	2.33e-05
comp103208_c0	3999.9	1301	1.408	2.73e-05	0.00096834
comp103214_c0	1395.86	2610.4	-1.1154	4.22e-06	0.00017594
comp103217_c1	42533.4	537.98	6.0926	2.83e-209	6.18e-206
comp103219_c0	6358.93	1743.94	1.6541	7.48e-10	5.23e-08
comp103221_c0	7863.41	3094.85	1.133	2.72e-06	0.00011727
comp103245_c1	3230.34	8268.14	-1.5682	8.24e-24	1.43e-21
comp103249_c0	22178.1	1284	3.8981	5.89e-92	5.04e-89
comp103279_c0	865.01	5148.19	-2.7856	9.27e-27	1.85e-24
comp103298_c1	666	1539	-1.4207	4.25e-05	0.0014409
comp103306_c1	843.08	1846.95	-1.3437	1.45e-05	0.00054216
comp103313_c0	5766	23250.4	-2.2239	4.82e-93	4.21e-90
comp103317_c0	1197.32	109	3.2451	1.41e-05	0.00053131
comp103320_c0	3898.38	7004.13	-1.0576	3.06e-13	2.94e-11
comp103324_c0	2590.3	5083.8	-1.1851	2.66e-11	2.2e-09
comp103325_c3	14700	1479.39	3.1004	7.67e-50	2.96e-47
comp103332_c0	852.13	1878.58	-1.3528	1.13e-05	0.00043142
comp103345_c0	1033.95	2325.83	-1.3819	7.45e-07	3.52e-05
comp103348_c0	2943.68	9094.18	-1.8396	6.5e-31	1.49e-28
comp103350_c0	6122.64	152.01	5.1196	7.32e-31	1.67e-28
comp103378_c0	1113.17	21	5.5158	6.58e-07	3.14e-05
comp103388_c0	4852.43	19210.6	-2.1974	2.76e-76	1.74e-73
comp103391_c0	1970.19	273	2.639	8.23e-07	3.84e-05
comp103401_c0	1660.22	4021.76	-1.4888	1.01e-11	8.63e-10
comp103412_c0	2519.34	472	2.2039	9.03e-07	4.18e-05
comp103416_c0	443.05	1243.13	-1.7007	4.34e-05	0.0014652
comp103427_c0	5148.96	1973	1.1716	8.25e-05	0.0026222
comp103438_c0	4511	1289	1.5949	5.29e-07	2.56e-05
comp103438_c2	8605.28	1712.5	2.1168	1.33e-18	1.84e-16
comp103443_c0	1920.22	413.1	2.0044	6.8e-05	0.0022105
comp103443_c1	5206.59	1348	1.7372	5.97e-09	3.73e-07
comp103448_c0	609	1575	-1.5832	1.01e-05	0.00038932
comp103455_c1	3059.75	326	3.0182	2.56e-11	2.12e-09
comp103467_c0	6409.62	20883.7	-1.9164	8.1e-72	4.8e-69
comp103475_c0	10185	17882.8	-1.0244	3.15e-30	7.07e-28
comp103477_c3	825.36	2017.05	-1.5015	1.28e-06	5.79e-05
comp103485_c0	16272.1	1790.97	2.9713	1.8e-52	7.37e-50
comp103500_c0	20751.4	6336.64	1.4991	3.21e-24	5.65e-22
comp103505_c0	3373	472.72	2.6227	1.32e-10	1.01e-08
comp103505_c1	36362.4	7753.63	2.0172	5.27e-68	2.88e-65
comp103524_c0	1198	5598.21	-2.4367	8.28e-26	1.56e-23
comp103537_c0	1631.1	2945.09	-1.0648	2.06e-06	9.05e-05
comp103540_c0	6992.4	2183.98	1.4665	7.9e-09	4.88e-07
comp103546_c1	1649.72	3520.69	-1.306	3.99e-09	2.55e-07
comp103551_c0	4737.05	27281.6	-2.7382	3.03e-132	3.99e-129
comp103552_c0	15167.5	2279.08	2.5221	3.3e-40	9.96e-38
comp103559_c0	30741.3	4673.49	2.5053	6e-79	3.92e-76
comp103561_c0	3163.82	585.46	2.2217	3.07e-08	1.77e-06
comp103564_c0	760.23	3596.79	-2.4545	2.94e-17	3.69e-15
comp103569_c0	17092	2451.1	2.5895	1.2e-46	4.29e-44
comp103574_c0	3931.97	433	2.9705	6.78e-14	6.88e-12
comp103579_c0	2097.16	4208.81	-1.2173	7.09e-10	4.97e-08
comp103590_c1	1885.99	3509.95	-1.1084	1.07e-07	5.79e-06
comp103594_c0	17303.8	3561.26	2.0683	1.48e-34	3.79e-32
comp103598_c1	944.39	14193.5	-4.122	1.45e-91	1.2e-88
comp103610_c0	6000.28	1449.98	1.8367	5.68e-11	4.5e-09
comp103628_c0	13254	4325.27	1.4032	2.71e-14	2.84e-12
comp103637_c0	15049	2399.78	2.4364	3.92e-38	1.13e-35
comp103637_c1	688.7	1824.23	-1.6177	1.5e-06	6.71e-05
comp103640_c1	3495.54	8421.27	-1.4808	9.61e-23	1.61e-20
comp103644_c0	1616.6	3040.46	-1.1236	6.12e-07	2.94e-05
comp103647_c0	239	1671.2	-3.0181	2.83e-10	2.09e-08
comp103668_c0	332	1789.08	-2.6423	6.96e-10	4.9e-08
comp103669_c1	28754.5	2397.83	3.3717	2.07e-104	2.1e-101
comp103677_c1	9863.39	27136.5	-1.6724	7.37e-80	4.93e-77
comp103691_c0	3199.37	1022.02	1.4341	0.00013363	0.0040912
comp103702_c0	1344.26	3050.57	-1.3946	1.2e-08	7.29e-07
comp103723_c0	5277.52	70	6.024	1.52e-27	3.11e-25
comp103749_c0	10965.5	1839	2.3637	3.96e-27	7.99e-25
comp103770_c0	1593	3884	-1.4981	1.92e-11	1.61e-09
comp103799_c4	676.56	4	7.1898	0.00013083	0.0040129
comp103814_c1	340.88	2920.21	-3.311	5.96e-18	7.88e-16
comp103821_c0	79.95	928.57	-3.7502	4.06e-07	2.01e-05
comp103838_c0	3579.82	888.42	1.7983	6.68e-07	3.18e-05
comp103861_c0	6803.05	1531.13	1.9393	2.88e-13	2.79e-11
comp103863_c0	4134.91	7320.67	-1.0364	1.81e-13	1.78e-11
comp103866_c0	2965.57	295	3.1172	2.28e-11	1.9e-09
comp103883_c0	1738.03	5175.43	-1.7865	9.56e-18	1.24e-15
comp103908_c0	87	963.79	-3.6819	2.84e-07	1.43e-05
comp103921_c0	845.89	1826.3	-1.3227	1.94e-05	0.00070951
comp103924_c2	2337.46	49.01	5.3634	6.73e-13	6.28e-11
comp103928_c1	3131.34	6940.7	-1.3606	2.44e-17	3.09e-15
comp103934_c0	2617.59	467.96	2.2715	3.05e-07	1.53e-05
comp103935_c3	1572.46	178	2.9308	2.59e-06	0.00011211
comp103942_c1	872.95	1713.99	-1.1857	0.00010858	0.0033806
comp103958_c0	356	1195	-1.9594	1.43e-05	0.00053807
comp103962_c0	409.22	1178.43	-1.7382	5.56e-05	0.0018439
comp103971_c0	1346.98	8538.36	-2.8765	2.04e-44	6.85e-42
comp103974_c1	10581.2	4057.18	1.1706	1.71e-08	1.01e-06
comp103993_c0	2510.25	4893.99	-1.1755	7.72e-11	6.06e-09
comp104021_c0	1505.51	4184.57	-1.6871	8.19e-14	8.28e-12
comp104031_c0	23898.4	2402.79	3.1018	6.27e-80	4.27e-77
comp104033_c0	11985.5	3205.89	1.6902	6.94e-18	9.1e-16
comp104054_c0	11057.4	26015.5	-1.4467	6.13e-65	3.07e-62
comp104070_c0	3920.73	1328.01	1.3495	6.84e-05	0.002223
comp104080_c0	1284.04	3707.74	-1.7422	8.14e-13	7.52e-11
comp104094_c0	13002.6	3117.99	1.8478	3.17e-22	5.18e-20
comp104097_c0	28	569.6	-4.5588	3.4e-05	0.0011803
comp104126_c1	793	1673.94	-1.2902	5.63e-05	0.0018631
comp104126_c3	917.38	58	3.7711	4.49e-05	0.0015151
comp104131_c1	24650	6143.16	1.7922	1.12e-38	3.26e-36
comp104143_c0	2287	389	2.3433	9.79e-07	4.51e-05
comp104154_c0	720.08	8323.64	-3.7433	6.42e-52	2.62e-49
comp104155_c0	108	1929.48	-4.3714	3.63e-14	3.77e-12
comp104157_c1	2180.71	8915.81	-2.2439	4.19e-37	1.16e-34
comp104158_c0	129809	27617.4	2.0204	1.39e-238	3.51e-235
comp104183_c0	3	659	-7.9915	2.54e-05	0.00090806
comp104201_c0	1375.1	2915	-1.2963	9.79e-08	5.3e-06
comp104211_c0	10383.3	3619.96	1.3079	3.44e-10	2.51e-08
comp104215_c1	5364.77	2139.88	1.1137	0.00014388	0.0043697
comp104240_c0	899.43	2397.96	-1.627	3.1e-08	1.79e-06
comp104248_c0	11419.3	263.16	5.2271	2.05e-56	8.88e-54
comp104266_c0	67405.7	431	7.0767	0	0
comp104275_c3	1459.04	4513.93	-1.8417	3.65e-16	4.31e-14
comp104276_c0	11	659.87	-6.1189	6.6e-06	0.00026331
comp104277_c0	216	1098.95	-2.5593	1.91e-06	8.43e-05
comp104290_c0	48376.7	15543.3	1.4257	2.18e-49	8.18e-47
comp104296_c0	5578.97	1398	1.7843	7.11e-10	4.98e-08
comp104312_c0	2914.23	630.94	1.9952	1.01e-06	4.64e-05
comp104316_c0	5551.5	10570.1	-1.1414	6.02e-21	9.28e-19
comp104330_c0	1716.44	336.77	2.1373	7.47e-05	0.0024025
comp104343_c0	2805.99	5628.92	-1.2167	1.03e-12	9.47e-11
comp104345_c0	836	1806.05	-1.3236	2.15e-05	0.00077856
comp104364_c0	2600.01	6366.26	-1.5042	7.04e-18	9.22e-16
comp104367_c0	1307	2405.05	-1.0921	1.31e-05	0.00049535
comp104380_c0	3243.3	1032.65	1.4388	0.00011423	0.0035431
comp104384_c1	4678.99	9868.02	-1.2889	1.45e-22	2.41e-20
comp104388_c0	5219.29	447	3.3332	3.89e-20	5.76e-18
comp104411_c0	1293	83	3.7492	1.35e-06	6.08e-05
comp104412_c0	1037.65	1868.04	-1.0605	0.000162	0.0048525
comp104418_c0	25492.7	872	4.6573	3.95e-118	4.56e-115
comp104420_c1	546.89	2726.32	-2.5299	8.52e-14	8.6e-12
comp104438_c0	819	7029.61	-3.3138	6.12e-41	1.87e-38
comp104442_c0	1949.2	4740.15	-1.4944	1.32e-13	1.31e-11
comp104452_c0	9681.66	21045.7	-1.3325	4.56e-48	1.67e-45
comp104465_c0	10075.7	1559.94	2.479	1.12e-26	2.22e-24
comp104483_c0	610.53	3142.66	-2.5762	6.51e-16	7.55e-14
comp104513_c0	1005.88	2853.8	-1.7167	4.72e-10	3.37e-08
comp104521_c0	2074.59	451	1.9893	3.87e-05	0.0013254
comp104531_c0	943.02	2009.24	-1.3036	8.97e-06	0.00034957
comp104541_c1	855	2797.8	-1.9226	5.02e-11	4.02e-09
comp104541_c2	356	1514.01	-2.3007	1.09e-07	5.87e-06
comp104552_c0	910.68	82.98	3.2438	0.00015334	0.0046281
comp104556_c0	3492.89	791	1.9304	1.88e-07	9.74e-06
comp104565_c0	315.05	1081.09	-1.9911	3.15e-05	0.0011004
comp104567_c0	1673.93	247.17	2.5473	9.04e-06	0.00035209
comp104584_c0	1553	60	4.4816	1.66e-08	9.87e-07
comp104588_c0	7221.94	1219.43	2.3539	2.59e-18	3.48e-16
comp104601_c0	9305.75	3542.76	1.1809	9.36e-08	5.09e-06
comp104622_c1	2693.03	7971.43	-1.7779	2.44e-26	4.73e-24
comp104625_c0	6478.06	2679.33	1.0614	7.59e-05	0.0024345
comp104627_c0	3328.83	829.32	1.7927	1.75e-06	7.79e-05
comp104636_c2	2514.84	5042.69	-1.216	1.55e-11	1.31e-09
comp104640_c1	206.31	1641.08	-3.2041	1.6e-10	1.22e-08
comp104646_c0	1155.14	2293.96	-1.2021	6.31e-06	0.00025245
comp104647_c1	4520.11	9311.22	-1.2549	9.53e-21	1.45e-18
comp104660_c1	6502.18	18937	-1.7545	2.4e-59	1.1e-56
comp104670_c0	2542.18	182.01	3.5917	2.95e-11	2.42e-09
comp104685_c0	4969.74	856.01	2.3252	7.14e-13	6.65e-11
comp104686_c1	13	6146.19	-9.0974	2.18e-33	5.46e-31
comp104686_c2	5281.96	559	3.0278	1.64e-18	2.25e-16
comp104690_c0	45828.4	10467.5	1.918	1.11e-78	7.2e-76
comp104691_c0	4339.45	1463	1.3563	2.55e-05	0.00091064
comp104700_c0	735.7	2298.39	-1.8557	5.22e-09	3.29e-07
comp104703_c0	2221.81	5549.79	-1.533	4.18e-16	4.9e-14
comp104735_c0	944.95	2058.63	-1.3357	5.07e-06	0.00020816
comp104741_c0	1939.36	409.7	2.0306	5.23e-05	0.0017471
comp104760_c0	1534.33	11999.1	-3.1796	1.21e-66	6.34e-64
comp104775_c0	10	2559.39	-8.212	2.38e-16	2.85e-14
comp104781_c0	861.81	4328.07	-2.5406	4.49e-21	6.96e-19
comp104812_c1	3294.05	909	1.6452	1.04e-05	0.00040015
comp104820_c0	56140.5	11301.5	2.1002	1.11e-110	1.21e-107
comp104824_c0	44414.2	12855.9	1.5763	1.13e-54	4.8e-52
comp104826_c0	2356.01	19434.9	-3.2565	1.24e-108	1.32e-105
comp104849_c0	2649.26	621	1.8806	8.96e-06	0.00034948
comp104855_c1	9084.23	1815.23	2.1109	1.79e-19	2.57e-17
comp104857_c1	204	806.88	-2.1961	0.0001527	0.0046139
comp104860_c2	3131.67	228.25	3.5659	1.9e-13	1.85e-11
comp104879_c0	387	1187	-1.8292	3.14e-05	0.0010977
comp104895_c1	3162.73	350	2.9634	1.95e-11	1.63e-09
comp104930_c0	885	2206.7	-1.5305	3e-07	1.51e-05
comp104932_c2	1166.03	2527.64	-1.3285	4.7e-07	2.3e-05
comp104935_c0	276	1195.83	-2.3276	2.06e-06	9.07e-05
comp104954_c1	5901.61	1870.49	1.4454	1.72e-07	8.98e-06
comp104972_c0	1757.27	4703.14	-1.6326	7.99e-15	8.72e-13
comp104975_c0	264	1381.17	-2.5996	7.51e-08	4.14e-06
comp104980_c0	4397.33	10107.6	-1.4131	1.35e-25	2.53e-23
comp104982_c2	7349.26	3163	1.004	7.75e-05	0.0024804
comp104992_c3	1517.82	171.02	2.9375	3.76e-06	0.00015807
comp104997_c0	4720.95	1191.67	1.7738	1.69e-08	1e-06
comp105001_c0	1854.54	4401.85	-1.4594	1.99e-12	1.8e-10
comp105005_c0	4133.91	7651.76	-1.1006	5.65e-15	6.23e-13
comp105015_c0	14683.8	3511.09	1.8519	5.61e-25	1.02e-22
comp105017_c0	2065.88	70	4.6709	4.63e-11	3.72e-09
comp105019_c1	7041	2616.2	1.216	1.66e-06	7.37e-05
comp105022_c0	4611.64	1681.1	1.2436	7.17e-05	0.0023193
comp105036_c0	1987.33	447.98	1.937	8.1e-05	0.00258
comp105060_c0	12	3214.4	-8.2777	5.33e-20	7.85e-18
comp105064_c1	11347.4	4551	1.1058	4.13e-08	2.35e-06
comp105065_c0	1391.04	146	3.0398	6.31e-06	0.00025245
comp105066_c0	42	602.3	-4.0543	3.12e-05	0.0010935
comp105071_c0	627	1568.27	-1.535	1.51e-05	0.00056438
comp105092_c2	1283.77	4	8.1139	3.62e-07	1.81e-05
comp105100_c0	17147.6	4209.15	1.8141	5.88e-28	1.22e-25
comp105113_c2	3649.86	1242.23	1.3426	0.0001324	0.0040597
comp105119_c0	1254.5	4688.92	-2.1145	3.53e-19	5e-17
comp105134_c0	14167.4	630	4.2788	2.07e-63	9.88e-61
comp105141_c0	4403.39	15907.6	-2.0653	1.27e-59	5.82e-57
comp105157_c0	11716.9	5047.51	1.0026	6.29e-07	3e-05
comp105166_c0	14710.8	711	4.1586	1.45e-64	7.14e-62
comp105169_c0	5043.82	1819.89	1.2584	2.62e-05	0.00093369
comp105170_c0	10338.4	656	3.7659	1.15e-42	3.71e-40
comp105174_c0	52800.3	4020.72	3.5027	3.53e-197	6.97e-194
comp105179_c0	53355.1	19083	1.271	1.88e-43	6.23e-41
comp105185_c0	990.67	1928.19	-1.1731	4.53e-05	0.0015264
comp105189_c1	86058.7	19308.3	1.9438	2.64e-149	3.91e-146
comp105191_c0	4942.01	1776.24	1.264	2.9e-05	0.0010235
comp105207_c0	18190.5	6031.62	1.3803	1.74e-18	2.38e-16
comp105221_c0	2343.67	6766.11	-1.7419	4.04e-22	6.57e-20
comp105227_c0	1528.1	2761.39	-1.066	4.21e-06	0.00017583
comp105228_c0	6367.74	1415.96	1.9567	1.13e-12	1.03e-10
comp105232_c0	5898.27	1448.99	1.8129	1.32e-10	1.01e-08
comp105233_c0	10685.5	3865.88	1.2545	1.06e-09	7.31e-08
comp105236_c5	5546.7	28	7.4177	1.53e-27	3.13e-25
comp105236_c8	2685.15	1	11.178	1.8e-09	1.21e-07
comp105239_c3	2945.04	347	2.873	2.05e-10	1.55e-08
comp105240_c0	9687.46	1985.49	2.0743	3.79e-20	5.61e-18
comp105256_c1	2874.66	5035.68	-1.0211	1.45e-09	9.87e-08
comp105273_c5	6337.78	2674.43	1.0324	0.00014978	0.0045338
comp105288_c0	10535.9	4123.15	1.1412	4.42e-08	2.51e-06
comp105308_c0	1548.46	272	2.2968	7.18e-05	0.0023193
comp105315_c0	513	13375.2	-4.9168	1.98e-91	1.63e-88
comp105325_c0	1705.99	3013.57	-1.0332	2.43e-06	0.00010558
comp105380_c0	9623.47	370	4.4886	6.99e-45	2.36e-42
comp105380_c1	3796	1282	1.3538	8.48e-05	0.0026883
comp105384_c0	3489.64	537	2.4878	2.84e-10	2.1e-08
comp105398_c2	1213.68	101	3.3746	8.21e-06	0.00032238
comp105419_c0	33	1387.7	-5.6064	5.1e-11	4.08e-09
comp105422_c0	1232	2690.16	-1.339	1.76e-07	9.21e-06
comp105425_c0	197.23	1253.69	-2.8805	8.31e-08	4.57e-06
comp105429_c0	409	2843.39	-3.0098	2.06e-16	2.47e-14
comp105460_c0	941.12	1881.04	-1.2114	3.98e-05	0.0013602
comp105506_c0	235	895	-2.1415	8.27e-05	0.0026261
comp105516_c0	2687.49	541	2.1002	1.01e-06	4.64e-05
comp105528_c0	2818.98	425.12	2.5169	1.1e-08	6.72e-07
comp105532_c0	1053.61	2751.08	-1.597	4.49e-09	2.86e-07
comp105555_c0	4409.84	203	4.2289	9.45e-21	1.44e-18
comp105566_c0	6	734	-7.147	3.87e-06	0.00016275
comp105585_c0	6052.91	1785.48	1.549	1.56e-08	9.33e-07
comp105595_c1	280	1153.02	-2.2542	4.49e-06	0.00018605
comp105600_c0	880.08	2431.72	-1.6786	1.38e-08	8.29e-07
comp105608_c0	486.02	1837	-2.1306	1.86e-08	1.1e-06
comp105620_c0	8667.82	687.98	3.4429	2.29e-33	5.72e-31
comp105634_c1	9725.31	30690.4	-1.8703	6.06e-102	5.92e-99
comp105642_c0	12111.9	4747.44	1.1389	4.76e-09	3.02e-07
comp105647_c0	3952.46	1121	1.6057	2.32e-06	0.00010095
comp105655_c4	258	1068.55	-2.2625	9.68e-06	0.00037509
comp105656_c0	2043.75	422	2.0636	2.6e-05	0.00092823
comp105669_c0	8830.22	350	4.4447	4.2e-41	1.3e-38
comp105688_c0	2210.72	3928.85	-1.0419	6.28e-08	3.51e-06
comp105697_c0	4540.86	1099	1.8345	1.24e-08	7.53e-07
comp105703_c0	779.08	1841.78	-1.4536	5.63e-06	0.00022846
comp105705_c0	652	1658.98	-1.5597	7.06e-06	0.00028027
comp105713_c0	141	931.62	-2.9364	3.2e-06	0.00013654
comp105724_c0	726.4	3784.14	-2.5934	5.95e-19	8.35e-17
comp105726_c2	562.38	1598.3	-1.7192	3.09e-06	0.00013231
comp105728_c0	2286.81	449	2.1362	4.88e-06	0.00020079
comp105743_c0	2987.09	757.94	1.7663	7.8e-06	0.00030753
comp105749_c0	535	1744.96	-1.9179	2.2e-07	1.12e-05
comp105751_c0	25276.8	8199.21	1.4119	3.84e-26	7.38e-24
comp105752_c2	21354.5	8636.24	1.0937	1.06e-13	1.06e-11
comp105761_c1	1939.03	54	4.9539	1.04e-10	8.03e-09
comp105763_c0	1409.25	213.38	2.5111	5.49e-05	0.001824
comp105778_c0	731.55	4523.94	-2.8409	4.36e-24	7.62e-22
comp105781_c0	10058.8	1640.68	2.4038	1.38e-25	2.58e-23
comp105795_c0	1221.86	2737.95	-1.3763	8.46e-08	4.64e-06
comp105798_c4	22	593	-4.9648	1.92e-05	0.00070225
comp105834_c0	918.06	2449.11	-1.6279	2.19e-08	1.28e-06
comp105866_c0	35555.8	5798.41	2.404	4.58e-86	3.42e-83
comp105885_c0	1708.31	7602.03	-2.3661	1.58e-33	3.99e-31
comp105894_c0	17164.3	6051.74	1.2917	1.6e-15	1.82e-13
comp105902_c0	7826.03	20505.3	-1.602	6.33e-58	2.79e-55
comp105913_c0	108	730	-2.9692	3.45e-05	0.0011947
comp105921_c2	879.65	2132.4	-1.4898	7.16e-07	3.39e-05
comp105926_c0	4205.06	44	6.3662	3.28e-22	5.35e-20
comp105927_c0	7043.07	1301.71	2.2235	1.37e-16	1.66e-14
comp105936_c0	5309.21	611.17	2.9065	8.31e-18	1.08e-15
comp105937_c0	10041.5	1423.87	2.6058	2.51e-28	5.25e-26
comp105940_c0	1507.99	2804	-1.1072	2.08e-06	9.12e-05
comp105943_c0	8065.51	26514.5	-1.9293	2.47e-91	2.01e-88
comp105947_c0	1847.7	3952.59	-1.3094	4.23e-10	3.04e-08
comp105958_c0	107	5181.97	-5.8101	7.89e-37	2.15e-34
comp105984_c1	6049.92	127	5.3617	6.67e-31	1.53e-28
comp105995_c0	3235.62	748.84	1.899	7.51e-07	3.54e-05
comp106002_c0	12487.7	4282	1.3318	2.34e-12	2.09e-10
comp106007_c0	2527.64	4796.97	-1.1366	2.81e-10	2.08e-08
comp106028_c0	3458.79	61	5.613	1.64e-18	2.25e-16
comp106038_c1	434	1383	-1.8843	4.91e-06	0.00020188
comp106064_c4	1128.28	2000.42	-1.0385	0.00011674	0.003613
comp106073_c3	2344.67	416.07	2.2822	1.16e-06	5.27e-05
comp106078_c3	121.08	827.35	-2.9849	9.94e-06	0.00038387
comp106080_c5	27	590	-4.662	2.31e-05	0.00083469
comp106085_c1	668.94	3348.49	-2.5359	1.24e-16	1.51e-14
comp106105_c0	1785.4	81	4.2499	2.62e-09	1.71e-07
comp106113_c0	74	6642.93	-6.7005	3.5e-45	1.19e-42
comp106122_c1	1084.05	3242.91	-1.7932	1.01e-11	8.62e-10
comp106132_c0	2818.75	9179.05	-1.9156	1.55e-32	3.76e-30
comp106138_c0	1827.49	4557.78	-1.5308	1.78e-13	1.75e-11
comp106141_c0	57	690.15	-3.8102	1.15e-05	0.00043855
comp106148_c1	62	813.24	-3.9257	1.58e-06	7.08e-05
comp106150_c0	9318.01	3216.66	1.3221	1.82e-09	1.22e-07
comp106155_c0	10357.9	4258.89	1.0699	4.43e-07	2.17e-05
comp106156_c0	5761.27	14603.4	-1.5542	2.28e-40	6.92e-38
comp106169_c4	5017.03	24821.7	-2.519	7.66e-112	8.48e-109
comp106169_c6	474.01	1260.02	-1.6228	6.16e-05	0.0020248
comp106178_c0	388	1305	-1.9622	5.7e-06	0.00023085
comp106178_c2	3745.41	9992.89	-1.6281	1.24e-29	2.75e-27
comp106195_c0	1375.85	147.03	3.0138	7.86e-06	0.00030964
comp106197_c0	291.74	1106.86	-2.136	1.23e-05	0.00046762
comp106208_c0	4928.34	475.51	3.1612	3.74e-18	4.97e-16
comp106217_c0	4444.45	9045.22	-1.2375	6.96e-20	1.02e-17
comp106218_c0	97	683	-3.0281	5.4e-05	0.0017968
comp106264_c0	2544.73	496	2.1468	1.3e-06	5.89e-05
comp106281_c1	182.79	1099	-2.8002	7.09e-07	3.36e-05
comp106294_c0	2188.18	3857.97	-1.0304	1.01e-07	5.46e-06
comp106307_c0	179	1098	-2.8292	6.41e-07	3.06e-05
comp106313_c2	785.19	1850.34	-1.449	5.58e-06	0.00022676
comp106325_c1	1970	465.97	1.8676	0.00014049	0.0042825
comp106330_c0	1054.06	19.77	5.5242	1.3e-06	5.86e-05
comp106330_c4	639.9	11.23	5.6201	0.00015899	0.0047762
comp106333_c0	2657.71	5048.22	-1.1379	9.38e-11	7.3e-09
comp106335_c0	14801.1	31365.8	-1.2958	1.84e-68	1.02e-65
comp106344_c0	4331	184	4.3446	9.72e-21	1.48e-18
comp106356_c1	1622.59	207.96	2.7516	4.32e-06	0.00017985
comp106368_c0	5608.27	42	6.8487	1.15e-28	2.44e-26
comp106391_c0	1081.94	97.96	3.253	3.59e-05	0.0012398
comp106398_c0	147.77	1014	-2.9909	9.81e-07	4.51e-05
comp106401_c0	1443.97	23	5.7599	1.33e-08	8.03e-07
comp106405_c0	5258.26	1784.99	1.3464	4.22e-06	0.0001759
comp106423_c0	3029.02	5950.07	-1.1864	5.42e-13	5.1e-11
comp106427_c0	4505.63	318	3.6123	6.98e-19	9.76e-17
comp106428_c0	1017.9	2745.04	-1.6435	2.56e-09	1.68e-07
comp106429_c0	13932.3	4865.96	1.3053	3.95e-13	3.75e-11
comp106455_c3	17047.7	1753.77	3.0687	7e-57	3.07e-54
comp106464_c0	7472.5	26138.4	-2.0188	1.67e-94	1.49e-91
comp106473_c0	4616.03	1675	1.2502	6.48e-05	0.0021202
comp106475_c1	213.52	1453.72	-2.9796	4.84e-09	3.06e-07
comp106490_c0	1233.92	2623.64	-1.3006	4.03e-07	1.99e-05
comp106491_c0	2767.9	5162.37	-1.1116	1.08e-10	8.33e-09
comp106491_c1	4601.57	9836.76	-1.3084	6.98e-23	1.17e-20
comp106498_c0	1404	2834.9	-1.2261	3.75e-07	1.86e-05
comp106500_c0	3	663	-8.0002	2.42e-05	0.00087026
comp106500_c1	2343.62	25694.3	-3.667	1.7e-154	2.76e-151
comp106501_c0	3844.53	486	2.7715	1.2e-12	1.1e-10
comp106502_c0	6075.37	1949.46	1.4276	1.6e-07	8.41e-06
comp106503_c0	502.02	1720	-1.9889	1.54e-07	8.15e-06
comp106505_c0	1937.49	310	2.4315	3.73e-06	0.00015721
comp106511_c0	6571.13	1694.52	1.743	5.58e-11	4.43e-09
comp106515_c0	3702.2	7655.59	-1.2604	2.02e-17	2.58e-15
comp106516_c0	55353.1	1721.7	4.7944	1.17e-257	3.12e-254
comp106525_c1	11	690	-6.1833	4.17e-06	0.00017436
comp106527_c3	4842.62	26643.4	-2.6722	1.78e-126	2.2e-123
comp106531_c0	323.96	7832.88	-4.808	4.64e-54	1.93e-51
comp106544_c0	1494.04	163	2.984	3.65e-06	0.00015389
comp106547_c0	412.41	1508.68	-2.0834	4.71e-07	2.3e-05
comp106559_c1	1131.97	15541.3	-3.9915	1.35e-98	1.26e-95
comp106560_c1	9911.28	25494.4	-1.5753	3.16e-70	1.8e-67
comp106565_c0	658.4	1813.87	-1.6743	9.84e-07	4.52e-05
comp106569_c0	7662.75	2671.55	1.3079	6.94e-08	3.85e-06
comp106570_c0	4310.87	1324.05	1.4907	4.18e-06	0.00017461
comp106581_c0	4959.69	761.28	2.4914	5.2e-14	5.37e-12
comp106591_c0	368	1145.28	-1.8502	3.86e-05	0.0013242
comp106595_c2	1754.23	15460.7	-3.352	1.45e-88	1.11e-85
comp106616_c0	5867.99	13469	-1.411	1.68e-33	4.24e-31
comp106619_c0	17723.5	38049.7	-1.3145	4.41e-84	3.18e-81
comp106629_c9	1574.99	7334.57	-2.4317	3.09e-33	7.69e-31
comp106656_c0	1119	1977.42	-1.0337	0.00013359	0.0040912
comp106657_c0	918.99	2627.35	-1.7278	2e-09	1.33e-07
comp106659_c0	10467.6	325	4.797	2.79e-50	1.09e-47
comp106687_c0	5395.71	9331.49	-1.0026	3.87e-16	4.55e-14
comp106707_c0	2	857.89	-8.957	5.63e-06	0.00022839
comp106725_c0	777	1625	-1.2768	8.03e-05	0.0025621
comp106728_c0	4649.63	11303.9	-1.4939	2.88e-30	6.47e-28
comp106733_c0	16727.8	4647.28	1.6355	4.94e-23	8.32e-21
comp106739_c0	4026.23	1098.17	1.662	8.7e-07	4.05e-05
comp106749_c1	3323	317	3.1776	8.52e-13	7.86e-11
comp106749_c2	50186.5	2730.24	3.9879	3.19e-209	6.79e-206
comp106751_c0	15412.9	604.23	4.4606	1.5e-70	8.68e-68
comp106773_c1	2592.29	716.42	1.643	9.37e-05	0.0029481
comp106789_c0	1972.48	230.37	2.8857	1.82e-07	9.49e-06
comp106791_c1	858.01	52	3.8321	7.11e-05	0.0023004
comp106817_c0	4056.52	816.85	2.0998	1.9e-09	1.27e-07
comp106821_c4	3850.33	45	6.2066	1.63e-20	2.45e-18
comp106825_c0	3046.77	6038	-1.1991	2.57e-13	2.49e-11
comp106837_c1	893.83	2263.01	-1.5525	1.67e-07	8.78e-06
comp106851_c0	1643.05	78	4.1844	1.33e-08	8.02e-07
comp106862_c0	12302.3	27414	-1.3683	4.93e-64	2.39e-61
comp106876_c0	15268.1	38759	-1.5563	2.5e-104	2.5e-101
comp106890_c0	44	2001	-5.7194	3.2e-15	3.58e-13
comp106894_c0	2808.36	71	5.0935	5.45e-15	6.03e-13
comp106910_c0	2489.76	5300.02	-1.3023	5.67e-13	5.32e-11
comp106919_c0	1483.58	6634.54	-2.3732	1.48e-29	3.26e-27
comp106923_c0	448	7007.19	-4.1796	2.1e-46	7.47e-44
comp106925_c0	3063.08	6585.5	-1.3166	6.04e-16	7.02e-14
comp106928_c0	3757.33	695.86	2.2205	1.62e-09	1.09e-07
comp106932_c0	967.32	1852.92	-1.15	7.83e-05	0.0025032
comp106934_c0	805.24	2047.01	-1.5583	6.12e-07	2.94e-05
comp106941_c4	17490.4	6461.06	1.2244	2.79e-14	2.92e-12
comp106958_c7	1852.05	6460.42	-2.0148	1.3e-24	2.31e-22
comp106961_c1	2033.79	3679.57	-1.0677	1.06e-07	5.72e-06
comp106963_c0	4919.66	1139.02	1.8985	1.06e-09	7.31e-08
comp106976_c0	2785.97	13704.4	-2.5107	2.12e-62	9.99e-60
comp106984_c0	2553.05	139	3.9868	3.39e-12	3e-10
comp106994_c0	4493.91	1448.98	1.4206	7.27e-06	0.00028793
comp107007_c0	6681.1	2581.4	1.1596	9.2e-06	0.00035797
comp107040_c0	16452	4881.92	1.5404	1.78e-20	2.66e-18
comp107047_c0	2177	5706.01	-1.6025	2.59e-17	3.27e-15
comp107052_c0	15025.5	5919.01	1.1317	9.4e-11	7.32e-09
comp107058_c2	4369.13	993.33	1.9247	6.11e-09	3.81e-07
comp107058_c3	30113	2945.21	3.1416	1.31e-101	1.26e-98
comp107068_c0	2777.79	244	3.2967	2.6e-11	2.15e-09
comp107077_c0	2055.03	505.19	1.8119	0.00015042	0.0045516
comp107079_c0	6641.62	1268.93	2.1756	2.84e-15	3.19e-13
comp107101_c1	2852.1	802.57	1.617	5.38e-05	0.0017911
comp107107_c0	1848.99	423.22	1.9149	0.00016576	0.0049563
comp107121_c1	51	594.98	-3.7566	4.96e-05	0.0016622
comp107144_c0	10196.6	2566.61	1.7778	9.83e-17	1.2e-14
comp107150_c1	2698	9539.3	-2.0343	6.68e-36	1.78e-33
comp107154_c0	184	1066.02	-2.7468	1.28e-06	5.79e-05
comp107156_c0	3457.07	1136.09	1.3932	0.00011364	0.0035275
comp107156_c2	10743	2582.17	1.8444	1.39e-18	1.92e-16
comp107160_c1	5347.5	1406	1.715	5.56e-09	3.49e-07
comp107163_c1	2545.01	13760.7	-2.6471	1.08e-65	5.55e-63
comp107188_c1	149.21	713.13	-2.4691	0.00016146	0.0048433
comp107213_c0	1688.44	185.01	2.9777	8.81e-07	4.1e-05
comp107213_c2	2591.99	481.77	2.2153	5.69e-07	2.74e-05
comp107219_c1	1160.94	2080.33	-1.0538	7.34e-05	0.0023621
comp107232_c0	8090.39	438.89	3.992	2.71e-35	7.16e-33
comp107234_c0	3533.47	6139.38	-1.0093	3.32e-11	2.7e-09
comp107241_c0	8405.79	1844.34	1.976	1.74e-16	2.09e-14
comp107259_c0	5037.37	8908.17	-1.0348	4.94e-16	5.76e-14
comp107265_c0	749.54	2917.15	-2.1728	8.03e-13	7.43e-11
comp107267_c0	10940.6	4247.23	1.1528	1.71e-08	1.01e-06
comp107295_c0	483	4704.51	-3.4963	6.24e-29	1.34e-26
comp107298_c3	5853.1	2374.31	1.0894	0.00010711	0.0033411
comp107308_c0	5396.45	1431.78	1.7019	6.01e-09	3.75e-07
comp107336_c0	12694.6	5478.63	1	2.34e-07	1.19e-05
comp107354_c0	1602	3255.19	-1.2352	4.51e-08	2.56e-06
comp107379_c3	6633.26	1433.63	1.9977	1.54e-13	1.52e-11
comp107383_c3	15803.8	42379.9	-1.6354	1.47e-120	1.76e-117
comp107386_c0	1273	2415.24	-1.1362	7.62e-06	0.0003006
comp107389_c0	1571.99	3502.57	-1.3681	1.57e-09	1.06e-07
comp107408_c0	1519.37	2760.35	-1.0737	3.83e-06	0.00016112
comp107417_c2	9362.73	4019.91	1.0075	7.51e-06	0.00029669
comp107417_c3	3681.78	1189.08	1.4182	5.05e-05	0.0016898
comp107431_c0	28939.6	9486.28	1.3968	4.19e-29	9.11e-27
comp107453_c0	7147.01	13154.4	-1.0924	2.07e-24	3.67e-22
comp107456_c0	2261.8	124.21	3.9743	6e-11	4.75e-09
comp107473_c0	1035.75	2276.26	-1.3483	1.41e-06	6.33e-05
comp107482_c0	1578.29	96	3.8269	7.24e-08	4e-06
comp107488_c0	12301	1273	3.0602	2.07e-41	6.44e-39
comp107490_c0	658.9	1865.99	-1.7141	4.86e-07	2.36e-05
comp107494_c2	676	1730.54	-1.5684	4.17e-06	0.00017436
comp107500_c0	273.7	1296.91	-2.4567	3.86e-07	1.92e-05
comp107513_c2	72	1313	-4.401	3.97e-10	2.87e-08
comp107526_c0	3688.75	923.38	1.7858	5.29e-07	2.56e-05
comp107549_c0	433.01	8653.98	-4.5332	1.31e-58	5.9e-56
comp107552_c3	1898.18	4260.74	-1.3788	2.23e-11	1.87e-09
comp107563_c0	450.85	1886.08	-2.277	3.71e-09	2.38e-07
comp107573_c0	9993.53	2482.81	1.7967	1.05e-16	1.29e-14
comp107581_c2	137	2341.85	-4.3077	8.78e-17	1.08e-14
comp107581_c6	12	541.99	-5.7095	4.08e-05	0.0013881
comp107581_c7	259	1729.02	-2.9512	2.04e-10	1.54e-08
comp107594_c0	267.28	3030.7	-3.7155	6.94e-20	1.02e-17
comp107597_c3	1974.95	468	1.8649	0.00014036	0.0042799
comp107602_c0	887	2214.88	-1.5325	2.79e-07	1.41e-05
comp107606_c1	289.45	974.99	-1.9644	8.7e-05	0.0027497
comp107609_c0	771	3345.51	-2.3297	1.96e-15	2.21e-13
comp107624_c0	5956.58	1161.89	2.1457	1.35e-13	1.34e-11
comp107626_c2	1554.5	230.96	2.5384	1.98e-05	0.00072097
comp107626_c3	5276.15	1737.67	1.39	1.96e-06	8.66e-05
comp107660_c1	211	1142.57	-2.6493	8.05e-07	3.76e-05
comp107673_c2	70	720	-3.5749	1.09e-05	0.00041989
comp107675_c1	892.87	5376.85	-2.8026	5.18e-28	1.07e-25
comp107684_c0	1669.99	4179.97	-1.536	1.59e-12	1.44e-10
comp107721_c1	1224.14	3871.56	-1.8735	2.55e-14	2.67e-12
comp107722_c1	6829.65	777.25	2.923	1.35e-22	2.25e-20
comp107728_c0	16162.8	6878.05	1.0203	2.34e-09	1.54e-07
comp107732_c0	1409.83	2834.51	-1.2199	4.08e-07	2.02e-05
comp107732_c1	1327.24	2402.48	-1.0684	1.73e-05	0.0006382
comp107740_c0	233	1133.5	-2.4947	1.75e-06	7.8e-05
comp107745_c0	2475.54	531.01	2.0086	5.89e-06	0.00023804
comp107764_c0	1364.67	172	2.7758	2.26e-05	0.00081747
comp107772_c0	931.55	2235.26	-1.4751	4.53e-07	2.22e-05
comp107779_c0	757.6	3300.28	-2.3354	2.8e-15	3.15e-13
comp107793_c0	10519.1	431.01	4.3968	2.5e-48	9.25e-46
comp107812_c0	394	1187.99	-1.8046	3.57e-05	0.0012341
comp107816_c0	3409.75	114.66	4.6819	2.64e-17	3.33e-15
comp107817_c0	9529.67	3255.87	1.3371	7.73e-10	5.4e-08
comp107828_c0	1790.15	3333.8	-1.1094	2.2e-07	1.13e-05
comp107845_c0	3784.98	168	4.2814	3.62e-18	4.82e-16
comp107848_c0	869	2588.64	-1.7871	1.29e-09	8.81e-08
comp107848_c1	1773.12	3351.29	-1.1307	1.47e-07	7.77e-06
comp107848_c3	9369.48	24477.1	-1.5977	1.38e-68	7.68e-66
comp107899_c0	745.48	2043.79	-1.6673	2.18e-07	1.12e-05
comp107909_c0	5238.48	1577.28	1.5194	2.39e-07	1.22e-05
comp107910_c0	1417	2598.37	-1.0871	6.27e-06	0.00025092
comp107934_c1	920.86	1756.61	-1.1441	0.00012653	0.0038913
comp107939_c1	2073.57	3686.02	-1.0423	1.59e-07	8.37e-06
comp107945_c2	1075.96	10	6.5372	9.96e-07	4.57e-05
comp107955_c0	5986	2417.15	1.096	8e-05	0.0025534
comp107969_c0	8797.77	2432.72	1.6423	6.31e-13	5.91e-11
comp107972_c2	2451.4	7768.01	-1.8763	3.36e-27	6.8e-25
comp107981_c3	2221.09	531.71	1.8502	6.04e-05	0.0019883
comp107989_c1	6427.76	12321.9	-1.1511	2.16e-24	3.81e-22
comp108000_c0	2116.72	281	2.7009	2.14e-07	1.1e-05
comp108014_c1	439.04	3089.44	-3.0272	8.97e-18	1.16e-15
comp108021_c0	3926.68	864.84	1.9705	1.93e-08	1.13e-06
comp108023_c2	156.01	1818	-3.755	1.33e-12	1.21e-10
comp108027_c0	480	1258.53	-1.6029	7.02e-05	0.0022787
comp108042_c1	12794	3238.38	1.7698	1.88e-20	2.81e-18
comp108049_c1	30164.7	6260.15	2.0563	2.02e-58	8.98e-56
comp108053_c0	2401.65	5459.99	-1.3972	2.28e-14	2.41e-12
comp108084_c0	836	4492	-2.6381	1.59e-22	2.64e-20
comp108097_c1	5783.55	991	2.3327	8.48e-15	9.25e-13
comp108106_c0	4897.24	1737.3	1.2828	2.38e-05	0.00085532
comp108108_c0	47	1063.55	-4.7124	1.27e-08	7.66e-07
comp108123_c0	39	2660.28	-6.3043	1.94e-19	2.78e-17
comp108123_c1	28459.4	147744	-2.5884	0	0
comp108126_c1	1511.87	2888.99	-1.1465	8.55e-07	3.98e-05
comp108129_c0	4367.48	7943.07	-1.0752	4.33e-15	4.82e-13
comp108144_c1	21330	8421.02	1.1285	1.44e-14	1.54e-12
comp108149_c0	1733.32	341.16	2.1327	7.08e-05	0.002293
comp108178_c0	4020.28	7117.13	-1.0363	3.92e-13	3.74e-11
comp108196_c1	1321.06	2451.63	-1.1044	9.39e-06	0.00036474
comp108201_c0	11824.3	4487.67	1.1854	1.52e-09	1.02e-07
comp108255_c0	13319.7	2241.02	2.359	1.65e-32	3.99e-30
comp108257_c0	1597.41	124	3.475	2.1e-07	1.08e-05
comp108281_c0	2310.01	4022.04	-1.0123	7.55e-08	4.16e-06
comp108298_c0	19214.2	2797.75	2.5675	1.19e-51	4.82e-49
comp108299_c1	1156.98	5829.06	-2.5452	7.25e-28	1.49e-25
comp108304_c0	3329.25	746	1.9456	3.05e-07	1.53e-05
comp108313_c3	926	4368	-2.4502	1.36e-20	2.06e-18
comp108319_c0	3699.99	1172.19	1.446	3.46e-05	0.0011974
comp108336_c1	617.23	4167.25	-2.9675	4.46e-23	7.55e-21
comp108338_c0	3028	5580.78	-1.0944	2.97e-11	2.44e-09
comp108346_c0	3011	738.63	1.815	4.33e-06	0.00018016
comp108346_c2	31907.7	4934	2.4808	8.39e-81	5.8e-78
comp108351_c0	4710.75	9084.68	-1.1598	1.48e-18	2.04e-16
comp108367_c0	1165.8	2212.04	-1.1364	1.84e-05	0.00067487
comp108372_c0	832	48	3.9032	8.11e-05	0.0025841
comp108402_c0	10791.2	4242.8	1.1345	3.73e-08	2.14e-06
comp108403_c0	4522.99	1417.09	1.462	3.7e-06	0.00015603
comp108416_c1	4004.87	98.98	5.1262	9.29e-21	1.42e-18
comp108421_c0	4714.9	324	3.6508	7.35e-20	1.07e-17
comp108422_c0	1238.69	2407.83	-1.1712	5.29e-06	0.00021605
comp108441_c1	1267	4120.68	-1.9138	1.81e-15	2.05e-13
comp108451_c1	3808	570.04	2.5276	2.74e-11	2.26e-09
comp108463_c0	1275	2455	-1.1575	5.01e-06	0.00020582
comp108467_c1	3091.67	5576.33	-1.0632	6.69e-11	5.28e-09
comp108471_c0	13794.8	5016.62	1.247	5.67e-12	4.94e-10
comp108473_c2	1068	2177.18	-1.2399	7.34e-06	0.0002906
comp108473_c3	4240.64	8074.28	-1.1414	2.28e-16	2.73e-14
comp108484_c0	4649.56	1421.99	1.4969	1.6e-06	7.13e-05
comp108497_c1	334.99	6655.43	-4.5247	1.85e-45	6.35e-43
comp108504_c0	9337.28	33	7.9321	1.62e-43	5.36e-41
comp108515_c2	2241.06	5095.52	-1.3974	1.64e-13	1.62e-11
comp108521_c0	667.1	2335.79	-2.0202	6.98e-10	4.91e-08
comp108523_c0	897	1813.12	-1.2276	4.77e-05	0.0016021
comp108541_c0	2761.52	5706.62	-1.2595	2.32e-13	2.26e-11
comp108565_c0	1240.91	4966.48	-2.2131	4.02e-21	6.26e-19
comp108574_c1	2110.19	387.87	2.2314	5.7e-06	0.00023096
comp108599_c1	8222.13	1506.6	2.2359	2.97e-19	4.21e-17
comp108610_c1	1000.78	2632.56	-1.6077	8.43e-09	5.17e-07
comp108614_c0	2282.48	586.26	1.7487	0.00010707	0.003341
comp108640_c0	6119	1052	2.3278	1.59e-15	1.8e-13
comp108646_c1	3636.51	313	3.326	1.81e-14	1.93e-12
comp108649_c1	283	10373	-5.4082	4.22e-72	2.54e-69
comp108652_c0	1334.12	2646.68	-1.2006	1.25e-06	5.69e-05
comp108654_c1	4259.83	7359.65	-1.0012	5.02e-13	4.74e-11
comp108656_c0	7	697.16	-6.8503	5.41e-06	0.00022027
comp108668_c2	16820.8	1594	3.1872	1.87e-58	8.34e-56
comp108671_c0	1397	2631.39	-1.1258	3.4e-06	0.00014405
comp108676_c0	508	2017.07	-2.2017	2.04e-09	1.35e-07
comp108677_c0	3022.09	6214.29	-1.2524	2.51e-14	2.64e-12
comp108681_c0	7156.23	2829.66	1.1263	8.77e-06	0.00034243
comp108701_c2	11505.4	4292.17	1.2102	1.1e-09	7.53e-08
comp108714_c0	208	2097	-3.546	7.09e-14	7.19e-12
comp108714_c3	146	1252	-3.3125	1.57e-08	9.37e-07
comp108714_c4	522.31	1333.99	-1.5651	5.43e-05	0.0018057
comp108721_c0	53	607.86	-3.732	4.25e-05	0.0014416
comp108734_c0	380	1155	-1.8161	4.31e-05	0.0014571
comp108805_c0	4133.12	9932.56	-1.4772	1.84e-26	3.58e-24
comp108806_c1	647.02	2272.56	-2.0247	1.13e-09	7.73e-08
comp108808_c1	599.32	2277.69	-2.1385	3.49e-10	2.55e-08
comp108821_c0	104	748.34	-3.0594	2.2e-05	0.00079655
comp108832_c0	3980.74	530.99	2.694	1.23e-12	1.13e-10
comp108847_c1	12622.2	1972.6	2.4655	9.14e-33	2.23e-30
comp108864_c0	311.21	1226.01	-2.1903	3.14e-06	0.00013416
comp108874_c0	10160.3	182	5.5905	3.85e-51	1.54e-48
comp108876_c0	4582.65	1619.23	1.2886	4.01e-05	0.0013666
comp108906_c0	2797.99	7648.83	-1.6632	1.34e-23	2.31e-21
comp108907_c0	1356.4	134	3.1272	5.9e-06	0.00023818
comp108910_c0	787.01	30	4.501	5.75e-05	0.0018985
comp108950_c0	2.17275e+06	656	11.481	0	0
comp108984_c1	26113.1	1876.96	3.586	1.21e-100	1.15e-97
comp108994_c0	798.04	4	7.428	3.74e-05	0.0012866
comp109005_c0	2804	19691	-3.0243	3.88e-104	3.83e-101
comp109005_c2	360.11	1661	-2.4179	1.2e-08	7.27e-07
comp109049_c0	2093.99	517.2	1.8051	0.00013681	0.004178
comp109060_c0	1191.4	2123	-1.0458	6.71e-05	0.0021866
comp109070_c0	976.88	99	3.0904	0.0001338	0.004095
comp109071_c1	10994	4150.39	1.1931	4.43e-09	2.82e-07
comp109086_c0	390.11	1300.38	-1.9493	6.39e-06	0.00025534
comp109096_c0	44256.2	4987.32	2.9372	1.15e-137	1.62e-134
comp109105_c0	13956	4104.85	1.5532	7.41e-18	9.68e-16
comp109109_c2	2232.35	293.76	2.7135	9.16e-08	4.98e-06
comp109121_c0	4468.68	1562.43	1.3037	4.05e-05	0.0013787
comp109124_c1	5338.68	511	3.1728	1.32e-19	1.91e-17
comp109125_c0	2340.5	9407.94	-2.2194	1.21e-38	3.52e-36
comp109125_c1	7716.49	3125.86	1.0914	8.3e-06	0.00032539
comp109155_c0	576	1581.55	-1.6695	5.04e-06	0.00020712
comp109173_c0	1607	3815.38	-1.4598	5.72e-11	4.54e-09
comp109175_c0	11206.3	1148.59	3.0741	4.59e-38	1.31e-35
comp109184_c2	1227	3001.9	-1.5031	3.37e-09	2.18e-07
comp109186_c1	21913.5	39080.8	-1.0469	1.03e-65	5.32e-63
comp109194_c0	4633.77	12496.9	-1.6436	5.06e-37	1.39e-34
comp109196_c0	11519.3	792	3.6501	4.01e-46	1.42e-43
comp109209_c1	2034.95	219	3.0037	5.81e-08	3.26e-06
comp109224_c0	6253.04	917.78	2.556	8.02e-18	1.05e-15
comp109233_c1	1485.04	205.74	2.6393	1.87e-05	0.00068287
comp109239_c0	2889.18	780.35	1.6762	2.69e-05	0.00095427
comp109239_c1	4859.33	1072.18	1.9679	4.28e-10	3.07e-08
comp109255_c1	5570.19	24977	-2.3771	1.51e-106	1.56e-103
comp109258_c6	9556.67	689	3.5816	6.15e-38	1.74e-35
comp109259_c0	34	796.25	-4.7619	8.21e-07	3.83e-05
comp109261_c0	730	13	5.599	5.52e-05	0.0018319
comp109269_c0	16961.9	429	5.0929	3.12e-82	2.19e-79
comp109289_c2	33.47	735.25	-4.6696	2.3e-06	0.00010007
comp109289_c3	23	626.98	-4.981	1.1e-05	0.00042382
comp109294_c4	1605.22	2876.35	-1.0538	3.13e-06	0.00013381
comp109296_c1	54	957.35	-4.3603	9.7e-08	5.27e-06
comp109299_c1	7585.65	2937.85	1.1562	2.47e-06	0.00010714
comp109319_c5	6412.34	17091.8	-1.6267	2.02e-49	7.63e-47
comp109340_c0	1022	46838.2	-5.7305	0	0
comp109347_c2	1262.41	2496.33	-1.1959	2.65e-06	0.00011459
comp109351_c0	474	1298.03	-1.6657	3.66e-05	0.00126
comp109367_c1	2000.79	265	2.7042	4.49e-07	2.2e-05
comp109368_c0	14831.1	2460.36	2.3794	1.98e-36	5.29e-34
comp109396_c0	1258.95	142.81	2.9277	2.63e-05	0.00093591
comp109418_c0	1179.74	15691.7	-3.9458	5.73e-99	5.4e-96
comp109422_c1	3676.18	432.97	2.8736	1.22e-12	1.11e-10
comp109425_c0	23	1012.11	-5.6719	2.05e-08	1.2e-06
comp109434_c1	63500.2	26357.8	1.0562	6.61e-35	1.72e-32
comp109473_c7	3200.95	957.1	1.5294	4.84e-05	0.0016219
comp109489_c1	1911.67	8503.82	-2.3656	2.69e-37	7.5e-35
comp109494_c1	5017.05	8817.95	-1.0259	9.84e-16	1.13e-13
comp109567_c0	387.9	1089	-1.7016	0.00012927	0.0039667
comp109575_c0	3927.93	8784	-1.3734	9.39e-22	1.49e-19
comp109590_c0	3446.54	1046	1.508	3.18e-05	0.0011099
comp109599_c1	1997	4521.08	-1.3911	4.26e-12	3.73e-10
comp109599_c2	9082.18	31655.7	-2.0137	9.67e-114	1.08e-110
comp109599_c4	3836.49	1240.01	1.4171	3.56e-05	0.0012294
comp109599_c5	1584.84	4390.18	-1.6823	2.25e-14	2.38e-12
comp109614_c0	538.38	1579.52	-1.7651	2.51e-06	0.00010874
comp109645_c0	2130.97	4400.24	-1.2584	1.26e-10	9.67e-09
comp109693_c0	1126.83	2456.06	-1.3364	6.22e-07	2.97e-05
comp109694_c0	1381	3179.69	-1.4155	4.33e-09	2.77e-07
comp109700_c3	1493.83	5509.72	-2.0953	4.62e-22	7.49e-20
comp109710_c2	147	745.95	-2.5556	8.8e-05	0.0027772
comp109712_c1	779	1899	-1.4979	2.7e-06	0.00011625
comp109712_c3	679.48	1483.74	-1.339	0.00010504	0.0032813
comp109736_c1	4656.43	1208.74	1.7334	3.99e-08	2.28e-06
comp109745_c0	8062.4	641	3.4405	3.92e-31	9.03e-29
comp109756_c0	1192.77	2245.09	-1.1248	1.8e-05	0.00066265
comp109763_c0	89676.9	9059.1	3.095	7.38e-294	2.35e-290
comp109778_c0	444.48	1483.16	-1.9508	1.42e-06	6.4e-05
comp109790_c0	249.94	1299.33	-2.5904	1.91e-07	9.86e-06
comp109793_c1	3174.24	515	2.4115	3.94e-09	2.53e-07
comp109801_c0	890.07	1704	-1.1492	0.0001532	0.0046256
comp109804_c0	342	1319	-2.1597	1.59e-06	7.09e-05
comp109807_c0	19659.6	1252	3.7606	2.05e-79	1.36e-76
comp109834_c0	6577.31	1963.92	1.5314	5.48e-09	3.44e-07
comp109835_c0	913.9	2187.78	-1.4717	6.21e-07	2.97e-05
comp109846_c0	22285.8	2095.78	3.1983	3.97e-77	2.55e-74
comp109847_c1	3081.19	925.9	1.5222	7.22e-05	0.0023301
comp109851_c0	6	566	-6.772	3.98e-05	0.0013602
comp109851_c1	10510.8	4404.14	1.0426	7.87e-07	3.69e-05
comp109855_c2	978.63	3455.9	-2.0325	5.26e-14	5.41e-12
comp109856_c0	2864.78	10105.7	-2.031	7.2e-38	2.03e-35
comp109860_c1	754.3	1539.99	-1.242	0.00016019	0.0048087
comp109862_c1	867.03	2107.61	-1.4938	7.98e-07	3.74e-05
comp109872_c0	6095.58	10788.6	-1.036	4.08e-19	5.75e-17
comp109886_c0	1197.94	152	2.7661	7.45e-05	0.0023971
comp109931_c0	3138.27	5613.83	-1.0513	7.83e-11	6.13e-09
comp109935_c0	3624.44	7403.13	-1.2427	1.24e-16	1.51e-14
comp109950_c0	1466.86	220.81	2.5195	3.71e-05	0.0012788
comp109988_c0	1087.65	2287.77	-1.285	2.64e-06	0.00011381
comp109991_c5	36171.3	9778.57	1.6748	7.1e-50	2.76e-47
comp109995_c0	3828.97	795.05	2.0555	9.54e-09	5.84e-07
comp110010_c1	7854.27	2397.68	1.4995	4.17e-10	3e-08
comp110012_c0	4826.45	1862.01	1.1618	0.00015854	0.0047642
comp110038_c0	1024	4169.08	-2.2378	3.6e-18	4.81e-16
comp110041_c0	645.84	1785.58	-1.6795	1.15e-06	5.22e-05
comp110062_c1	352.21	1702.98	-2.4859	4.95e-09	3.13e-07
comp110065_c1	2847.97	10888.2	-2.1471	5.12e-43	1.67e-40
comp110078_c0	5109.43	895.97	2.2993	5.27e-13	4.97e-11
comp110081_c0	1295.71	2238.5	-1.0011	6.77e-05	0.0022047
comp110088_c1	4628	1581.42	1.3369	1.83e-05	0.00067036
comp110093_c1	547.68	6648.66	-3.814	3e-42	9.6e-40
comp110099_c0	2136.63	384.47	2.2621	3.99e-06	0.00016738
comp110102_c0	2569.42	4746.84	-1.0978	8.1e-10	5.64e-08
comp110104_c0	3407.4	262.13	3.488	3.11e-14	3.24e-12
comp110127_c0	6686.58	2435.62	1.2447	1.7e-06	7.58e-05
comp110129_c1	754.82	2621.5	-2.0085	7.39e-11	5.82e-09
comp110131_c1	104.99	2727.31	-4.9115	5.39e-20	7.93e-18
comp110137_c0	651.75	4947.22	-3.1365	3.19e-28	6.67e-26
comp110158_c0	8735.87	1481.23	2.3478	9.52e-22	1.51e-19
comp110158_c1	1663.95	147	3.2884	2.56e-07	1.3e-05
comp110176_c0	1295.02	160.72	2.798	3.35e-05	0.0011634
comp110194_c0	102	871.74	-3.3076	2.41e-06	0.00010498
comp110246_c0	427.12	1504	-2.0284	7.09e-07	3.36e-05
comp110252_c0	788.11	1968.1	-1.5326	1.28e-06	5.8e-05
comp110267_c0	1283.4	184	2.5899	8.49e-05	0.0026908
comp110286_c0	705.06	1651.76	-1.4405	1.9e-05	0.00069483
comp110300_c1	4999.02	1759.09	1.2945	1.63e-05	0.00060595
comp110306_c2	5545.89	61827.2	-3.6911	0	0
comp110351_c0	2935.09	6969.03	-1.4599	8.44e-19	1.17e-16
comp110374_c0	13654.6	5311.18	1.15	3.31e-10	2.43e-08
comp110384_c0	3109.86	968.44	1.4708	0.00011379	0.0035309
comp110386_c1	343.01	3758.61	-3.6662	4.24e-24	7.44e-22
comp110392_c0	3865.17	11802.5	-1.8228	3.16e-39	9.33e-37
comp110432_c0	15724.9	3964.3	1.7756	6.7e-25	1.21e-22
comp110436_c0	1319.16	2712.62	-1.2524	4.77e-07	2.33e-05
comp110437_c0	1954.9	123	3.7781	2.5e-09	1.65e-07
comp110443_c0	1787.08	3245.41	-1.0731	5.49e-07	2.66e-05
comp110461_c2	780	1844.38	-1.4539	5.53e-06	0.00022501
comp110467_c0	9342.26	46194.8	-2.5182	2.16e-206	4.49e-203
comp110467_c3	20768.9	6622.08	1.4368	1.83e-22	3.01e-20
comp110482_c0	731.35	4218.17	-2.7403	6.31e-22	1.02e-19
comp110500_c0	11477.5	793.68	3.6418	7.14e-46	2.49e-43
comp110510_c0	771.51	20.09	5.0508	4.3e-05	0.0014557
comp110511_c0	3175.43	10033.1	-1.8721	1.46e-34	3.75e-32
comp110524_c3	1151.26	105	3.2424	2.09e-05	0.00075894
comp110536_c0	1848.98	421.15	1.922	0.00015833	0.0047598
comp110537_c2	5476.04	2024.42	1.2233	2.11e-05	0.0007679
comp110542_c0	5722.47	2143.12	1.2046	1.9e-05	0.00069371
comp110550_c0	2485.23	499.46	2.1026	2.53e-06	0.00010931
comp110560_c1	13834.3	5	11.222	3.77e-42	1.2e-39
comp110600_c0	2112.22	176.08	3.3721	4.08e-09	2.61e-07
comp110606_c0	1558.48	207	2.7001	8.59e-06	0.00033622
comp110612_c1	199.07	1270.95	-2.8869	6.59e-08	3.67e-06
comp110624_c0	5081.92	1551.61	1.4993	5.05e-07	2.45e-05
comp110655_c0	31154.2	4212.88	2.6742	4.82e-87	3.67e-84
comp110660_c0	38.07	788.89	-4.5854	1.05e-06	4.81e-05
comp110668_c0	1715.36	139	3.413	9.74e-08	5.28e-06
comp110686_c0	1154.72	118.98	3.0664	3.56e-05	0.0012294
comp110693_c0	1088.36	115	3.0301	6.69e-05	0.0021824
comp110704_c0	6033.8	1768.97	1.5578	1.38e-08	8.29e-07
comp110714_c0	9283.02	3687.73	1.1195	4.91e-07	2.38e-05
comp110737_c1	9625.8	551.76	3.9125	4.75e-41	1.45e-38
comp110752_c1	2094.15	209.26	3.1107	1.99e-08	1.17e-06
comp110761_c0	2010.29	174	3.3179	1.27e-08	7.65e-07
comp110763_c2	26	484.77	-4.433	0.00014134	0.0043021
comp110772_c0	6576.68	1815.92	1.6443	4.76e-10	3.4e-08
comp110781_c0	5608.66	2028.99	1.2546	9.9e-06	0.00038241
comp110819_c0	11409	3772	1.3845	3.21e-12	2.84e-10
comp110906_c0	3037.86	795.88	1.7201	1.06e-05	0.00040616
comp110910_c0	6688.99	13053.7	-1.1769	2.07e-26	4.02e-24
comp110990_c0	6958.97	443.01	3.7611	3.02e-29	6.59e-27
comp111069_c0	4956.52	53	6.3349	6.65e-26	1.26e-23
comp112112_c0	3480	572	2.3927	8.81e-10	6.12e-08
comp112417_c0	2101	165	3.4582	2.88e-09	1.88e-07
comp113260_c0	1707.98	31	5.5716	7.01e-10	4.93e-08
comp113336_c0	2306	198	3.3295	1.02e-09	7.07e-08
comp114053_c0	6203.17	11	8.927	8.21e-27	1.65e-24
comp118990_c0	24	506.99	-4.6132	8.96e-05	0.0028238
comp123231_c0	1392	129	3.2194	3.14e-06	0.000134
comp27795_c0	2062.06	323.18	2.4614	1.49e-06	6.68e-05
comp28174_c0	202	1019.8	-2.5482	4.67e-06	0.00019286
comp28363_c0	979	2606	-1.6248	8.12e-09	5e-07
comp28822_c0	1749.65	19	6.3126	3.99e-10	2.89e-08
comp29435_c0	1776.31	4098.9	-1.4187	2.47e-11	2.05e-09
comp29597_c0	6845.69	1899.91	1.637	2.5e-10	1.86e-08
comp29749_c0	235	1097	-2.4351	3.35e-06	0.00014205
comp30124_c0	3132.99	515.07	2.3924	6.04e-09	3.77e-07
comp30165_c0	5424.93	413	3.5031	7.89e-22	1.26e-19
comp30274_c0	6069.89	29	7.4972	7.92e-30	1.76e-27
comp30314_c0	784	4898.95	-2.8559	4.67e-26	8.91e-24
comp30449_c0	76134.1	4659.09	3.8181	1.01e-305	3.49e-302
comp30459_c0	304572	2693.68	6.6087	0	0
comp30462_c0	60442.4	16242.2	1.6835	7.05e-83	5.04e-80
comp30493_c0	19124.8	5931.03	1.4768	7.37e-22	1.18e-19
comp30560_c0	39336.3	12842.4	1.4026	2.91e-39	8.66e-37
comp30561_c0	21639.2	43	8.7628	8.07e-91	6.5e-88
comp30597_c0	2614.12	5824.02	-1.368	6.99e-15	7.64e-13
comp30664_c0	3109	5524.38	-1.0417	1.41e-10	1.07e-08
comp30758_c0	965.98	3212.14	-1.9458	1.38e-12	1.26e-10
comp30834_c0	6750.7	250.07	4.5423	3.37e-32	8.09e-30
comp31005_c0	4065.43	101.85	5.1066	5.05e-21	7.81e-19
comp31214_c0	279	1000	-2.054	4.69e-05	0.0015762
comp31291_c0	1901.02	101	4.022	1.68e-09	1.13e-07
comp31566_c0	3	952	-8.5222	8.95e-07	4.15e-05
comp31596_c0	4252.45	487	2.914	1.32e-14	1.42e-12
comp31727_c0	31	616	-4.5249	1.67e-05	0.00061905
comp32275_c0	7295.34	2699.08	1.2222	9.41e-07	4.34e-05
comp32794_c0	267	4634.69	-4.3299	1.05e-31	2.47e-29
comp32807_c0	4518.54	1221	1.6755	1.53e-07	8.09e-06
comp33841_c0	3011.52	53	5.616	2.56e-16	3.06e-14
comp34409_c0	7219.07	243	4.6805	7.9e-35	2.05e-32
comp34735_c0	1412	2595.09	-1.0904	6.1e-06	0.00024537
comp34903_c0	4856	135	4.9564	1.51e-24	2.68e-22
comp35604_c0	2417	281	2.8923	7.37e-09	4.57e-07
comp42813_c0	262	1166	-2.3662	2.29e-06	0.00010004
comp46890_c0	773.03	1995.81	-1.5807	6.84e-07	3.25e-05
comp49156_c0	157	3476.56	-4.6811	8.75e-25	1.56e-22
comp50823_c0	1498.39	282	2.1973	0.00015718	0.0047303
comp51073_c0	751.02	9	6.1705	4.11e-05	0.0013976
comp55850_c0	958.99	1940.72	-1.2293	2.54e-05	0.00090806
comp56816_c0	2045.03	4046.41	-1.1968	2.21e-09	1.46e-07
comp56855_c0	539.95	2978.9	-2.6762	1.21e-15	1.38e-13
comp56964_c0	362	4690.26	-3.9079	1.11e-30	2.52e-28
comp57037_c0	1528.15	3705	-1.49	6.38e-11	5.05e-09
comp57064_c0	4876.06	1369	1.6203	1.22e-07	6.53e-06
comp57514_c0	536.01	1421	-1.6189	2.15e-05	0.00077984
comp57656_c0	7370.07	14394.6	-1.1781	5.48e-29	1.19e-26
comp57691_c0	931.94	1885.99	-1.2293	3.31e-05	0.0011505
comp57697_c0	10621.4	3067.05	1.5797	2.37e-14	2.5e-12
comp57736_c0	14941.2	5268.96	1.2914	1.06e-13	1.06e-11
comp57757_c0	439.89	1818.99	-2.2602	7.95e-09	4.91e-07
comp57822_c0	13859.9	5537	1.1114	1.08e-09	7.43e-08
comp57837_c0	8764.22	3195.78	1.2431	4.45e-08	2.52e-06
comp57897_c0	88.02	1872.97	-4.6237	5.01e-14	5.18e-12
comp57903_c0	13126.7	74574.1	-2.7185	0	0
comp57920_c0	33491.1	2241.76	3.6888	9.1e-132	1.16e-128
comp57940_c0	858.82	3209.29	-2.1141	1.32e-13	1.31e-11
comp57949_c0	24572.2	9622.99	1.1402	6.77e-17	8.36e-15
comp58024_c1	13	703.82	-5.9709	3.1e-06	0.00013268
comp58180_c0	1223	2479.39	-1.2319	1.88e-06	8.34e-05
comp58192_c0	2736.74	786.98	1.5857	0.00010199	0.0031945
comp58194_c0	6998.72	2771	1.1244	1.14e-05	0.00043676
comp58234_c0	54	3852.09	-6.3689	2.36e-27	4.79e-25
comp58301_c0	7484.06	916.05	2.818	1.29e-23	2.24e-21
comp58344_c0	51	645.7	-3.8746	2.02e-05	0.00073529
comp58368_c0	18320.4	51	8.2764	4.21e-81	2.94e-78
comp58513_c0	4665	9516.93	-1.2409	6.64e-21	1.02e-18
comp58527_c0	3762.11	1171	1.4715	2.17e-05	0.00078745
comp59370_c0	560.66	1531.68	-1.6622	7.5e-06	0.00029616
comp59931_c0	622.64	2349.07	-2.1279	2.07e-10	1.55e-08
comp60159_c1	2696.96	751.76	1.6307	7.58e-05	0.0024325
comp60369_c0	1941	145	3.5304	8.21e-09	5.05e-07
comp60907_c0	2635.65	63	5.1743	3.16e-14	3.29e-12
comp65022_c0	2246.02	2	9.9208	1.43e-09	9.69e-08
comp65557_c0	1523	158	3.0566	2.14e-06	9.39e-05
comp66039_c0	684	5431.73	-3.2017	2.82e-31	6.54e-29
comp66738_c0	137.85	701	-2.5586	0.00014254	0.0043314
comp67116_c0	6809.59	111	5.7266	5.87e-35	1.54e-32
comp67181_c0	255	1417	-2.6866	3.21e-08	1.85e-06
comp67397_c0	1229.24	13	6.3508	1.6e-07	8.41e-06
comp71890_c0	82	652.03	-3.2036	5.55e-05	0.0018425
comp74265_c0	73	701	-3.4758	1.7e-05	0.00063023
comp74279_c0	3156.34	54	5.6568	4.8e-17	5.98e-15
comp74348_c0	1456	2805.01	-1.1583	1.06e-06	4.83e-05
comp74578_c0	68	1228.99	-4.3881	1.46e-09	9.9e-08
comp74765_c0	65	4800.17	-6.4188	1.33e-33	3.38e-31
comp74809_c1	2040	488	1.8513	0.00012008	0.0037094
comp74844_c0	2722.99	671.01	1.8085	1.32e-05	0.00050008
comp74850_c0	1606.92	92	3.9142	4.18e-08	2.38e-06
comp74984_c0	1669.93	4291.7	-1.5741	3.76e-13	3.59e-11
comp74984_c1	2026	4191.18	-1.261	3.27e-10	2.4e-08
comp74993_c0	47	1760.22	-5.4393	1.39e-13	1.37e-11
comp74993_c1	27	1303.83	-5.806	2.03e-10	1.53e-08
comp75192_c0	197	800	-2.2341	0.00014257	0.0043314
comp75209_c1	91	658.82	-3.0683	6.72e-05	0.0021871
comp75370_c0	11871.6	4951.07	1.0494	1.24e-07	6.62e-06
comp75413_c0	1168.21	2166	-1.103	3.16e-05	0.001105
comp75484_c0	14541.1	4447.24	1.4968	2.13e-17	2.71e-15
comp75498_c0	1580	3039.12	-1.156	3.89e-07	1.93e-05
comp75652_c0	486	2349.12	-2.4854	6.47e-12	5.63e-10
comp75664_c0	311.35	1219.07	-2.1815	3.51e-06	0.00014852
comp75737_c1	3019.55	25	6.7039	2.98e-16	3.54e-14
comp75749_c0	2359	7237.61	-1.8297	8.48e-25	1.52e-22
comp75949_c0	4084.57	1378.86	1.3544	4.53e-05	0.0015237
comp75954_c0	4660	1185	1.7631	2.47e-08	1.44e-06
comp76049_c0	2277.98	4100.82	-1.0605	2.29e-08	1.34e-06
comp76083_c0	1273	2339	-1.09	1.76e-05	0.00065045
comp76138_c0	1321.13	2290.47	-1.0062	5.28e-05	0.0017609
comp76152_c0	608.79	1521.08	-1.5334	2.06e-05	0.00074933
comp76203_c0	3063.95	654.25	2.0152	4.34e-07	2.13e-05
comp76237_c0	1054.02	1887.05	-1.0525	0.00016105	0.0048328
comp76272_c0	2376.83	4535.62	-1.1446	7.22e-10	5.06e-08
comp76327_c0	895	2744.04	-1.8287	2.47e-10	1.84e-08
comp76332_c0	274.71	1613.9	-2.7669	2.26e-09	1.49e-07
comp76349_c0	2439.99	436	2.2722	7.63e-07	3.59e-05
comp76349_c1	1948.67	355.33	2.2429	1.2e-05	0.00045745
comp76374_c0	1003	2023.99	-1.2252	1.78e-05	0.00065397
comp76430_c0	1071	2591.96	-1.4874	4.77e-08	2.7e-06
comp76434_c0	177	773.92	-2.3407	0.00012832	0.0039404
comp76438_c0	5358.3	2092.43	1.1443	9.06e-05	0.002854
comp76550_c0	3841.99	1334.95	1.3128	0.00012664	0.0038916
comp76557_c0	8605.72	1516.98	2.2918	9.16e-21	1.4e-18
comp76610_c0	1825.28	4436.5	-1.4936	8.02e-13	7.43e-11
comp76640_c0	1262.5	3607.94	-1.7272	2.11e-12	1.89e-10
comp76682_c0	486.12	1382.83	-1.7206	1.42e-05	0.00053274
comp76743_c0	330	2644.66	-3.2149	4.33e-16	5.06e-14
comp76783_c0	10990.7	1586.59	2.58	1.82e-30	4.13e-28
comp76791_c0	782	1582	-1.2288	0.00014416	0.0043749
comp76845_c0	1064	17	5.7555	1.08e-06	4.92e-05
comp76856_c0	9466.22	23818.3	-1.5435	3.22e-64	1.57e-61
comp76950_c0	13862.4	321.95	5.2159	4.74e-68	2.6e-65
comp77009_c0	26910.2	5632.92	2.0439	7.88e-52	3.2e-49
comp77034_c0	27547.1	6821.88	1.8013	2.21e-43	7.26e-41
comp77095_c0	41194.9	3751.61	3.2446	4.48e-143	6.52e-140
comp77186_c0	674.04	1616.29	-1.4741	1.8e-05	0.00066228
comp77199_c0	29413.7	6975.91	1.8637	7.64e-49	2.86e-46
comp77281_c0	2391.17	11340	-2.4579	6.05e-51	2.39e-48
comp77281_c1	426	1391.97	-1.9205	3.63e-06	0.00015309
comp77862_c0	53080.1	7622.93	2.5874	7.82e-141	1.12e-137
comp77911_c0	76257.3	15290.8	2.1059	2.78e-150	4.19e-147
comp77992_c0	63	914.53	-4.0719	2.8e-07	1.42e-05
comp78510_c0	15771.1	5589.44	1.2842	3.12e-14	3.26e-12
comp78652_c0	6717.14	14119.1	-1.284	1.92e-31	4.47e-29
comp78677_c0	58	1518	-4.9223	8.36e-12	7.2e-10
comp78909_c0	16115	2572.91	2.4346	1.13e-40	3.44e-38
comp78926_c0	4411.02	9984.64	-1.3909	7.37e-25	1.32e-22
comp78930_c3	7092.9	2688.66	1.1872	2.77e-06	0.0001191
comp78933_c0	6077	2305.07	1.1862	1.46e-05	0.00054554
comp78971_c0	10508	4457.19	1.025	1.29e-06	5.83e-05
comp78978_c0	1536.13	2937.51	-1.1476	6.82e-07	3.24e-05
comp78989_c0	6035.93	1864.75	1.4823	6.07e-08	3.4e-06
comp79003_c0	6189.64	11756.7	-1.1379	4.87e-23	8.22e-21
comp79025_c0	104479	26689.4	1.7566	8.84e-153	1.38e-149
comp79038_c3	784.04	3148.45	-2.218	5.56e-14	5.69e-12
comp79085_c0	8802.04	2504.4	1.6011	2.05e-12	1.84e-10
comp79100_c0	8910.79	584	3.7192	1.22e-36	3.29e-34
comp79117_c0	4103.82	862.98	2.0373	3.65e-09	2.35e-07
comp79150_c0	3167.15	6640.79	-1.2805	1.39e-15	1.59e-13
comp79202_c0	10033.4	631.96	3.7765	1.49e-41	4.7e-39
comp79215_c0	7276.57	16696	-1.4105	4.23e-41	1.31e-38
comp79220_c0	9303.27	3927.21	1.0319	4.41e-06	0.00018285
comp79230_c0	9093.96	2377	1.7235	2.25e-14	2.38e-12
comp79241_c0	4355.5	9056.73	-1.2685	1.81e-20	2.7e-18
comp79250_c0	8801.7	2296.76	1.7259	5.44e-14	5.59e-12
comp79251_c0	12853.4	3061	1.8578	3.57e-22	5.81e-20
comp79264_c0	4085.66	9902.98	-1.4896	1.24e-26	2.45e-24
comp79265_c0	1608.19	4406.07	-1.6664	2.79e-14	2.92e-12
comp79284_c0	14916.4	169	6.2514	1.44e-74	8.86e-72
comp79286_c0	74282.1	19304.6	1.7318	1.57e-106	1.61e-103
comp79293_c0	7220.14	1689.56	1.8831	2.14e-13	2.09e-11
comp79313_c0	44757	2429.91	3.9908	6.54e-187	1.18e-183
comp79316_c0	3171	8318.28	-1.6037	1.55e-24	2.75e-22
comp79336_c0	9470.75	35403.6	-2.1147	1.23e-133	1.67e-130
comp79346_c0	933.92	2647.43	-1.7155	2.02e-09	1.34e-07
comp79374_c0	43644.6	14602.5	1.3673	2.55e-41	7.93e-39
comp79376_c0	1780.18	81	4.2456	2.79e-09	1.82e-07
comp79395_c0	9725.89	300	4.8065	6.96e-47	2.5e-44
comp79397_c0	30292.4	8265.23	1.6615	1.76e-41	5.52e-39
comp79400_c0	650.17	8650.61	-3.9462	2.14e-55	9.18e-53
comp79405_c0	25563.3	1315.92	4.0676	4.15e-109	4.47e-106
comp79433_c0	3014.91	6821.55	-1.3903	1.78e-17	2.27e-15
comp79443_c0	343.03	22985.8	-6.2786	5.9e-155	9.79e-152
comp79445_c0	3529.13	6332.2	-1.0557	4.35e-12	3.81e-10
comp79740_c0	69	605.24	-3.3452	8e-05	0.0025527
comp79817_c0	25	521.98	-4.5963	7.11e-05	0.002301
comp79879_c0	1120	26	5.2165	7.24e-07	3.43e-05
comp79979_c0	1572.22	2852.64	-1.0718	2.71e-06	0.00011671
comp79988_c0	1598.61	2803.52	-1.0227	6.24e-06	0.00025001
comp79996_c0	1638.16	47	4.911	3.05e-09	1.98e-07
comp80002_c0	5888.7	78	6.026	1.53e-30	3.48e-28
comp80019_c0	6009.58	261	4.3128	5.01e-28	1.04e-25
comp80032_c0	722.98	1708.02	-1.4526	1.24e-05	0.00047091
comp80069_c1	861.38	12	5.9532	1.12e-05	0.00042871
comp80070_c0	2201.98	74	4.6828	1.05e-11	8.88e-10
comp80085_c0	1370.4	3401	-1.5237	2.24e-10	1.68e-08
comp80092_c0	1298.85	2517.54	-1.1671	3.39e-06	0.00014387
comp80118_c0	2148	4866	-1.3921	6.45e-13	6.03e-11
comp80120_c0	3405.66	1089.72	1.4317	8.34e-05	0.0026449
comp80157_c0	7629.55	2682.83	1.2955	9.88e-08	5.35e-06
comp80173_c0	3900.06	623	2.4339	5.12e-11	4.09e-09
comp80190_c0	185	831.09	-2.3798	6.31e-05	0.0020678
comp80195_c0	758.44	2777.03	-2.0847	8.08e-12	6.97e-10
comp80202_c0	4380.05	950.43	1.992	2.15e-09	1.43e-07
comp80223_c0	1983.07	92	4.2176	3.87e-10	2.81e-08
comp80239_c0	2134.71	351	2.3922	1.59e-06	7.09e-05
comp80248_c0	1561	2952.97	-1.132	7.91e-07	3.71e-05
comp80255_c0	3825.36	1321.52	1.3211	0.00011845	0.0036604
comp80257_c0	2570	169	3.7144	1.15e-11	9.75e-10
comp80289_c0	875	10	6.2389	9.64e-06	0.00037363
comp80319_c0	26	1305.99	-5.8628	2e-10	1.51e-08
comp80364_c0	747	1673	-1.3756	2.84e-05	0.0010025
comp80461_c0	1945	115	3.8678	1.93e-09	1.29e-07
comp80510_c0	443	2517.97	-2.7192	1.26e-13	1.25e-11
comp80519_c0	1751.11	138	3.4532	6.04e-08	3.38e-06
comp80525_c0	559	1303	-1.4332	0.0001528	0.0046154
comp80556_c0	938.99	2282.31	-1.4936	2.81e-07	1.42e-05
comp80557_c0	661	2092.43	-1.8748	2.1e-08	1.23e-06
comp83939_c0	2029	423	2.0497	3.07e-05	0.001077
comp84176_c0	1646.98	3121.83	-1.1349	3.68e-07	1.83e-05
comp84226_c0	9025.52	3418.77	1.1882	1.21e-07	6.45e-06
comp84253_c0	565	3803.8	-2.9634	3.5e-21	5.48e-19
comp84313_c0	18512.7	1097.26	3.8642	1.51e-76	9.55e-74
comp84315_c0	1072	16	5.8538	9.64e-07	4.44e-05
comp84318_c0	5372.01	594.36	2.9637	2.22e-18	3e-16
comp84442_c0	1875	3801.88	-1.2321	3.59e-09	2.31e-07
comp84468_c0	9	561	-6.1742	3.31e-05	0.0011505
comp84486_c0	1197.94	120	3.1071	2.21e-05	0.00080055
comp84503_c0	22	1248	-6.0383	5.47e-10	3.87e-08
comp84512_c0	2152.83	198.45	3.2271	6.45e-09	4.01e-07
comp84678_c0	3961.99	931.56	1.8762	5.95e-08	3.34e-06
comp84737_c0	68	1046	-4.1555	3.41e-08	1.96e-06
comp84867_c0	1590.53	12055.8	-3.1345	2.99e-66	1.55e-63
comp84957_c1	1183	8973.58	-3.1355	8.68e-50	3.33e-47
comp85027_c1	1530.89	2929.82	-1.1488	6.94e-07	3.3e-05
comp85039_c0	1963.22	374	2.1798	1.71e-05	0.00063117
comp85146_c0	71	3661.6	-5.9008	1.8e-26	3.51e-24
comp85229_c1	1793.02	156	3.3105	7.95e-08	4.38e-06
comp85234_c2	2380.31	220.07	3.2228	1.06e-09	7.31e-08
comp85282_c0	870.49	9934.94	-3.7249	1.89e-61	8.74e-59
comp85295_c0	4470.86	9204.82	-1.2542	1.63e-20	2.45e-18
comp85298_c0	2026.27	227	2.9457	8.69e-08	4.76e-06
comp85313_c0	3063.28	8458.56	-1.6776	3.6e-26	6.92e-24
comp85460_c0	258.68	886.55	-1.9893	0.00016475	0.0049296
comp85497_c0	8133.89	2656.36	1.4022	2.55e-09	1.68e-07
comp85546_c0	863	1765.77	-1.2452	5.16e-05	0.0017251
comp85568_c0	1920.07	4224.83	-1.35	4.78e-11	3.84e-09
comp85618_c0	623	2302.94	-2.0985	4.16e-10	3e-08
comp85703_c0	689	2370.91	-1.9952	6.78e-10	4.77e-08
comp85750_c0	31032.4	7171.09	1.9012	4.13e-53	1.71e-50
comp85927_c0	1255.03	184	2.5576	0.00011619	0.0035972
comp86053_c0	7704.61	2745.3	1.2764	1.34e-07	7.11e-06
comp86083_c0	1129.01	4727.19	-2.2782	9.8e-21	1.48e-18
comp86091_c0	83	1867.29	-4.704	4.76e-14	4.93e-12
comp86093_c0	5168.4	191	4.5458	4.76e-25	8.67e-23
comp86136_c0	1466.89	252	2.329	9.48e-05	0.0029814
comp86137_c0	1361	2377	-1.0168	3.39e-05	0.0011772
comp86216_c0	537.09	3112.36	-2.7471	1.27e-16	1.55e-14
comp86219_c0	15433.1	60992.3	-2.1949	9.66e-238	2.36e-234
comp86270_c0	1622.62	4991.53	-1.8335	1.24e-17	1.6e-15
comp86289_c0	1109.97	24.41	5.2946	7.7e-07	3.62e-05
comp86300_c0	2682.72	586	1.9824	3.06e-06	0.00013122
comp86342_c0	851	3542.97	-2.27	7.05e-16	8.16e-14
comp86345_c0	4445.6	1220.85	1.6522	2.73e-07	1.38e-05
comp86379_c0	751.01	36	4.1704	0.00012448	0.0038338
comp86515_c0	5929.97	10983	-1.1015	7.7e-21	1.18e-18
comp86560_c0	152	1051	-3.0019	6e-07	2.88e-05
comp86569_c0	37767.9	6114.48	2.4145	7.47e-92	6.26e-89
comp86607_c0	766.96	33	4.3263	8.68e-05	0.0027459
comp86631_c0	2643.28	31435.8	-3.7843	5.38e-192	1.01e-188
comp86664_c0	1298.98	2392.59	-1.0935	1.36e-05	0.00051166
comp86734_c0	899	18	5.4299	8.11e-06	0.00031904
comp86803_c0	4048.79	293	3.5762	5.53e-17	6.85e-15
comp86814_c0	6919.69	20854.8	-1.8039	3.47e-67	1.87e-64
comp86850_c0	1907.47	14	6.8778	9.55e-11	7.4e-09
comp86854_c0	774.06	2148.34	-1.685	8.97e-08	4.89e-06
comp86856_c0	6	587.95	-6.8269	2.91e-05	0.0010263
comp86922_c0	1717.51	357	2.054	0.00012244	0.003778
comp86922_c1	7700.57	1463.01	2.1837	1.49e-17	1.91e-15
comp86971_c0	3620.59	33229.8	-3.4105	2.54e-190	4.69e-187
comp87013_c1	2598.19	349.17	2.6832	1.05e-08	6.41e-07
comp87016_c0	3246.58	1048	1.419	0.00013995	0.0042692
comp87076_c0	965.27	60.99	3.772	2.84e-05	0.0010025
comp87091_c1	3458.03	776.28	1.943	1.86e-07	9.67e-06
comp87093_c0	14667.9	5238.54	1.2731	3.95e-13	3.75e-11
comp87219_c0	9509	288	4.8328	5.51e-46	1.94e-43
comp87228_c0	5799.84	2177.03	1.2013	1.76e-05	0.00065045
comp87277_c0	174	5390.05	-5.1655	3.37e-38	9.71e-36
comp87307_c0	4185.86	1057.32	1.7728	1.1e-07	5.91e-06
comp87335_c0	29386.2	12682.2	1	3.64e-15	4.06e-13
comp87380_c1	564.87	1688.76	-1.7923	9.13e-07	4.23e-05
comp87458_c0	1568	3616.98	-1.4182	3.63e-10	2.65e-08
comp87511_c0	70	7449.37	-6.9459	1.09e-49	4.15e-47
comp87539_c0	2810.36	18	7.0743	5.26e-15	5.82e-13
comp87542_c0	6107	10842.8	-1.0405	2.67e-19	3.8e-17
comp87630_c0	224	4172.71	-4.4317	6.03e-29	1.3e-26
comp87631_c0	80110.3	303518	-2.134	0	0
comp87687_c0	896.86	9356.04	-3.5953	8.49e-57	3.71e-54
comp87719_c1	168946	50267.9	1.5365	1.32e-193	2.56e-190
comp87720_c0	12438.5	863.42	3.6363	1.68e-49	6.36e-47
comp87727_c0	4454.76	840.06	2.1945	7.5e-11	5.9e-09
comp87733_c0	2256.28	408.5	2.2532	2.29e-06	0.00010006
comp87733_c1	1599	309	2.1592	0.0001168	0.0036133
comp87746_c0	4109.54	7637.64	-1.1065	4.88e-15	5.41e-13
comp87791_c0	4279.41	1172	1.6561	4.3e-07	2.12e-05
comp87826_c0	3294.95	479.47	2.5684	3.79e-10	2.75e-08
comp87865_c0	5786.92	1818.41	1.4578	1.79e-07	9.34e-06
comp87891_c1	279	1958.21	-3.0235	8.34e-12	7.18e-10
comp87937_c0	2230.23	5273.32	-1.4538	1.56e-14	1.67e-12
comp87946_c0	2226	4478.47	-1.2209	1.89e-10	1.43e-08
comp87951_c0	906.15	2598.29	-1.7321	2.33e-09	1.54e-07
comp87954_c0	2824	39	5.9658	1.8e-15	2.04e-13
comp87961_c0	2458.41	6272.43	-1.5636	2.18e-18	2.95e-16
comp88035_c0	5403.21	10323.9	-1.1464	1.34e-20	2.02e-18
comp88073_c0	11842.3	170	5.91	1.23e-59	5.67e-57
comp88158_c0	6019.65	580.63	3.1617	7.94e-22	1.27e-19
comp88166_c0	25858	6922.64	1.6889	1.15e-36	3.11e-34
comp88230_c1	2276	564	1.8004	7.27e-05	0.0023428
comp88244_c0	2915.61	7518.26	-1.5789	5.86e-22	9.46e-20
comp88288_c0	268.28	994.85	-2.1031	3.94e-05	0.0013466
comp88293_c0	3748.01	6776	-1.0666	5.61e-13	5.27e-11
comp88311_c0	14	521.03	-5.4302	5.7e-05	0.0018858
comp88339_c0	4702.31	1437.45	1.4975	1.38e-06	6.22e-05
comp88383_c1	1087	37	4.6644	1.82e-06	8.05e-05
comp88437_c0	6431.65	628.94	3.1419	4.6e-23	7.77e-21
comp88469_c0	33062.2	4367.15	2.7081	9.98e-94	8.81e-91
comp88471_c0	42771.2	17421.1	1.0835	2.2e-25	4.07e-23
comp88474_c1	850.56	1774.89	-1.2736	3.87e-05	0.0013269
comp88565_c0	706.15	3689.73	-2.5978	1.52e-18	2.09e-16
comp88635_c0	2967.95	296	3.1135	2.31e-11	1.92e-09
comp88654_c0	1905.11	116	3.8254	3.31e-09	2.14e-07
comp88672_c1	1322.99	161	2.8264	2.46e-05	0.00088114
comp88672_c3	1334.23	198	2.5401	7.64e-05	0.0024479
comp88673_c0	739.1	5200.89	-3.0272	7.94e-29	1.7e-26
comp88677_c0	705.2	10	5.9276	7.05e-05	0.0022855
comp88693_c0	2690.86	710.63	1.7086	3.76e-05	0.0012947
comp88765_c0	2724.31	4865.8	-1.0491	1.47e-09	9.98e-08
comp88766_c0	1094.1	2730.94	-1.532	1.18e-08	7.15e-07
comp88801_c0	3466	1160	1.3668	0.00014951	0.0045273
comp88819_c0	1587	113	3.5996	1.45e-07	7.67e-06
comp88866_c1	1884.28	93	4.1283	1.39e-09	9.47e-08
comp88866_c2	686	25	4.5659	0.00016277	0.0048737
comp88892_c0	1751.85	6385.9	-2.0783	4.12e-25	7.53e-23
comp88938_c0	3892.96	949	1.8241	1.55e-07	8.17e-06
comp88978_c0	14259.5	4407.31	1.4816	8.61e-17	1.06e-14
comp88984_c0	3221.65	212	3.7133	3.03e-14	3.17e-12
comp88993_c0	8364.53	25471.5	-1.8188	2.17e-82	1.54e-79
comp89014_c0	568	2556.92	-2.3828	2.18e-12	1.96e-10
comp89125_c0	7256.15	2178.78	1.5234	1.09e-09	7.49e-08
comp89132_c0	9818.65	17727.7	-1.0647	2.3e-31	5.34e-29
comp89137_c0	1733.91	245	2.6109	4.38e-06	0.00018174
comp89149_c1	365	1232	-1.9673	1.01e-05	0.00038983
comp89317_c1	21784.3	5064.66	1.8924	1.58e-37	4.44e-35
comp89318_c0	268	1497.9	-2.695	1.25e-08	7.56e-07
comp89340_c0	8294.12	427.16	4.0669	1.29e-36	3.45e-34
comp89385_c0	15.69	732.98	-5.7582	1.84e-06	8.17e-05
comp89403_c0	172	965.27	-2.7008	4.77e-06	0.00019673
comp89405_c0	1945.44	3867.92	-1.2038	4.39e-09	2.8e-07
comp89425_c0	6058.05	19	8.1044	2.02e-28	4.26e-26
comp89446_c0	659	2823	-2.3112	3.64e-13	3.48e-11
comp89488_c0	42	773	-4.4143	1.57e-06	7.02e-05
comp89493_c0	2290.59	576.5	1.778	8.24e-05	0.0026217
comp89504_c0	28015.2	3914.91	2.6268	1.05e-76	6.73e-74
comp89513_c0	6556.6	1873	1.5953	1.47e-09	9.93e-08
comp89558_c0	21942.1	4889.49	1.9536	1e-39	3e-37
comp89587_c0	2	2266.97	-10.359	2.58e-11	2.13e-09
comp89593_c0	1451	4641.98	-1.89	5.12e-17	6.36e-15
comp89597_c0	1364.99	12815.6	-3.4433	4.64e-75	2.87e-72
comp89615_c0	1101.86	5070.87	-2.4146	2.44e-23	4.18e-21
comp89632_c1	143	824	-2.7389	2.11e-05	0.00076776
comp89658_c0	4667.1	883.99	2.1881	2.95e-11	2.42e-09
comp89670_c0	4484.86	1136.92	1.7676	4.22e-08	2.4e-06
comp89678_c0	803.15	2659	-1.9395	1.23e-10	9.48e-09
comp89684_c0	50	582.4	-3.7543	5.98e-05	0.0019683
comp89721_c0	378	1140.56	-1.8056	5.09e-05	0.001703
comp89743_c0	243	1484.51	-2.8233	7.31e-09	4.54e-07
comp89796_c0	18	490.24	-4.9797	0.00010157	0.0031839
comp89799_c0	340.03	2009.96	-2.7757	2.38e-11	1.97e-09
comp89818_c0	5737	1387	1.836	1.51e-10	1.15e-08
comp89843_c0	6335	19	8.1689	1.78e-29	3.91e-27
comp89991_c0	1065	1960.74	-1.0929	8.26e-05	0.0026237
comp90007_c0	1248.95	42	4.6819	3.04e-07	1.53e-05
comp90013_c0	1472	7	7.5039	2.34e-08	1.36e-06
comp90045_c0	2602.42	5345.08	-1.2507	1.64e-12	1.48e-10
comp90125_c0	24477.8	6012.63	1.8131	3.74e-39	1.1e-36
comp90165_c0	549881	3475.68	7.0934	0	0
comp90177_c0	24104.9	7263.33	1.5183	1.64e-28	3.48e-26
comp90191_c0	34748.8	13829.5	1.1169	2.79e-22	4.56e-20
comp90198_c0	465864	10746.5	5.2257	0	0
comp90206_c0	2199.21	449	2.0799	1.14e-05	0.00043463
comp90217_c0	18625.7	202.99	6.3074	1.44e-92	1.25e-89
comp90218_c0	7709.35	1995.59	1.7375	1.44e-12	1.31e-10
comp90225_c0	652	1682.03	-1.5796	5.19e-06	0.0002126
comp90337_c0	700	4231.98	-2.8082	1.98e-22	3.26e-20
comp90340_c1	13614.5	4711.13	1.3187	4.2e-13	3.98e-11
comp90370_c0	331	2222.99	-2.9599	5.27e-13	4.97e-11
comp90423_c0	321	1069.1	-1.9481	4.3e-05	0.0014557
comp90458_c0	624	4975.03	-3.2074	8.01e-29	1.71e-26
comp90460_c0	2097	3993.96	-1.1418	7.79e-09	4.82e-07
comp90471_c0	102105	144	9.2575	0	0
comp90497_c0	1453.81	136	3.2058	2e-06	8.82e-05
comp90558_c0	63115.1	439	6.9553	1.7e-302	5.64e-299
comp90642_c0	1101.2	6248.6	-2.7168	1.82e-31	4.26e-29
comp90687_c0	50297.9	7724.1	2.4907	5.73e-127	7.21e-124
comp90697_c0	1583.28	74.14	4.2042	2.31e-08	1.35e-06
comp90730_c0	1005	38	4.5127	5.38e-06	0.00021937
comp90730_c1	2299.09	49	5.3398	1.07e-12	9.78e-11
comp90735_c0	9862.57	19411.5	-1.1892	6.25e-39	1.83e-36
comp90746_c0	1021	1952.03	-1.1473	5.17e-05	0.0017278
comp90747_c0	138	932	-2.968	2.89e-06	0.00012417
comp90804_c0	28224.4	2713.22	3.1666	3.66e-96	3.38e-93
comp90805_c1	1131.1	2016.02	-1.0461	0.00010217	0.0031989
comp90820_c0	1324	49	4.5437	1.68e-07	8.8e-06
comp90832_c1	20	652	-5.2391	6.88e-06	0.00027372
comp90884_c0	128.56	1908.79	-4.1045	1.05e-13	1.05e-11
comp90889_c0	1533.01	269	2.2984	7.74e-05	0.0024751
comp90889_c1	2271.65	410	2.2577	2.05e-06	9.01e-05
comp90889_c2	2389.48	559	1.8835	2.41e-05	0.00086667
comp90898_c0	285	2314.16	-3.2338	2.53e-14	2.66e-12
comp90938_c0	53205.6	93777	-1.03	4.51e-152	6.92e-149
comp90941_c0	1367.23	2407.98	-1.0289	2.64e-05	0.00093797
comp90962_c0	1787.99	360	2.1	6.67e-05	0.0021765
comp90964_c0	120	2009	-4.2777	1.41e-14	1.51e-12
comp90997_c0	1	694	-9.6511	9.89e-05	0.003103
comp91064_c0	1244	21	5.6761	1.37e-07	7.27e-06
comp91090_c0	2	577.16	-8.3851	0.00011498	0.0035636
comp91120_c0	18774.3	7827.71	1.0498	2.88e-11	2.36e-09
comp91137_c0	8613.7	2456.81	1.5975	3.89e-12	3.43e-10
comp91142_c0	49	3963.83	-6.5503	7.25e-28	1.49e-25
comp91142_c1	71	5238.62	-6.4175	1.62e-36	4.33e-34
comp91172_c0	5121.86	20868.5	-2.2389	2.89e-84	2.1e-81
comp91177_c0	4669.01	1299.75	1.6326	1.86e-07	9.67e-06
comp91201_c0	2191.99	4271.03	-1.1747	1.24e-09	8.46e-08
comp91207_c0	58	817.08	-4.0287	1.28e-06	5.79e-05
comp91207_c1	106.87	976.56	-3.4042	4.64e-07	2.27e-05
comp91225_c0	6883.56	2834.62	1.0677	4.02e-05	0.0013688
comp91255_c0	723	1852	-1.5693	1.9e-06	8.43e-05
comp91308_c0	5853.98	1520.32	1.7327	7.52e-10	5.26e-08
comp91339_c0	6060.33	13703.1	-1.3894	1.86e-33	4.67e-31
comp91345_c1	18580.6	1431	3.4864	2.47e-70	1.42e-67
comp91377_c0	1105.97	3039	-1.6706	2.49e-10	1.86e-08
comp91380_c0	11804.6	2527.99	2.011	4.05e-23	6.87e-21
comp91415_c0	1757.78	8867.44	-2.5471	1.55e-41	4.87e-39
comp91445_c0	2102.24	339.76	2.417	1.6e-06	7.14e-05
comp91457_c0	530.99	1412.13	-1.6234	2.21e-05	0.00080028
comp91490_c0	2321.01	556.52	1.8479	4.2e-05	0.0014264
comp91493_c0	5916.06	1260.96	2.0178	2.08e-12	1.86e-10
comp91496_c0	367	1881	-2.57	4.28e-10	3.07e-08
comp91526_c0	2781.9	18479.9	-2.9441	8.48e-96	7.73e-93
comp91530_c1	105	3864.44	-5.4141	5.92e-28	1.22e-25
comp91559_c0	2644.96	130	4.1343	7.01e-13	6.54e-11
comp91579_c0	1511.68	3725.64	-1.5136	3.74e-11	3.03e-09
comp91607_c0	5387.41	1581.81	1.5557	8.49e-08	4.65e-06
comp91677_c0	1186	7	7.1922	4.11e-07	2.03e-05
comp91680_c0	3326.98	322	3.1568	9.94e-13	9.14e-11
comp91682_c0	2539.78	7238.27	-1.7233	2.77e-23	4.73e-21
comp91699_c0	2436	5917.89	-1.4929	1.36e-16	1.65e-14
comp91709_c0	3790.69	293.27	3.4798	1.24e-15	1.42e-13
comp91720_c1	563	1627	-1.7433	2.1e-06	9.21e-05
comp91763_c0	33	7620.74	-8.0636	3.58e-46	1.27e-43
comp91860_c0	3402.36	818.31	1.8435	7.45e-07	3.52e-05
comp91875_c0	1626.94	4497.42	-1.6793	1.16e-14	1.25e-12
comp91931_c0	2929.26	803	1.6548	2.93e-05	0.0010296
comp91940_c0	35	748	-4.6299	1.93e-06	8.53e-05
comp91940_c3	28	482	-4.3178	0.0001591	0.0047778
comp91978_c1	9750.22	1850.02	2.1856	7.81e-22	1.25e-19
comp91986_c0	697.92	1814.04	-1.5904	2.02e-06	8.91e-05
comp91989_c0	20150.9	93	7.5471	1.38e-94	1.25e-91
comp91991_c0	1546.58	3465.68	-1.3764	1.67e-09	1.12e-07
comp91999_c0	506.98	1409.15	-1.6871	1.47e-05	0.0005497
comp92010_c1	1129.89	3070.69	-1.6547	2.53e-10	1.87e-08
comp92016_c0	1501	2637.22	-1.0254	1.14e-05	0.00043517
comp92050_c0	8340.98	2881.03	1.3213	1.31e-08	7.89e-07
comp92053_c0	8940.67	80	6.5919	4.27e-45	1.45e-42
comp92091_c0	828.46	3644.01	-2.3493	8.42e-17	1.04e-14
comp92101_c0	2298.9	4615.67	-1.2179	1.07e-10	8.25e-09
comp92105_c0	2579.14	4544.67	-1.0296	7.62e-09	4.72e-07
comp92122_c0	1684	3192	-1.1349	2.72e-07	1.38e-05
comp92156_c0	9882.19	3538.88	1.2692	2.89e-09	1.88e-07
comp92197_c0	16113.8	2867	2.2784	3.85e-37	1.07e-34
comp92242_c0	206	11517.2	-6.0173	2.64e-79	1.74e-76
comp92269_c0	10187.2	4177.67	1.0737	4.96e-07	2.41e-05
comp92285_c3	1064	72	3.673	1.39e-05	0.0005234
comp92297_c1	6515.42	20714	-1.881	7.7e-70	4.35e-67
comp92318_c0	11241.2	2663.83	1.8649	1.04e-19	1.52e-17
comp92319_c0	1204.31	2407.71	-1.2118	3.33e-06	0.00014166
comp92355_c0	4512.05	1682.67	1.2107	0.00013458	0.0041159
comp92375_c1	2013.98	6744.39	-1.956	7.23e-25	1.3e-22
comp92411_c0	6743.4	2187.3	1.412	4.7e-08	2.66e-06
comp92413_c0	263	1271.56	-2.4858	4.33e-07	2.13e-05
comp92434_c0	982.17	80	3.4056	5.58e-05	0.0018482
comp92455_c0	896.74	1801.54	-1.2188	5.44e-05	0.0018084
comp92469_c0	5000.98	257	4.0701	9.52e-23	1.59e-20
comp92499_c0	1950.27	1	10.717	1.05e-07	5.67e-06
comp92515_c0	2048.54	7045.02	-1.9943	2.03e-26	3.95e-24
comp92551_c0	46859.5	9509.33	2.0886	6.47e-92	5.48e-89
comp92619_c0	1577.37	4	8.411	2.71e-08	1.57e-06
comp92628_c0	185	930.86	-2.5434	1.24e-05	0.0004692
comp92633_c0	321.99	993	-1.8371	0.00013507	0.0041294
comp92651_c0	5579.51	2168.01	1.1515	5.77e-05	0.0019056
comp92655_c0	621	1595.01	-1.5732	9.56e-06	0.00037082
comp92711_c0	152	3251.08	-4.6311	3.23e-23	5.52e-21
comp92728_c0	925	1944.96	-1.2845	1.49e-05	0.00055625
comp92730_c1	1283	125	3.1472	9.81e-06	0.00037981
comp92762_c0	2966.12	10075.4	-1.9765	1.01e-36	2.75e-34
comp92769_c0	1675	3282.05	-1.1827	8.9e-08	4.85e-06
comp92800_c0	2108	4648.49	-1.3532	4.87e-12	4.26e-10
comp92803_c1	18417.2	389	5.3528	2.05e-90	1.62e-87
comp92875_c0	27363.9	598	5.3037	4.4e-133	5.89e-130
comp92946_c4	1609.16	188.34	2.8826	2.49e-06	0.00010813
comp92957_c0	338.9	1670.98	-2.5141	5.72e-09	3.59e-07
comp92959_c0	3284	11987.9	-2.0804	1.05e-45	3.63e-43
comp92960_c0	7712.83	2419.67	1.4601	1.59e-09	1.07e-07
comp92974_c0	243	6907.6	-5.0415	2.61e-48	9.64e-46
comp92986_c0	1790	3806.19	-1.3007	1.04e-09	7.14e-08
comp92996_c0	3392.77	15739.8	-2.4262	3.67e-69	2.06e-66
comp93006_c0	55222.6	4368.2	3.4478	4.51e-203	9.14e-200
comp93033_c0	1698	60	4.6104	2.72e-09	1.78e-07
comp93041_c0	4199.28	1335.94	1.44	1.11e-05	0.00042758
comp93100_c0	584	1852.84	-1.878	1.3e-07	6.94e-06
comp93103_c0	1067.35	2268.1	-1.2998	2.48e-06	0.00010766
comp93139_c0	6403	1175.89	2.2327	2.64e-15	2.97e-13
comp93171_c0	989.49	2520.89	-1.5615	3.01e-08	1.74e-06
comp93202_c0	2066.1	205	3.1209	2.34e-08	1.36e-06
comp93203_c0	3938.18	817.16	2.0565	5.81e-09	3.63e-07
comp93212_c0	45334	1214	5.0104	3.05e-215	6.83e-212
comp93246_c0	16	2064.45	-7.2239	1.15e-14	1.24e-12
comp93247_c0	1670.91	3112.38	-1.1097	5.52e-07	2.67e-05
comp93260_c0	65580	1100.02	5.6853	0	0
comp93261_c0	7657	2278.72	1.5362	2.77e-10	2.05e-08
comp93263_c0	27134.9	6838.75	1.776	9.01e-42	2.87e-39
comp93316_c0	440	1146	-1.5933	0.00015659	0.0047159
comp93338_c0	7667.4	48	7.1072	4.15e-38	1.19e-35
comp93350_c0	503	3573.04	-3.0408	2.24e-20	3.33e-18
comp93367_c0	4616.26	820	2.2807	9.09e-12	7.79e-10
comp93367_c1	2054.96	369.9	2.2616	6.12e-06	0.00024583
comp93377_c0	1202.96	2729.17	-1.3942	7.04e-08	3.9e-06
comp93390_c0	2727.7	291.9	3.0118	3.17e-10	2.33e-08
comp93407_c0	1388.05	2472.88	-1.0454	1.7e-05	0.00062747
comp93426_c0	168	1305	-3.1698	1.34e-08	8.09e-07
comp93430_c0	3364.02	101	4.8454	2.42e-17	3.07e-15
comp93437_c0	16833.5	5306.66	1.4531	6.96e-19	9.76e-17
comp93516_c0	1893	3857	-1.2391	2.44e-09	1.61e-07
comp93522_c0	3774.03	935.17	1.8005	3.24e-07	1.63e-05
comp93525_c0	10382.1	1501.93	2.5769	7.92e-29	1.7e-26
comp93534_c1	1241	117	3.1946	1.17e-05	0.00044512
comp93547_c0	4762.58	8411.46	-1.0329	3.41e-15	3.82e-13
comp93549_c1	1014	6133.99	-2.8091	8.8e-32	2.08e-29
comp93556_c0	142141	55530	1.1437	1.76e-90	1.41e-87
comp93572_c2	366902	33503.3	3.2407	0	0
comp93574_c1	6957.74	2694.61	1.1562	6.43e-06	0.00025678
comp93576_c0	956	1869.82	-1.1801	5.55e-05	0.0018425
comp93592_c0	10456.8	2994.16	1.5919	2.48e-14	2.61e-12
comp93620_c0	4207.82	7458.97	-1.0382	1.01e-13	1.02e-11
comp93647_c0	9269.12	2536.98	1.657	9.8e-14	9.87e-12
comp93648_c0	4618.36	1226	1.7011	7.5e-08	4.14e-06
comp93648_c1	2350.72	578.97	1.8092	5.15e-05	0.0017223
comp93657_c0	17474.9	51275.2	-1.7653	1.41e-158	2.39e-155
comp93739_c0	536965	97131.3	2.2545	0	0
comp93771_c0	706.26	2298.01	-1.9144	2.84e-09	1.85e-07
comp93783_c0	951.93	79.88	3.3626	8.06e-05	0.00257
comp93786_c0	747.51	8268.97	-3.6799	4.27e-51	1.69e-48
comp93813_c0	25649.3	9873.14	1.165	2.43e-18	3.27e-16
comp93840_c0	11766.7	3971.46	1.3547	4.37e-12	3.82e-10
comp93904_c0	1	852	-9.947	2.44e-05	0.00087507
comp93940_c0	1529	3127.32	-1.2447	7.2e-08	3.98e-06
comp93980_c0	2348.44	5790.55	-1.5143	1.61e-16	1.95e-14
comp93993_c0	51	3124.18	-6.1492	1.12e-22	1.87e-20
comp94017_c0	3846.91	0	7.4393	1.44e-19	2.08e-17
comp94028_c0	6387.04	965	2.5142	8.35e-18	1.08e-15
comp94040_c0	881.88	2810.88	-1.8847	7.32e-11	5.78e-09
comp94043_c1	37875.2	97291.5	-1.5734	2.39e-262	6.61e-259
comp94051_c0	6963.2	2377.15	1.3382	1.43e-07	7.56e-06
comp94057_c1	4190	1406	1.363	3.22e-05	0.0011221
comp94146_c0	2947.9	5512.15	-1.1152	2.32e-11	1.93e-09
comp94157_c0	1505.28	4283.75	-1.7212	2.14e-14	2.27e-12
comp94179_c0	3440.55	7112.37	-1.26	2.75e-16	3.27e-14
comp94191_c3	1518.94	70	4.2273	4.2e-08	2.39e-06
comp94208_c0	917.78	2759.63	-1.8006	3.13e-10	2.3e-08
comp94240_c0	14942.6	3502.16	1.8808	5.16e-26	9.82e-24
comp94248_c0	44	995.18	-4.7117	3.7e-08	2.13e-06
comp94248_c1	189	3406.88	-4.3843	7.56e-24	1.32e-21
comp94256_c0	5554.51	1446.05	1.7292	2.17e-09	1.44e-07
comp94261_c0	9856.85	3835	1.1496	9.48e-08	5.15e-06
comp94266_c0	1079	10679.2	-3.5194	9.83e-64	4.74e-61
comp94301_c0	588	1748.76	-1.7848	6.23e-07	2.98e-05
comp94309_c0	21458	7893.07	1.2305	2.42e-17	3.07e-15
comp94315_c0	1772.18	4500.82	-1.557	1.45e-13	1.44e-11
comp94319_c0	81	732.03	-3.3882	1.32e-05	0.00049743
comp94329_c0	14438.5	4954.4	1.3308	4.89e-14	5.06e-12
comp94337_c0	6579.93	1453	1.9667	3.82e-13	3.65e-11
comp94350_c1	7504	3222.98	1.007	6.15e-05	0.0020216
comp94369_c0	2455.34	38	5.8015	1.25e-13	1.25e-11
comp94383_c0	2552.09	56	5.2978	6.59e-14	6.71e-12
comp94400_c0	4709.3	766	2.4078	7.93e-13	7.35e-11
comp94403_c0	7536.57	1367.99	2.2495	6.32e-18	8.33e-16
comp94419_c1	152139	71	10.853	0	0
comp94420_c0	17860.7	58	8.0542	9.77e-81	6.7e-78
comp94461_c0	49	1343	-4.9888	1.24e-10	9.56e-09
comp94473_c0	7264.2	1788.89	1.8094	1.09e-12	1e-10
comp94479_c0	8719.74	2344.45	1.6827	2.48e-13	2.41e-11
comp94488_c0	10653.8	257	5.1611	1.48e-52	6.12e-50
comp94494_c0	10114.2	2459.31	1.8277	2.42e-17	3.07e-15
comp94513_c3	964.87	10858.8	-3.7047	8.66e-67	4.57e-64
comp94531_c0	2694.45	4721.82	-1.0217	4.63e-09	2.94e-07
comp94546_c0	6679.45	2489.47	1.2116	3.34e-06	0.00014174
comp94572_c0	43816.3	12532.2	1.5935	5.11e-55	2.19e-52
comp94574_c0	534.04	1358.24	-1.559	4.83e-05	0.0016219
comp94578_c0	1097	2701.06	-1.5123	1.82e-08	1.07e-06
comp94584_c0	493.06	2083.39	-2.2914	5.06e-10	3.6e-08
comp94610_c0	75	1059	-4.032	3.49e-08	2.01e-06
comp94635_c0	1	1138.49	-10.365	2.32e-06	0.00010095
comp94640_c0	18101.6	73168.7	-2.2274	4.24e-289	1.26e-285
comp94649_c0	9755.46	4098.13	1.0389	2.16e-06	9.44e-05
comp94651_c0	1246.99	0	5.8141	1.28e-07	6.81e-06
comp94657_c1	7146.13	2385.92	1.3703	4.8e-08	2.71e-06
comp94658_c0	1956	87	4.2784	4.22e-10	3.04e-08
comp94704_c0	1754	9	7.3942	9.38e-10	6.5e-08
comp94731_c0	2034.23	7952.37	-2.1792	2.39e-32	5.76e-30
comp94737_c0	12176.7	1410.08	2.898	1.32e-38	3.81e-36
comp94742_c0	6030.94	1715	1.6019	5.8e-09	3.63e-07
comp94763_c0	977.02	2861.85	-1.7628	2.43e-10	1.81e-08
comp94766_c0	6084.47	949.95	2.4669	1.23e-16	1.5e-14
comp94774_c3	92	857.02	-3.4319	2.19e-06	9.58e-05
comp94786_c0	1123	2652	-1.452	5.2e-08	2.93e-06
comp94825_c0	639.97	1442.01	-1.3843	9.57e-05	0.003008
comp94840_c0	60277.3	18670.2	1.4786	2e-65	1.02e-62
comp94855_c1	3517.2	22750.6	-2.9057	2.99e-116	3.4e-113
comp94865_c0	1700.5	3075.89	-1.0674	1.18e-06	5.36e-05
comp94891_c0	285	2804.87	-3.5112	6.09e-18	8.05e-16
comp94891_c1	50	618.93	-3.8421	3.12e-05	0.001094
comp94894_c0	44	1118	-4.8796	4.68e-09	2.97e-07
comp94912_c0	13355.1	172	6.0665	4.78e-67	2.54e-64
comp94947_c0	1535.08	2953.91	-1.1566	5.61e-07	2.71e-05
comp94959_c0	8881	443.08	4.1128	2.18e-39	6.49e-37
comp94984_c0	1755.85	3711.31	-1.2921	1.94e-09	1.29e-07
comp94993_c0	1461.74	2970.43	-1.2353	1.74e-07	9.09e-06
comp95022_c0	4075	381	3.2066	1.73e-15	1.96e-13
comp95032_c0	2042.04	3966.99	-1.1703	5.17e-09	3.26e-07
comp95098_c0	850.55	1686.61	-1.2	0.0001098	0.0034147
comp95141_c0	345	4540.17	-3.9304	7.74e-30	1.73e-27
comp95239_c0	58.52	569.39	-3.4947	0.00010331	0.0032322
comp95249_c1	10208.2	3718.86	1.2445	3.37e-09	2.18e-07
comp95249_c2	11267.2	3994.24	1.2838	1.4e-10	1.07e-08
comp95257_c0	1341.57	2898.16	-1.3235	7.34e-08	4.05e-06
comp95268_c0	764	1682.14	-1.351	3.3e-05	0.0011469
comp95284_c0	5451.81	1289	1.8682	2.37e-10	1.77e-08
comp95299_c1	1326.5	188.74	2.6008	6.16e-05	0.0020244
comp95317_c0	24	2168.93	-6.7101	7.78e-16	8.99e-14
comp95320_c0	4097.8	1229.61	1.5243	4.58e-06	0.00018946
comp95331_c0	4200.64	481	2.9142	1.9e-14	2.02e-12
comp95332_c0	1992.15	207.07	3.0538	6.03e-08	3.38e-06
comp95342_c0	2509.62	73.99	4.8717	2.37e-13	2.31e-11
comp95370_c0	4516.9	694.77	2.4884	7.13e-13	6.65e-11
comp95379_c0	91	2673.99	-5.0893	9.63e-20	1.4e-17
comp95393_c0	3906.01	1101.96	1.6133	2.4e-06	0.00010451
comp95394_c0	4470.3	1064.11	1.8584	1.12e-08	6.8e-07
comp95415_c0	1905.25	5439.11	-1.7257	6.46e-18	8.5e-16
comp95435_c1	1250.51	2232	-1.0481	4.26e-05	0.0014423
comp95477_c0	38	4978.17	-7.2458	4.51e-33	1.11e-30
comp95496_c0	5870.5	148.01	5.0974	1.28e-29	2.84e-27
comp95496_c1	1245.79	50	4.4267	4.72e-07	2.31e-05
comp95525_c0	713.63	32	4.2667	0.00016383	0.0049038
comp95531_c0	6029.96	12202	-1.2292	4.61e-26	8.82e-24
comp95547_c0	5185.31	1627.98	1.459	7.62e-07	3.59e-05
comp95558_c0	7096.88	2903.66	1.077	2.54e-05	0.00090806
comp95590_c0	1723.02	174	3.0955	3.83e-07	1.9e-05
comp95645_c0	1762.93	5307.64	-1.8024	2.52e-18	3.39e-16
comp95646_c0	377.21	1181.65	-1.8597	2.76e-05	0.00097894
comp95657_c0	2589.85	4668.43	-1.0624	2.38e-09	1.57e-07
comp95659_c0	14714.6	5483.51	1.2118	5.15e-12	4.49e-10
comp95661_c0	1282	11220.8	-3.342	1.17e-64	5.77e-62
comp95719_c0	268.89	2482.53	-3.419	8.36e-16	9.64e-14
comp95735_c0	5181.97	1843	1.2791	1.46e-05	0.00054697
comp95736_c0	5003.87	1095.87	1.9787	1.97e-10	1.49e-08
comp95749_c0	5094.52	1357.11	1.6961	1.76e-08	1.04e-06
comp95763_c0	2490.95	4823.66	-1.1657	1.31e-10	1.01e-08
comp95780_c0	2997	11188.8	-2.1128	1.89e-43	6.23e-41
comp95819_c0	10449.8	3774.45	1.2568	1.5e-09	1.02e-07
comp95856_c0	66	583	-3.3553	0.00010643	0.0033224
comp95877_c0	9760.05	3903.17	1.1099	3.25e-07	1.63e-05
comp95887_c0	1486.87	3343.86	-1.3815	2.96e-09	1.93e-07
comp95900_c0	2754.05	787.99	1.593	9.06e-05	0.002854
comp95922_c0	1591.99	2895.01	-1.0751	2.19e-06	9.57e-05
comp95934_c0	4331.12	106.87	5.1285	2.53e-22	4.16e-20
comp95935_c0	3520.74	86	5.1431	1.86e-18	2.52e-16
comp95947_c0	232	2906.16	-3.8592	1.65e-19	2.38e-17
comp95961_c0	5787.88	2208.4	1.1777	2.69e-05	0.00095655
comp95973_c0	1199.33	149	2.7965	6.59e-05	0.0021524
comp95976_c0	2660	5710.96	-1.3146	5.26e-14	5.41e-12
comp96011_c0	976.1	1976.97	-1.2305	2.11e-05	0.0007679
comp96074_c0	16057.5	5321.03	1.3812	1.62e-16	1.95e-14
comp96096_c0	1394.61	2942.4	-1.2894	9.38e-08	5.1e-06
comp96099_c0	1580	2885	-1.081	2.1e-06	9.23e-05
comp96134_c0	2792.52	0	6.9772	5.49e-15	6.07e-13
comp96135_c0	2739.68	493.49	2.2606	1.79e-07	9.33e-06
comp96148_c0	1582.41	300	2.1868	0.00010889	0.0033891
comp96161_c0	3992.7	1124	1.6164	1.78e-06	7.92e-05
comp96162_c0	1146.97	2408.58	-1.2827	1.48e-06	6.64e-05
comp96198_c0	10180	22302.7	-1.3438	2.46e-51	9.84e-49
comp96198_c1	1333.81	2385	-1.0507	2.26e-05	0.00081621
comp96214_c0	6322.22	11494.4	-1.0747	3.92e-21	6.11e-19
comp96230_c0	1128	46	4.4037	1.7e-06	7.58e-05
comp96233_c0	10576.6	572.98	3.9939	1.27e-45	4.37e-43
comp96239_c0	14	1138	-6.5572	4.58e-09	2.91e-07
comp96259_c0	23632.3	10007.7	1.0273	3.33e-13	3.2e-11
comp96259_c2	13321.7	4462.22	1.3656	1.1e-13	1.1e-11
comp96322_c0	107	641.28	-2.7957	0.00015354	0.0046309
comp96326_c0	1830.14	3351.01	-1.085	3e-07	1.51e-05
comp96328_c0	7244.16	17.05	8.5186	2.2e-32	5.31e-30
comp96328_c1	895.17	5	7.2718	1.14e-05	0.00043557
comp96404_c1	30679.4	8747.34	1.598	3.06e-39	9.08e-37
comp96410_c0	8579.83	16651.6	-1.169	5.71e-33	1.4e-30
comp96415_c0	11462.6	1108.04	3.1585	5.06e-40	1.52e-37
comp96452_c0	1748.04	4331	-1.5213	8.53e-13	7.86e-11
comp96477_c0	1838.29	146	3.442	2.99e-08	1.73e-06
comp96484_c0	3156.1	7486.41	-1.4584	4.66e-20	6.89e-18
comp96493_c0	10720.2	61260.4	-2.7269	2.04e-293	6.26e-290
comp96509_c0	3908.48	1228.84	1.457	1.81e-05	0.00066522
comp96563_c0	377.02	1258.05	-1.9508	8.96e-06	0.00034948
comp96566_c0	111234	22404.3	2.0994	2.56e-217	5.89e-214
comp96587_c0	199	1123	-2.7088	7.79e-07	3.65e-05
comp96593_c0	2610.06	9840.52	-2.127	1.11e-38	3.25e-36
comp96599_c1	7014.21	13964.7	-1.2057	6.15e-29	1.33e-26
comp96599_c2	9547.27	1338	2.6227	3.13e-27	6.35e-25
comp96637_c0	978.97	2565.94	-1.6025	1.38e-08	8.29e-07
comp96645_c0	1724.09	45	5.0475	9.7e-10	6.7e-08
comp96661_c0	17120.6	1200.63	3.6216	3.25e-67	1.76e-64
comp96667_c1	320.16	1319.01	-2.2549	9.24e-07	4.27e-05
comp96685_c0	351.36	2658.64	-3.132	6.96e-16	8.06e-14
comp96703_c0	21	1272.82	-6.1338	3.93e-10	2.84e-08
comp96708_c0	3425	6062.32	-1.0361	2.12e-11	1.77e-09
comp96763_c0	777	1798.06	-1.4228	9.49e-06	0.00036833
comp96774_c0	459	1498.32	-1.9191	1.56e-06	6.99e-05
comp96819_c0	7460.63	3155.32	1.0292	4.15e-05	0.0014104
comp96822_c0	1027.99	3183.62	-1.8432	7.53e-12	6.51e-10
comp96844_c0	3529.01	160.04	4.2504	5.7e-17	7.06e-15
comp96846_c0	7676.47	2828.68	1.228	4.29e-07	2.11e-05
comp96853_c0	895	1890.73	-1.2913	1.84e-05	0.00067636
comp96864_c1	2828.89	5016.71	-1.0388	1.04e-09	7.18e-08
comp96867_c1	20250	8357.92	1.0644	2.23e-12	1.99e-10
comp96883_c0	8412.23	96768.2	-3.7363	0	0
comp96896_c0	13954.9	5424.81	1.1508	2.05e-10	1.55e-08
comp96913_c2	1470.44	3140.88	-1.3072	2.67e-08	1.55e-06
comp96968_c1	1119.28	2226.95	-1.2048	8.37e-06	0.00032796
comp96990_c0	7166.2	25	7.9508	9.51e-34	2.42e-31
comp97026_c0	6567.97	542.83	3.3846	2.76e-25	5.08e-23
comp97042_c0	1236.66	4347.97	-2.0262	3.55e-17	4.43e-15
comp97053_c0	1105.2	2018.18	-1.0811	7.27e-05	0.0023423
comp97061_c0	2666.78	550.87	2.063	1.56e-06	7e-05
comp97074_c0	3001.72	893	1.5367	7.73e-05	0.0024751
comp97075_c0	4259.15	398.97	3.2039	4.17e-16	4.9e-14
comp97078_c0	5094.07	1518.99	1.5334	2.77e-07	1.4e-05
comp97085_c0	6666	2504.02	1.2003	4.27e-06	0.00017756
comp97101_c0	1281.55	14	6.304	8.65e-08	4.73e-06
comp97111_c0	10839.3	4313.62	1.117	5.91e-08	3.32e-06
comp97131_c1	3901	84	5.325	1.8e-20	2.7e-18
comp97159_c0	1878.3	266	2.6076	1.79e-06	7.94e-05
comp97168_c0	280.93	8517.92	-5.1345	2.68e-59	1.21e-56
comp97173_c0	6230.98	2042.88	1.3965	2.06e-07	1.06e-05
comp97175_c0	7859.1	1679	2.0144	5.91e-16	6.89e-14
comp97184_c0	17422.2	5654.73	1.4111	1.71e-18	2.34e-16
comp97190_c3	1466	91	3.7976	2.3e-07	1.17e-05
comp97195_c0	5018.11	30	7.1737	1.97e-25	3.66e-23
comp97204_c0	1199.1	5452.38	-2.3972	8.25e-25	1.48e-22
comp97228_c0	8485.3	2640.35	1.4719	1.78e-10	1.35e-08
comp97230_c0	1574.9	3007.71	-1.1457	5.16e-07	2.5e-05
comp97240_c0	7334.03	2979.08	1.0874	1.51e-05	0.00056223
comp97250_c0	5477.12	1976.17	1.2584	1.18e-05	0.00044948
comp97261_c0	1385.39	65.94	4.1807	1.83e-07	9.51e-06
comp97263_c0	195.25	4499.48	-4.7387	1.1e-31	2.57e-29
comp97265_c0	2743.65	83.35	4.8285	2.09e-14	2.22e-12
comp97267_c0	10321.7	2285.98	1.9625	1.09e-19	1.59e-17
comp97274_c0	1	1251	-10.501	9.68e-07	4.46e-05
comp97288_c1	36662.9	2788.71	3.5043	1.39e-137	1.92e-134
comp97309_c0	85436.8	166332	-1.1734	0	0
comp97314_c0	25507.2	44134	-1.0033	2.87e-70	1.64e-67
comp97325_c0	1640	98	3.8525	3.71e-08	2.13e-06
comp97328_c0	1336.87	182	2.6645	4.38e-05	0.0014789
comp97336_c1	286.32	3942.72	-3.9958	2.47e-26	4.77e-24
comp97364_c0	6559.46	2123.55	1.4148	6.75e-08	3.75e-06
comp97371_c0	1303	113	3.3151	4.66e-06	0.00019259
comp97376_c0	13247.1	4509.89	1.3422	3.35e-13	3.21e-11
comp97381_c1	54942.1	3028.68	3.9688	4.97e-228	1.18e-224
comp97392_c0	11073.6	3412.95	1.4857	1.93e-13	1.89e-11
comp97405_c0	1475.47	42	4.9223	1.81e-08	1.07e-06
comp97414_c0	124	792.38	-2.8882	1.99e-05	0.00072552
comp97419_c0	190	924	-2.4942	1.6e-05	0.00059295
comp97428_c0	28152.4	11481.7	1.0816	3.48e-17	4.35e-15
comp97450_c0	4731.17	530.98	2.9432	2.98e-16	3.54e-14
comp97490_c0	2827.45	546	2.1602	2.97e-07	1.5e-05
comp97522_c1	10591.2	1963.21	2.2193	4.33e-24	7.57e-22
comp97543_c0	3126.69	15682.5	-2.5388	7.22e-72	4.31e-69
comp97546_c0	1365	56	4.395	1.43e-07	7.57e-06
comp97552_c0	1584.14	3213.06	-1.2326	5.73e-08	3.22e-06
comp97563_c0	496	1406	-1.7155	1.24e-05	0.00047143
comp97563_c1	11025	4492.11	1.083	1.28e-07	6.81e-06
comp97598_c0	903.07	1750.43	-1.1671	0.00010721	0.0033428
comp97615_c1	478	2071.34	-2.3278	4.15e-10	3e-08
comp97621_c0	1131.93	2775.02	-1.506	1.26e-08	7.64e-07
comp97627_c0	314	973.15	-1.8442	0.00015258	0.004612
comp97676_c0	7632.68	3036.3	1.1176	5.32e-06	0.00021704
comp97685_c0	2939.08	333	2.9295	1.32e-10	1.01e-08
comp97686_c0	86	6949.98	-6.5488	1.41e-47	5.12e-45
comp97688_c0	847	2270	-1.6346	6.66e-08	3.7e-06
comp97718_c0	16	7968.21	-9.1724	2.29e-42	7.36e-40
comp97739_c0	4482.58	1035.44	1.9018	5.52e-09	3.47e-07
comp97756_c0	116	29475.7	-8.2016	1.14e-170	1.98e-167
comp97759_c0	2895.04	439	2.509	7.56e-09	4.68e-07
comp97765_c1	231	2405.89	-3.5929	8.16e-16	9.42e-14
comp97786_c0	561	1674	-1.7895	1.04e-06	4.77e-05
comp97788_c0	7399.01	585.05	3.4484	9.06e-29	1.93e-26
comp97836_c0	2095	4239.91	-1.2294	4.83e-10	3.45e-08
comp97874_c0	9741.61	2	12.038	1.77e-26	3.46e-24
comp97881_c0	1267.86	185	2.5645	0.00010419	0.0032585
comp97908_c1	2077.02	13114.6	-2.8709	3.74e-67	2e-64
comp97935_c1	409	1841	-2.3826	2.55e-09	1.68e-07
comp97938_c0	1744.37	4492.19	-1.577	1.01e-13	1.01e-11
comp97938_c1	1569.2	4189.1	-1.6289	2.45e-13	2.38e-11
comp97946_c0	9710.28	3725.82	1.1696	6.77e-08	3.76e-06
comp97953_c0	6451.08	2161.27	1.3653	2.37e-07	1.21e-05
comp97958_c1	2750	768	1.6279	6.61e-05	0.0021581
comp97959_c0	11035.5	4022.53	1.2437	8.1e-10	5.64e-08
comp97988_c0	5428.71	262	4.1607	6.47e-25	1.17e-22
comp97992_c0	115	879	-3.1465	3.33e-06	0.00014166
comp97996_c1	1027	105.48	3.0711	9.52e-05	0.0029939
comp97997_c0	1931.62	7688.9	-2.2053	1.07e-31	2.52e-29
comp98013_c0	503.43	3751.52	-3.1099	1.16e-21	1.83e-19
comp98016_c0	535.22	1404.04	-1.6037	2.67e-05	0.0009483
comp98023_c0	716	1779.56	-1.5258	4.38e-06	0.00018164
comp98027_c0	6060.83	1378	1.9246	7.53e-12	6.51e-10
comp98032_c0	3234.31	16354.8	-2.5505	3.48e-75	2.17e-72
comp98073_c0	2912.23	344.01	2.8693	2.67e-10	1.98e-08
comp98089_c0	133.99	1898.98	-4.0373	1.5e-13	1.48e-11
comp98096_c0	5220.19	1805.98	1.319	7.14e-06	0.0002834
comp98105_c0	1036.16	10772.5	-3.5903	4.57e-65	2.31e-62
comp98107_c0	42279.8	14948.2	1.2877	1.09e-35	2.9e-33
comp98113_c0	541	3578.51	-2.938	6.83e-20	1e-17
comp98162_c0	2281.89	601.95	1.7102	0.00014552	0.0044131
comp98173_c0	3010.85	5377.52	-1.0491	2.06e-10	1.55e-08
comp98188_c0	1028.58	11556	-3.7022	6.24e-71	3.64e-68
comp98188_c1	657	3978.35	-2.8105	3.4e-21	5.33e-19
comp98201_c2	2913.45	6291.81	-1.3231	2.2e-15	2.48e-13
comp98229_c0	1131.34	3484.85	-1.8354	8.87e-13	8.17e-11
comp98258_c0	3941.54	1297.48	1.3907	3.89e-05	0.0013319
comp98266_c1	5489.76	18162.8	-1.9385	1.81e-63	8.7e-61
comp98276_c0	11719.3	4727.71	1.0974	3.26e-08	1.88e-06
comp98280_c0	164649	18	12.947	0	0
comp98282_c0	2506	434.98	2.3141	3.8e-07	1.89e-05
comp98290_c0	6834.36	143	5.3664	1.07e-34	2.76e-32
comp98291_c2	5913.35	756.13	2.755	1.65e-18	2.26e-16
comp98296_c0	21510	8244.64	1.1712	8.62e-16	9.92e-14
comp98297_c0	19413.5	262098	-3.9673	0	0
comp98298_c0	5115.55	243	4.1835	1.18e-23	2.05e-21
comp98300_c1	1047.01	6366.86	-2.8166	5.37e-33	1.32e-30
comp98320_c0	10348.7	4070.99	1.1337	7.24e-08	4e-06
comp98324_c0	6410.4	1976.37	1.4852	2.23e-08	1.31e-06
comp98326_c0	9388.92	1994.88	2.0223	7.23e-19	1.01e-16
comp98327_c0	790.62	2010.07	-1.5585	7.72e-07	3.62e-05
comp98328_c0	805.37	5378.7	-2.9518	3.43e-29	7.46e-27
comp98335_c0	20543.4	4547.53	1.9632	1.38e-37	3.87e-35
comp98336_c0	4477.75	9805.02	-1.3431	1.7e-23	2.92e-21
comp98337_c2	5948.81	1845.89	1.476	8.53e-08	4.67e-06
comp98346_c0	418	2172.53	-2.5901	1.65e-11	1.39e-09
comp98357_c0	3438	822	1.852	5.9e-07	2.84e-05
comp98364_c0	7090.09	2393.63	1.3543	7.72e-08	4.25e-06
comp98367_c1	2731.02	492	2.2604	1.87e-07	9.72e-06
comp98370_c1	595.83	7380.92	-3.8431	6.76e-47	2.44e-44
comp98378_c0	621	1428.99	-1.4146	8.34e-05	0.0026449
comp98378_c1	863.01	2000.99	-1.4256	2.91e-06	0.00012497
comp98379_c0	669	1720.09	-1.5747	4.23e-06	0.00017616
comp98387_c0	9446.94	401	4.3459	2.76e-43	9.02e-41
comp98391_c0	7474.75	2672.21	1.2717	2.29e-07	1.17e-05
comp98401_c0	3714.39	685	2.2266	1.85e-09	1.24e-07
comp98407_c0	3410.66	103.87	4.8249	1.56e-17	2e-15
comp98411_c0	3797.07	128	4.6784	4.36e-19	6.14e-17
comp98418_c1	14583.6	3434.95	1.8737	2.81e-25	5.16e-23
comp98423_c0	3203.48	9979.29	-1.8516	5.44e-34	1.39e-31
comp98435_c0	5848.22	1406.9	1.8432	8.71e-11	6.8e-09
comp98438_c0	269.03	987.07	-2.0877	4.52e-05	0.001522
comp98446_c0	588.98	2051.92	-2.013	7.99e-09	4.93e-07
comp98450_c2	1344.52	190	2.6107	5.26e-05	0.0017541
comp98454_c0	927	1867	-1.2224	3.86e-05	0.0013229
comp98457_c0	19294.6	69687.5	-2.065	9.34e-255	2.42e-251
comp98465_c1	14672.6	6080.11	1.0586	2.88e-09	1.88e-07
comp98466_c0	5377.22	918.52	2.3372	6.74e-14	6.85e-12
comp98473_c0	327	1465.96	-2.3768	1.09e-07	5.87e-06
comp98473_c2	257.99	1037.69	-2.2203	1.57e-05	0.00058484
comp98473_c3	8844.44	55169.6	-2.8533	6.86e-275	1.96e-271
comp98474_c0	4797.44	16045.9	-1.9542	9.21e-57	4e-54
comp98480_c0	16528.1	5893.92	1.2753	1.19e-14	1.28e-12
comp98490_c0	1428.38	2611.78	-1.083	6.24e-06	0.00025001
comp98493_c0	1	939.01	-10.087	1.17e-05	0.00044487
comp98494_c0	2100.94	4304.13	-1.247	2.51e-10	1.87e-08
comp98498_c0	8701.1	2250.61	1.7386	5.23e-14	5.4e-12
comp98500_c1	1684.92	2968.91	-1.0296	3.03e-06	0.00012992
comp98502_c0	6755.24	1275.93	2.1921	1.14e-15	1.31e-13
comp98504_c0	2429.02	498.23	2.0732	4.19e-06	0.00017517
comp98505_c1	108342	9440.26	3.3083	0	0
comp98510_c0	1907.65	246	2.7428	6.61e-07	3.15e-05
comp98511_c0	5368.62	1689.61	1.4555	5.17e-07	2.51e-05
comp98520_c1	346	1474.25	-2.3035	1.57e-07	8.3e-06
comp98520_c2	704.68	2911.05	-2.2588	2.96e-13	2.85e-11
comp98521_c0	955.08	2973.99	-1.851	3.27e-11	2.67e-09
comp98537_c0	8033.3	2476.18	1.4856	3.79e-10	2.75e-08
comp98541_c0	3709.04	1108.47	1.5302	1.21e-05	0.00045905
comp98544_c0	4036.97	8022.46	-1.2031	2.93e-17	3.68e-15
comp98546_c0	1228.41	2920.51	-1.4617	9.7e-09	5.93e-07
comp98550_c0	2093	5130.21	-1.5058	1.01e-14	1.1e-12
comp98552_c0	4590	1087.09	1.8657	6.37e-09	3.96e-07
comp98553_c0	6945.99	2880.66	1.0575	4.5e-05	0.0015172
comp98559_c0	1217	3411.97	-1.6996	1.28e-11	1.08e-09
comp98583_c0	3139.92	5896.61	-1.1215	4e-12	3.52e-10
comp98586_c0	3200.03	214	3.6901	4.33e-14	4.49e-12
comp98587_c0	2815.17	306.39	2.9875	2.01e-10	1.52e-08
comp98591_c1	3317.84	415	2.7867	3.52e-11	2.86e-09
comp98592_c0	6977.71	1087.58	2.4693	7.11e-19	9.93e-17
comp98612_c0	415.14	1495.93	-2.0617	6.08e-07	2.92e-05
comp98618_c0	1651.43	3054.89	-1.0997	8.09e-07	3.78e-05
comp98620_c0	533	1286.06	-1.4831	0.00012345	0.0038051
comp98629_c0	10014.5	3205.79	1.431	1.54e-11	1.3e-09
comp98661_c0	1471.81	100	3.6672	3.28e-07	1.64e-05
comp98663_c0	2790	6054	-1.3299	6.06e-15	6.68e-13
comp98663_c3	1524.14	177.89	2.8866	4.51e-06	0.00018675
comp98729_c1	1072	59	3.9711	6.68e-06	0.00026626
comp98788_c0	2621.15	607.15	1.8978	8.55e-06	0.00033494
comp98846_c1	18	573.5	-5.206	2.48e-05	0.00088802
comp98902_c0	138	1197.92	-3.3301	3.01e-08	1.74e-06
comp98909_c0	1195.99	3506.61	-1.7642	2.35e-12	2.1e-10
comp99034_c0	1598.23	126	3.4527	2.27e-07	1.16e-05
comp99048_c1	4078.09	7309.36	-1.0542	1.05e-13	1.06e-11
comp99082_c1	576.07	1998.88	-2.0072	1.31e-08	7.91e-07
comp99095_c0	1563.04	239.48	2.4941	2.35e-05	0.00084813
comp99152_c1	502.22	3132.75	-2.8534	3.18e-17	4e-15
comp99167_c0	1101	3163.93	-1.7352	4.17e-11	3.36e-09
comp99176_c0	1399.13	3202.02	-1.4068	4.36e-09	2.78e-07
comp99272_c0	32	738.99	-4.7417	2.06e-06	9.07e-05
comp99277_c0	101	3051.57	-5.1294	2.5e-22	4.11e-20
comp99359_c0	1027.86	99	3.1638	7.23e-05	0.0023317
comp99367_c0	627	1515.04	-1.4851	3.04e-05	0.0010676
comp99369_c0	9137.16	2987.05	1.4007	2.82e-10	2.08e-08
comp99370_c0	1059.2	85.51	3.4184	2.76e-05	0.00097701
comp99389_c0	3891.83	7331.92	-1.1261	8.82e-15	9.6e-13
comp99397_c1	4115.18	99.21	5.162	2.49e-21	3.91e-19
comp99417_c1	18367.7	7289.37	1.121	1.38e-12	1.26e-10
comp99420_c0	19762.3	4504.27	1.9211	5.09e-35	1.34e-32
comp99434_c0	1234.52	2148.31	-1.0116	8.56e-05	0.0027075
comp99441_c0	186	2329.89	-3.8592	6.01e-16	7e-14
comp99451_c0	1337.01	2738.82	-1.2469	4.51e-07	2.21e-05
comp99454_c0	20803.2	1174.26	3.9347	5.39e-87	4.07e-84
comp99454_c1	3309	853.01	1.7434	3.28e-06	0.00013958
comp99455_c0	2401	5518.17	-1.4129	1.11e-14	1.2e-12
comp99468_c0	1854.76	389.99	2.0374	7.3e-05	0.0023524
comp99476_c0	953.45	70	3.5554	5.05e-05	0.0016911
comp99483_c0	3231	109	4.6773	1.8e-16	2.16e-14
comp99485_c1	64	713.22	-3.6905	9.89e-06	0.00038241
comp99497_c0	928.29	1900.65	-1.2462	2.65e-05	0.00094115
comp99508_c0	1508.83	5596.77	-2.1035	1.8e-22	2.98e-20
comp99513_c0	29	483	-4.2702	0.00016194	0.0048525
comp99518_c1	998	5218.43	-2.5988	1.42e-25	2.64e-23
comp99518_c3	2495.44	13156.4	-2.6107	4e-62	1.88e-59
comp99534_c0	1343.02	2867.01	-1.3064	1.09e-07	5.85e-06
comp99536_c1	336	1804.57	-2.6374	6.08e-10	4.29e-08
comp99538_c0	8005.69	2365.68	1.5465	8.4e-11	6.56e-09
comp99541_c0	3484.38	15526.9	-2.3681	1.05e-66	5.53e-64
comp99613_c0	377.1	1171.07	-1.8471	3.21e-05	0.0011218
[truncated: 28 more rows]

## Sheet: Table S6-3 SE_5w vs IZE
Gene ID	Read Count of SE_5w	Read Count of IZE	Log2 Fold_change	P Value	Q Value (Storey et al. 2003)
comp100033_c1	1781.71	234	2.6191	3.2472e-07	1.6891e-05
comp100041_c0	9761.15	35848.6	-2.1864	9.7635e-89	5.4616e-86
comp100043_c0	3917.84	7646.17	-1.2743	3.0672e-09	1.9633e-07
comp100050_c0	5787.72	1810.38	1.3671	3.0901e-10	2.1706e-08
comp100058_c0	1304	56	4.2318	1.7963e-07	9.6538e-06
comp100082_c0	2417.73	459	2.0875	1.2982e-07	7.0873e-06
comp100102_c1	1697.99	12824.5	-3.2266	1.4961e-51	4.6603e-49
comp100141_c0	17746.1	2764.15	2.373	4.2311e-53	1.3607e-50
comp100175_c0	12169.9	91347.2	-3.2176	0	0
comp100188_c0	4069.65	25150.3	-2.9372	3.2856e-90	1.8642e-87
comp100190_c0	215	2016.04	-3.5387	4.0578e-10	2.8196e-08
comp100190_c3	1047.97	8258.87	-3.2879	2.0547e-34	4.153e-32
comp100204_c0	2131.57	9078.45	-2.4001	9.4218e-27	1.5431e-24
comp100218_c1	2248.15	5391.36	-1.5715	2.0437e-09	1.3328e-07
comp100225_c1	3813.2	6571.82	-1.0949	2.0081e-06	9.4946e-05
comp100225_c3	48	2721.75	-6.135	2.4699e-16	2.5747e-14
comp100257_c0	1674.89	229	2.5611	9.6441e-07	4.7434e-05
comp100323_c0	3733.16	8074	-1.4225	1.6946e-11	1.321e-09
comp100327_c0	416.97	1590.25	-2.2408	1.8837e-05	0.00077288
comp100357_c0	2021	4342	-1.4129	9.3042e-07	4.5876e-05
comp100361_c0	471.56	1576.51	-2.0508	6.3507e-05	0.0023896
comp100361_c1	1398	3207.72	-1.5078	8.0757e-06	0.0003475
comp100384_c2	5304.66	8597.92	-1.0063	5.895e-07	2.9768e-05
comp100391_c0	4638.3	20012.3	-2.4188	1.7886e-57	6.2315e-55
comp100391_c1	1509.84	7277.09	-2.5786	1.0574e-23	1.5288e-21
comp100392_c0	2892	885	1.3987	6.2968e-06	0.00027634
comp100429_c0	2314.51	5365.31	-1.5225	5.8543e-09	3.6501e-07
comp100437_c2	563	1836.6	-2.0154	2.0282e-05	0.00082914
comp100437_c4	576.56	1716	-1.8831	9.0915e-05	0.0033157
comp100438_c0	4645.99	7694.15	-1.0374	1.1001e-06	5.3776e-05
comp100447_c0	938.01	2958.37	-1.9667	1.0889e-07	5.9899e-06
comp100460_c1	4906.72	13570.4	-1.7772	7.0135e-26	1.0988e-23
comp100466_c0	1487.79	3213.68	-1.4206	2.2248e-05	0.00090581
comp100478_c0	2923.01	4826.42	-1.0331	0.00012145	0.0043106
comp100494_c0	850	5131.44	-2.9034	1.5901e-19	1.9582e-17
comp100553_c0	2254.91	440	2.0479	4.5805e-07	2.3474e-05
comp100561_c1	1203	3377.08	-1.7987	1.1731e-07	6.4352e-06
comp100572_c0	9584.76	3620.57	1.0949	2.898e-12	2.3954e-10
comp100588_c0	1346.14	3423.99	-1.6564	5.9957e-07	3.0181e-05
comp100608_c1	137	1256	-3.5062	8.896e-07	4.4027e-05
comp100609_c0	2232.1	4767.27	-1.4044	3.1727e-07	1.6515e-05
comp100613_c0	262	2280.46	-3.4313	5.4388e-11	4.0603e-09
comp100627_c0	560	4264.23	-3.2384	2.649e-18	3.1081e-16
comp100636_c0	1407.79	10585.3	-3.2202	8.8958e-43	2.2221e-40
comp100636_c1	186	1728.69	-3.5259	7.4719e-09	4.5973e-07
comp100658_c0	8141.27	23412.7	-1.8336	1.5702e-45	4.1994e-43
comp100664_c0	7332.02	61	6.5997	1.3905e-36	3.0015e-34
comp100668_c0	1709.22	3730.09	-1.4355	4.004e-06	0.00018061
comp100682_c0	3132.99	5785.04	-1.1944	1.2245e-06	5.9454e-05
comp100701_c0	13	636.52	-5.9232	7.3029e-05	0.0027145
comp100736_c1	17	1287.64	-6.5526	2.0105e-08	1.1874e-06
comp100773_c0	1398.89	3528.76	-1.6445	4.7308e-07	2.4151e-05
comp100788_c0	972.91	2675.74	-1.7692	3.256e-06	0.00014907
comp100791_c0	12943.9	30867.5	-1.5634	2.7904e-46	7.6169e-44
comp100792_c0	4356	1635.02	1.1041	2.203e-06	0.00010349
comp100805_c0	1447.18	3086.99	-1.4026	3.9639e-05	0.0015534
comp100817_c0	140.95	1003.93	-3.142	3.0461e-05	0.0012153
comp100836_c1	7423.15	2288.99	1.3877	6.09e-13	5.2811e-11
comp100857_c1	4997.1	15197.4	-1.9143	4.1377e-32	8.0163e-30
comp100878_c2	852.76	2366.55	-1.7822	1.0707e-05	0.00045228
comp100880_c0	1221.24	5956.23	-2.5956	7.7293e-20	9.6383e-18
comp100898_c0	2161	12114.7	-2.7966	4.2507e-42	1.0486e-39
comp100898_c1	3362.94	11197.7	-2.045	1.9989e-26	3.2141e-24
comp100901_c0	5348.39	25727.6	-2.5757	2.4553e-79	1.2114e-76
comp100904_c0	3314.35	6929.85	-1.3737	1.5027e-09	9.8892e-08
comp100920_c0	13060.4	22019	-1.0631	2.9155e-17	3.1811e-15
comp100925_c0	10140	24784	-1.5989	7.0249e-39	1.6127e-36
comp100983_c0	3679.78	1361.02	1.1253	1.0459e-05	0.00044283
comp100992_c1	1403.98	112	3.3384	4.7114e-07	2.4067e-05
comp100996_c0	3247.67	6208.07	-1.2443	1.748e-07	9.4181e-06
comp101006_c0	12180.6	3773.81	1.3809	3.8697e-20	4.8636e-18
comp101016_c1	108	886	-3.3459	5.3364e-05	0.0020418
comp101045_c0	6391.24	11540.2	-1.1621	2.4708e-11	1.8926e-09
comp101060_c0	243	10056.7	-5.6807	6.9172e-56	2.3683e-53
comp101063_c0	3386.82	1335.44	1.033	6.6319e-05	0.0024837
comp101077_c0	4376.13	1723.78	1.0345	5.6552e-06	0.00025004
comp101085_c0	12191	64040	-2.7027	3.0035e-206	4.6779e-203
comp101085_c1	5010.59	10139.8	-1.3266	1.4019e-12	1.1822e-10
comp101098_c0	148.07	2533.14	-4.4062	3.4537e-14	3.2087e-12
comp101105_c0	834.72	5758.83	-3.096	3.6936e-23	5.2299e-21
comp101151_c0	784	3797.84	-2.5858	3.7892e-13	3.3332e-11
comp101151_c1	519.09	2613.38	-2.6415	1.0343e-09	6.9212e-08
comp101180_c0	162	1521	-3.5405	5.5894e-08	3.1759e-06
comp101188_c0	715	14	5.3649	6.4901e-05	0.0024363
comp101213_c0	5227.27	25599.1	-2.6016	6.5848e-80	3.2691e-77
comp101222_c0	2426.06	619.1	1.6608	3.9262e-06	0.0001776
comp101228_c0	439.31	1930.79	-2.4455	5.7815e-07	2.927e-05
comp101234_c0	32636.9	95288.1	-1.8554	5.29e-183	7.5036e-180
comp101235_c0	293624	102412	1.21	0	0
comp101242_c0	7118.63	17025.9	-1.5677	2.1359e-26	3.4068e-24
comp101246_c0	1798.28	183	2.9871	4.9899e-08	2.8495e-06
comp101251_c0	8066.72	32571.2	-2.3231	1.1508e-87	6.3926e-85
comp101253_c0	76	6706.57	-6.773	3.0729e-37	6.7429e-35
comp101254_c0	2679.13	8455.84	-1.9678	2.6273e-19	3.2157e-17
comp101259_c1	3515.83	8916.33	-1.6522	9.1442e-16	9.2765e-14
comp101262_c0	2252.97	4656.48	-1.357	9.5765e-07	4.7131e-05
comp101277_c0	5307.87	945	2.1802	1.109e-15	1.1193e-13
comp101289_c0	2378	10	7.584	3.681e-12	3.0206e-10
comp101305_c0	2715.78	7779.94	-1.828	3.8366e-16	3.963e-14
comp101318_c0	224	1933.03	-3.4189	1.658e-09	1.0875e-07
comp101320_c0	5550.32	18936.3	-2.0801	1.4252e-44	3.6875e-42
comp101334_c0	1800.99	6248.34	-2.1043	4.9586e-16	5.1086e-14
comp101346_c0	1068.21	57	3.9185	3.6209e-06	0.00016492
comp101358_c0	51438.4	13256.9	1.6465	3.1863e-99	2.0745e-96
comp101359_c0	95	1615.98	-4.3979	1.4384e-09	9.4975e-08
comp101365_c0	40286.9	7127.96	2.1892	1.5292e-108	1.1144e-105
comp101385_c0	922.96	14123.5	-4.2453	3.7094e-70	1.5346e-67
comp101385_c3	465.55	4556.64	-3.6006	2.8188e-21	3.6767e-19
comp101386_c0	2409.24	235	3.0483	1.9555e-10	1.407e-08
comp101410_c0	2771	4669.62	-1.0625	0.00010092	0.0036357
comp101413_c1	5951.89	26	7.5291	3.0587e-28	5.2817e-26
comp101446_c0	1742.12	459.89	1.6119	0.00012374	0.004388
comp101463_c0	3321.96	6215.01	-1.2133	3.3182e-07	1.7216e-05
comp101466_c0	119	1139	-3.5683	2.4042e-06	0.00011214
comp101473_c0	20	3264.28	-7.6602	5.0462e-18	5.7674e-16
comp101486_c0	4356.74	348	3.3365	7.1515e-19	8.6071e-17
comp101497_c0	8266.75	45936.1	-2.7838	1.1033e-153	1.3278e-150
comp101508_c0	2766	788.68	1.5007	3.7944e-06	0.00017222
comp101510_c0	2074.44	384.71	2.1213	8.0417e-07	4.0024e-05
comp101514_c0	1873.09	5038.83	-1.7373	3.086e-10	2.1706e-08
comp101558_c0	1278.02	6363.23	-2.6254	2.3181e-21	3.0285e-19
comp101575_c0	20	980.22	-5.9246	8.572e-07	4.253e-05
comp101576_c0	3400.13	1337.33	1.0366	6.1622e-05	0.0023264
comp101585_c0	9510.68	3749.23	1.0334	2.285e-11	1.7639e-09
comp101627_c0	148.71	1724.56	-3.8452	2.2145e-09	1.4348e-07
comp101643_c0	4037	1312	1.3119	3.1209e-07	1.6277e-05
comp101647_c0	13170.2	42.99	7.9495	3.8886e-58	1.3914e-55
comp101656_c0	4748.54	10293.6	-1.4258	2.6383e-14	2.4771e-12
comp101673_c0	3515.42	1134.07	1.3226	1.5892e-06	7.6276e-05
comp101675_c0	7346.4	11940.5	-1.0103	3.4178e-09	2.1771e-07
comp101677_c0	2110.87	132	3.6896	1.6042e-10	1.1595e-08
comp101688_c3	96.74	1725.82	-4.4666	3.3929e-10	2.3703e-08
comp101748_c2	875	4	7.4635	2.2635e-05	0.00091969
comp101756_c0	8415.64	13638.8	-1.0062	3.1761e-10	2.2267e-08
comp101794_c0	4993.18	930.96	2.1136	2.1741e-14	2.051e-12
comp101805_c0	4096.64	7631.9	-1.2072	1.808e-08	1.0718e-06
comp101810_c4	1183	5242.34	-2.4574	1.4306e-16	1.5111e-14
comp101810_c5	712	3702.04	-2.688	2.1033e-13	1.8878e-11
comp101810_c7	458	1810	-2.2922	3.5569e-06	0.0001621
comp101833_c1	1960.36	5051.13	-1.6751	9.4492e-10	6.3447e-08
comp101834_c0	4386.27	8020	-1.1802	1.6258e-08	9.6734e-07
comp101838_c0	17564.3	6708.97	1.0789	8.0874e-21	1.0378e-18
comp101842_c0	1869.32	3806.23	-1.3354	1.2632e-05	0.00053091
comp101843_c0	3300.11	7424.46	-1.4794	2.398e-11	1.8475e-09
comp101870_c0	4060.2	7573.68	-1.209	1.9539e-08	1.1548e-06
comp101871_c0	2676.17	201	3.4253	2.1987e-12	1.8307e-10
comp101890_c3	1122	6255.34	-2.7886	1.7903e-22	2.4392e-20
comp101897_c1	4283.74	12175.5	-1.8166	3.7356e-24	5.536e-22
comp101899_c0	96	1268	-4.033	1.8106e-07	9.7175e-06
comp101902_c0	2860.74	5587.62	-1.2754	3.9416e-07	2.0291e-05
comp101903_c1	589.82	1797	-1.9168	4.9121e-05	0.0018932
comp101904_c0	5134.25	12280	-1.5677	1.7407e-19	2.137e-17
comp101912_c3	1334.98	2902.99	-1.4303	5.0125e-05	0.0019272
comp101916_c0	248	1335.64	-2.7387	8.223e-06	0.00035364
comp101916_c1	3982.49	17130.5	-2.4144	2.4265e-49	7.1124e-47
comp101923_c0	5927.9	2303.99	1.0538	8.8025e-08	4.9033e-06
comp101933_c1	206	2354.09	-3.824	3.0916e-12	2.5527e-10
comp101935_c0	946.99	3094.08	-2.0177	3.0911e-08	1.8054e-06
comp101936_c0	2956.73	9286.28	-1.9607	6.0757e-21	7.8602e-19
comp101969_c0	4297.82	8952.05	-1.3682	7.6474e-12	6.1796e-10
comp101972_c0	1011.04	2771.29	-1.7643	2.2897e-06	0.00010737
comp102010_c0	519.01	4955.07	-3.5647	8.1662e-23	1.1301e-20
comp102024_c0	392.08	3636.29	-3.5228	5.3021e-17	5.7224e-15
comp102030_c0	1317.01	4650.13	-2.1296	1.6799e-12	1.4075e-10
comp102059_c0	3742.16	419.94	2.846	1.3789e-14	1.3118e-12
comp102070_c1	1839.18	3521.56	-1.2467	8.0863e-05	0.0029834
comp102072_c0	3762.01	1249	1.2811	1.1646e-06	5.6751e-05
comp102086_c0	1051.99	2393	-1.4953	0.00012953	0.004571
comp102115_c0	1347.07	4148.18	-1.9322	5.4379e-10	3.7398e-08
comp102116_c0	1465.11	7850.19	-2.7313	3.6755e-27	6.0952e-25
comp102160_c0	1829.96	3499.84	-1.2451	8.6835e-05	0.003183
comp102173_c0	2242.82	694.27	1.3822	7.9381e-05	0.0029369
comp102174_c1	1106.24	4119.84	-2.2065	9.5738e-12	7.6738e-10
comp102181_c0	1283.58	2846.44	-1.4586	4.4082e-05	0.0017139
comp102192_c0	5515.02	826.05	2.4295	4.91e-18	5.6198e-16
comp102193_c0	723.29	2749	-2.2359	1.9502e-08	1.1534e-06
comp102196_c0	2171.23	4459.03	-1.3478	1.8817e-06	8.9395e-05
comp102212_c2	2030	463	1.8228	7.8522e-06	0.00033916
comp102229_c0	970.02	3537.3	-2.1762	4.0607e-10	2.8196e-08
comp102233_c0	187	989	-2.7125	0.00013592	0.0047815
comp102256_c0	6281.32	2472.72	1.0354	5.294e-08	3.0166e-06
comp102281_c0	1558.02	9829.97	-2.9671	9.8152e-37	2.1302e-34
comp102290_c0	3658.22	7254.56	-1.2973	4.3403e-09	2.7275e-07
comp102315_c0	3098.5	337	2.8912	1.7308e-12	1.4487e-10
comp102319_c0	1728.97	165.93	3.0717	6.3325e-08	3.5725e-06
comp102323_c0	1528	5494.13	-2.1558	9.9502e-15	9.5687e-13
comp102325_c1	11458.2	29882.8	-1.6925	6.2403e-51	1.8919e-48
comp102333_c0	1232.28	91	3.4497	1.783e-06	8.5011e-05
comp102339_c0	2800.42	15	7.2349	2.0062e-14	1.8948e-12
comp102342_c0	8309.05	24648.9	-1.8784	1.3373e-49	3.9489e-47
comp102375_c1	2521.55	4314	-1.0843	0.00013688	0.0048131
comp102409_c0	199	1083.35	-2.7543	5.5898e-05	0.0021326
comp102419_c0	8714.55	1361.57	2.3686	6.7733e-27	1.1139e-24
comp102433_c0	72	1118.64	-4.2672	6.0103e-07	3.0235e-05
comp102436_c0	5877.81	50481.8	-3.412	4.414e-208	7.0123e-205
comp102436_c1	330.98	2734.99	-3.3563	1.1667e-12	9.9013e-11
comp102436_c2	38	3123.12	-6.6704	2.7821e-18	3.2547e-16
comp102443_c0	7686.01	2819.33	1.1373	1.4016e-10	1.0158e-08
comp102444_c0	236.09	1201.97	-2.6576	3.2537e-05	0.0012942
comp102448_c0	9965.13	20864.3	-1.3757	8.4476e-26	1.3157e-23
comp102494_c0	1615.91	355	1.8769	4.9572e-05	0.0019078
comp102513_c0	14307.3	392	4.8802	2.4634e-70	1.0299e-67
comp102519_c0	9373.05	22886.1	-1.5975	5.569e-36	1.1891e-33
comp102521_c0	2349.5	4325.53	-1.1901	2.9038e-05	0.0011626
comp102528_c0	5934.1	437.39	3.4524	1.0126e-25	1.5709e-23
comp102537_c0	3239.96	9123.19	-1.8032	2.6727e-18	3.1313e-16
comp102538_c0	3471.18	13366.7	-2.2547	1.2753e-35	2.7015e-33
comp102545_c0	6629.95	2454.99	1.1237	3.4147e-09	2.1769e-07
comp102556_c0	5806.16	11456.1	-1.2901	2.1451e-13	1.9232e-11
comp102561_c0	1512.03	161	2.9218	7.3803e-07	3.6894e-05
comp102570_c1	5530.79	2064.96	1.1118	8.354e-08	4.6698e-06
comp102578_c0	1095.17	8474.65	-3.2616	5.239e-35	1.0781e-32
comp102606_c0	126	3969.07	-5.2869	7.8255e-23	1.0867e-20
comp102622_c0	13	1260.14	-6.9085	3.5959e-08	2.0834e-06
comp102628_c0	4981.08	11982	-1.5759	3.3098e-19	4.0386e-17
comp102653_c0	8269.42	45505.3	-2.7698	2.2271e-151	2.5272e-148
comp102670_c0	2876.95	11740.4	-2.3385	5.2517e-33	1.03e-30
comp102677_c0	80	1635	-4.6627	6.5201e-10	4.457e-08
comp102692_c0	8231.81	57686.1	-3.1185	9.9861e-218	1.8028e-214
comp102697_c0	2913.98	1076.94	1.1265	8.6818e-05	0.003183
comp102706_c0	283	9829.44	-5.4278	2.4532e-54	8.1194e-52
comp102735_c0	3007	26539.1	-3.4513	1.8141e-111	1.3856e-108
comp102735_c1	108.38	1112	-3.6686	2.4231e-06	0.00011289
comp102763_c0	2085.15	6825.8	-2.0204	1.8513e-16	1.9426e-14
comp102785_c0	11	1627.97	-7.519	8.0632e-10	5.4602e-08
comp102786_c0	15666.9	5287	1.2576	1.1238e-22	1.5471e-20
comp102789_c0	274	1351.02	-2.6114	1.3116e-05	0.00055038
comp102794_c1	289	7773.73	-5.0591	1.2681e-42	3.1576e-40
comp102829_c0	1876.02	23199.6	-3.9379	1.5096e-108	1.1103e-105
comp102836_c1	2346.31	6034.53	-1.6724	2.406e-11	1.8496e-09
comp102836_c5	1610.23	8736.3	-2.7493	2.9215e-30	5.347e-28
comp102838_c2	893.25	23	4.9698	9.0283e-06	0.00038688
comp102851_c0	5503.4	264.03	4.072	2.3355e-26	3.7029e-24
comp102864_c3	516	1691.07	-2.0221	4.1419e-05	0.0016167
comp102876_c0	238	1452	-2.9186	1.423e-06	6.8588e-05
comp102878_c0	4584	21080.8	-2.5108	2.4552e-63	9.4673e-61
comp102882_c0	2473.25	551	1.8567	6.1081e-07	3.0708e-05
comp102906_c2	6586.86	11484	-1.1116	1.806e-10	1.3006e-08
comp102908_c2	608.02	3015.28	-2.6197	6.8654e-11	5.0919e-09
comp102908_c3	484	3581.28	-3.197	1.9352e-15	1.9288e-13
comp102937_c0	206.68	1270.93	-2.93	6.1595e-06	0.00027091
comp102941_c3	6950.72	2120	1.4035	2.2639e-12	1.8831e-10
comp102941_c4	2033.04	3775.7	-1.2027	7.9655e-05	0.0029456
comp102941_c5	1605.18	4610.75	-1.8319	3.3968e-10	2.371e-08
comp102941_c6	11339	4116.61	1.1522	3.7946e-15	3.7258e-13
comp102950_c0	7	909.13	-7.3306	3.8013e-06	0.00017234
comp102964_c0	122	2721	-4.7888	1.0982e-15	1.1098e-13
comp102983_c0	6761.29	557.01	3.2919	3.9505e-28	6.7775e-26
comp102995_c0	42	731	-4.431	4.5389e-05	0.0017622
comp103003_c1	1579.15	6885.17	-2.4339	4.955e-21	6.4523e-19
comp103020_c0	1522.71	29048.2	-4.5633	5.6584e-148	6.1571e-145
comp103041_c0	186.58	4277.03	-4.8283	7.8147e-24	1.1348e-21
comp103112_c0	5872.44	1660.84	1.5125	1.297e-11	1.0261e-09
comp103131_c0	6296.54	2454.15	1.0497	3.8144e-08	2.2068e-06
comp103135_c0	238.91	1616	-3.0675	1.7394e-07	9.38e-06
comp103200_c0	9438.75	37186.1	-2.2877	8.4118e-98	5.3885e-95
comp103203_c1	29	910.03	-5.2814	2.483e-06	0.00011541
comp103217_c1	42533.4	2788.03	3.6217	3.9762e-179	5.4456e-176
comp103217_c3	6232.97	58561.6	-3.5416	3.7052e-249	7.7451e-246
comp103217_c4	18204.5	2772.08	2.4057	3.5128e-55	1.1773e-52
comp103270_c0	1050.46	6848.74	-3.0144	1.5983e-26	2.5858e-24
comp103282_c0	2387.05	4264.42	-1.1467	6.1877e-05	0.002335
comp103284_c0	1788.1	4803.33	-1.7352	8.2692e-10	5.5902e-08
comp103295_c0	2096.92	4753.7	-1.4904	7.4855e-08	4.2021e-06
comp103313_c0	5766	14169.5	-1.6067	4.117e-23	5.8087e-21
comp103325_c2	4629.27	27980.7	-2.9052	5.8013e-99	3.7464e-96
comp103325_c3	14700	3455.77	1.7791	2.091e-32	4.071e-30
comp103345_c0	1033.95	2761.98	-1.7271	3.5148e-06	0.00016027
comp103350_c0	6122.64	81	5.9305	1.5931e-31	3.0419e-29
comp103371_c0	5375.67	12284.5	-1.5019	3.1614e-18	3.6767e-16
comp103386_c0	6819.2	17582.8	-1.6761	3.2469e-30	5.929e-28
comp103391_c0	1970.19	571.99	1.4747	0.00011454	0.0040911
comp103401_c0	1660.22	9179.31	-2.7766	4.6526e-32	8.992e-30
comp103427_c0	5148.96	419.9	3.3066	7.059e-22	9.4555e-20
comp103438_c0	4511	1814	1.0047	6.2711e-06	0.00027536
comp103438_c2	8605.28	1828.7	1.9248	2.0076e-21	2.6359e-19
comp103443_c1	5206.59	1941.01	1.1139	1.9223e-07	1.0262e-05
comp103455_c1	3059.75	496	2.3154	3.2464e-10	2.274e-08
comp103467_c0	6409.62	25636.5	-2.3095	7.3372e-69	3.0042e-66
comp103485_c0	16272.1	2903.13	2.1771	1.145e-44	2.9721e-42
comp103507_c4	6807.15	12867.3	-1.2282	1.0865e-13	9.8404e-12
comp103515_c0	786	2765.95	-2.1248	5.4763e-08	3.1183e-06
comp103536_c0	1312	42	4.6556	9.6345e-08	5.3405e-06
comp103550_c0	885.39	4386.6	-2.6183	3.6649e-15	3.6074e-13
comp103554_c0	3624.65	20767.8	-2.828	8.808e-72	3.8024e-69
comp103559_c0	30741.3	5332.73	2.2176	1.9576e-84	1.0436e-81
comp103561_c0	3163.82	513	2.315	1.6371e-10	1.1811e-08
comp103564_c0	760.23	3163.64	-2.3667	3.7992e-10	2.6449e-08
comp103574_c0	3931.97	530.31	2.5808	4.9069e-14	4.5217e-12
comp103579_c0	2097.16	12903.9	-2.9309	4.5903e-47	1.2884e-44
comp103583_c1	3018.38	6392	-1.3921	4.2455e-09	2.6722e-07
comp103590_c1	1885.99	5608.29	-1.8818	1.5306e-12	1.288e-10
comp103594_c1	20393.5	33024	-1.005	1.4069e-22	1.9335e-20
comp103598_c1	944.39	4733.31	-2.635	2.3516e-16	2.4546e-14
comp103606_c1	2872.49	5023.06	-1.1159	2.3034e-05	0.00093398
comp103610_c0	6000.28	2010.4	1.268	1.0754e-09	7.1781e-08
comp103613_c6	6693.17	34774.1	-2.6868	4.1601e-112	3.2083e-109
comp103631_c0	4184.99	836.77	2.0127	1.0278e-11	8.2215e-10
comp103653_c0	15687.6	34892.4	-1.4629	1.1888e-46	3.3019e-44
comp103668_c0	332	3742.84	-3.8045	1.6973e-18	2.0153e-16
comp103669_c1	28754.5	249	6.5419	1.5818e-138	1.6108e-135
comp103677_c1	9863.39	17487.1	-1.1357	9.2318e-16	9.3534e-14
comp103691_c0	3199.37	1023	1.3354	4.0658e-06	0.00018308
comp103722_c0	3040.73	8258.46	-1.751	5.0773e-16	5.2174e-14
comp103723_c0	5277.52	112	5.2487	2.2296e-27	3.7129e-25
comp103729_c0	676.96	14	5.286	0.00010283	0.0036958
comp103769_c0	1998.55	15989.8	-3.3097	2.2058e-65	8.8047e-63
comp103778_c0	2509.54	660.03	1.6172	3.8986e-06	0.00017646
comp103784_c0	2341	11671.2	-2.6273	7.7595e-38	1.7265e-35
comp103799_c4	676.56	0	4.7194	0.00012404	0.0043947
comp103814_c1	340.88	7181.24	-4.7065	1.7292e-38	3.8911e-36
comp103833_c0	4015.68	7075.02	-1.1267	3.941e-07	2.0291e-05
comp103840_c0	1184	169	2.499	4.7314e-05	0.0018297
comp103844_c0	3268.19	6599.66	-1.3235	1.1786e-08	7.1249e-07
comp103863_c0	4134.91	7811.76	-1.2274	7.2331e-09	4.4573e-07
comp103866_c0	2965.57	740	1.6931	2.4163e-07	1.2736e-05
comp103883_c0	1738.03	20069.7	-3.8391	1.924e-92	1.1405e-89
comp103908_c0	87	8750.41	-6.9618	1.2288e-47	3.5236e-45
comp103928_c1	3131.34	8754.48	-1.7928	1.7732e-17	1.9535e-15
comp103936_c0	1212.04	3053.94	-1.6428	2.842e-06	0.00013084
comp103942_c1	872.95	12242.2	-4.1194	6.1231e-60	2.2622e-57
comp103951_c0	5169.76	19751.7	-2.2434	1.8515e-51	5.745e-49
comp103958_c0	356	2089.61	-2.8629	1.0508e-08	6.3767e-07
comp104006_c0	5474.02	10172.4	-1.2036	9.1234e-11	6.7039e-09
comp104070_c0	3920.73	1288.45	1.2959	5.7057e-07	2.8904e-05
comp104080_c0	1284.04	7381.76	-2.8329	1.118e-26	1.8273e-24
comp104083_c0	14111.9	39158.5	-1.782	9.6991e-72	4.1645e-69
comp104090_c1	351.02	1610.72	-2.5077	3.4918e-06	0.00015931
comp104109_c3	1464	3297.96	-1.4813	8.3282e-06	0.00035797
comp104109_c7	3440.66	6683.57	-1.2675	3.4883e-08	2.0255e-06
comp104131_c1	24650	63233.4	-1.6687	2.2813e-103	1.6036e-100
comp104143_c0	2287	538.52	1.7768	2.9983e-06	0.00013767
comp104156_c0	103613	24708.5	1.7585	1.6612e-214	2.749e-211
comp104199_c0	141.97	956	-3.061	5.9574e-05	0.0022599
comp104210_c0	4	1393	-8.7536	8.3788e-08	4.6778e-06
comp104212_c0	1026.87	2816.07	-1.765	1.8832e-06	8.9411e-05
comp104215_c0	2472.79	5178	-1.3758	1.6782e-07	9.0623e-06
comp104215_c1	5364.77	2018.69	1.1005	1.5896e-07	8.607e-06
comp104224_c3	236	1132	-2.5716	7.7644e-05	0.002878
comp104248_c0	11419.3	294.86	4.9657	1.003e-56	3.464e-54
comp104266_c0	67405.7	1054.77	5.6883	0	0
comp104271_c0	3298.86	8126.69	-1.6103	5.829e-14	5.3404e-12
comp104275_c4	58	3497.09	-6.2236	1.611e-20	2.0507e-18
comp104306_c0	9404.95	52827.8	-2.7994	1.419e-177	1.9104e-174
comp104312_c0	2914.23	583.6	2.0105	1.4042e-08	8.4052e-07
comp104316_c0	5551.5	14516.4	-1.6963	1.0643e-25	1.6479e-23
comp104322_c1	970.97	2499.85	-1.6739	1.6939e-05	0.00069934
comp104350_c0	3154	5353.58	-1.0729	2.6205e-05	0.0010561
comp104357_c2	3631.63	6452.31	-1.1388	9.8749e-07	4.8479e-05
comp104358_c0	3593.25	1380.49	1.0705	2.5529e-05	0.0010294
comp104364_c0	2600.01	9744.26	-2.2156	7.9368e-26	1.2386e-23
comp104384_c1	4678.99	8530.33	-1.176	6.4446e-09	3.9869e-07
comp104384_c4	404.71	3096.47	-3.2453	9.8311e-14	8.935e-12
comp104388_c0	5219.29	843	2.3207	2.0257e-16	2.1228e-14
comp104390_c0	126	1305.01	-3.6822	3.137e-07	1.635e-05
comp104404_c0	7771.78	18791	-1.5833	2.0019e-29	3.5815e-27
comp104418_c0	25492.7	1401.02	3.8759	1.0816e-112	8.5067e-110
comp104419_c0	2170.93	16902.2	-3.2704	3.0718e-68	1.2449e-65
comp104432_c0	664.59	3878.67	-2.8546	7.0555e-15	6.8513e-13
comp104438_c0	819	3509.4	-2.4089	2.5089e-11	1.9199e-09
comp104442_c0	1949.2	4367.99	-1.4737	3.2892e-07	1.7077e-05
comp104465_c0	10075.7	2091.55	1.9586	2.7491e-25	4.2156e-23
comp104483_c0	610.53	3194.22	-2.6969	8.2862e-12	6.6614e-10
comp104500_c0	3155.28	5428.01	-1.0922	1.6403e-05	0.00067898
comp104513_c0	1005.88	8141.06	-3.3264	2.6204e-34	5.2563e-32
comp104521_c0	2074.59	453	1.8856	4.0196e-06	0.00018121
comp104536_c0	6800.24	15403	-1.4892	3.791e-22	5.1213e-20
comp104541_c1	855	3489.47	-2.3386	6.8242e-11	5.066e-09
comp104541_c2	356	1733.04	-2.5929	8.9014e-07	4.4027e-05
comp104547_c0	1059.28	3086.07	-1.8523	2.1965e-07	1.1655e-05
comp104552_c0	910.68	77.02	3.254	5.8718e-05	0.0022306
comp104584_c0	1553	143.47	3.1266	2.4154e-07	1.2736e-05
comp104588_c0	7221.94	2046	1.51	6.4415e-14	5.8948e-12
comp104601_c0	9305.75	3539.02	1.0852	8.0043e-12	6.4418e-10
comp104622_c1	2693.03	45975	-4.4031	9.5817e-229	1.9028e-225
comp104654_c0	6793.87	13533.6	-1.3038	7.8995e-16	8.0344e-14
comp104660_c1	6502.18	13160.4	-1.3268	6.9273e-16	7.0636e-14
comp104670_c0	2542.18	106	4.2743	2.7949e-13	2.4833e-11
comp104686_c1	13	2764.99	-8.0422	4.7657e-15	4.662e-13
comp104686_c2	5281.96	733	2.5396	4.5859e-18	5.2869e-16
comp104690_c0	45828.4	13050.7	1.5025	3.9516e-79	1.9257e-76
comp104716_c0	2616.48	4448.73	-1.0754	0.00012248	0.0043454
comp104775_c0	10	1376.9	-7.4149	1.4153e-08	8.4591e-07
comp104781_c0	861.81	3088.79	-2.1512	6.8565e-09	4.2384e-07
comp104785_c0	4177.74	7315.99	-1.1179	3.0839e-07	1.6095e-05
comp104790_c0	695	2271.58	-2.0182	2.0902e-06	9.8594e-05
comp104796_c0	7	630.46	-6.8025	9.3466e-05	0.0033963
comp104807_c0	8803.97	3295.14	1.1082	1.5078e-11	1.18e-09
comp104811_c0	4122.59	8629.99	-1.3754	1.4533e-11	1.1407e-09
comp104824_c0	44414.2	121721	-1.7641	1.2445e-215	2.149e-212
comp104828_c0	31	672.14	-4.748	6.9916e-05	0.0026061
comp104840_c0	174	1025.01	-2.8681	6.0243e-05	0.0022798
comp104855_c1	9084.23	20382.1	-1.4755	2.3766e-28	4.1218e-26
comp104855_c4	5882.4	1705	1.477	2.5149e-11	1.9227e-09
comp104857_c1	204	6342.54	-5.268	1.807e-35	3.7973e-33
comp104860_c2	3131.67	189.96	3.7336	5.3457e-15	5.2102e-13
comp104860_c3	916.01	7850.21	-3.4089	7.1436e-34	1.4257e-31
comp104873_c0	6354.83	944.51	2.4406	1.2419e-20	1.5886e-18
comp104880_c1	1076.12	2692.78	-1.6329	1.2186e-05	0.00051269
comp104888_c0	1199	3568	-1.8829	1.6724e-08	9.9433e-07
comp104889_c0	2634.43	11340.3	-2.4155	2.884e-33	5.6705e-31
comp104895_c1	3162.73	1104.17	1.2086	1.8068e-05	0.00074245
comp104906_c0	6755.14	11742.9	-1.1073	1.3243e-10	9.6246e-09
comp104909_c0	1837.15	4234.84	-1.5144	2.6372e-07	1.3818e-05
comp104911_c0	1936	10401.4	-2.7352	1.6803e-35	3.5403e-33
comp104927_c0	230	2206.09	-3.5714	5.1727e-11	3.8689e-09
comp104939_c0	393.36	2052.68	-2.6932	4.4143e-08	2.5354e-06
comp104947_c4	3653.3	7537.54	-1.3545	4.8436e-10	3.3427e-08
comp104972_c0	1757.27	4124.81	-1.5406	2.5309e-07	1.3296e-05
comp104975_c0	264	1379.99	-2.6956	7.1134e-06	0.00030944
comp104980_c0	4397.33	12116.1	-1.7718	3.5525e-23	5.039e-21
comp104990_c3	1056.76	2937.38	-1.7845	9.1203e-07	4.5053e-05
comp105017_c0	2065.88	111.74	3.8989	1.2547e-10	9.1517e-09
comp105022_c0	4611.64	738	2.334	9.1369e-15	8.8186e-13
comp105036_c0	1987.33	410.88	1.9644	3.7964e-06	0.00017222
comp105065_c0	1391.04	183	2.6167	6.4286e-06	0.00028135
comp105092_c2	1283.77	7	7.2092	2.1628e-07	1.1507e-05
comp105100_c0	17147.6	6272.83	1.1412	7.5479e-22	1.0093e-19
comp105103_c0	3934.79	1056.7	1.5871	1.1097e-08	6.7239e-07
comp105104_c0	2411.56	5038.28	-1.3726	2.6092e-07	1.3689e-05
comp105107_c0	6163.53	21832.8	-2.1343	5.5818e-53	1.7878e-50
comp105113_c2	3649.86	14359.8	-2.2857	7.9295e-39	1.8099e-36
comp105115_c1	13719.4	29555.7	-1.4168	1.0685e-37	2.3641e-35
comp105134_c0	14167.4	1244	3.1999	7.5137e-56	2.5615e-53
comp105142_c1	4487.37	30123.3	-3.0565	2.6369e-112	2.0535e-109
comp105143_c0	3693.1	23810.4	-2.9983	2.1251e-87	1.1723e-84
comp105155_c0	1734.19	20225	-3.8534	2.1222e-93	1.2967e-90
comp105166_c0	14710.8	2491.28	2.2523	5.1113e-42	1.2492e-39
comp105170_c0	10338.4	3477.81	1.2622	1.463e-15	1.4618e-13
comp105172_c0	2025.1	6850.47	-2.0678	4.9641e-17	5.3648e-15
comp105174_c0	52800.3	7727.09	2.463	2.8707e-160	3.563e-157
comp105179_c1	3085.18	5565	-1.1606	3.6666e-06	0.00016681
comp105185_c0	990.67	11710.5	-3.8728	4.6492e-55	1.5517e-52
comp105218_c0	21726.7	4675.98	1.9065	5.5183e-51	1.6794e-48
comp105220_c2	35584.8	101171	-1.8171	4.9468e-188	7.2766e-185
comp105221_c0	2343.67	8011.47	-2.0829	7.6108e-20	9.5055e-18
comp105223_c0	3230.01	8691.03	-1.7376	1.3625e-16	1.443e-14
comp105227_c0	1528.1	7817.28	-2.6645	2.5888e-26	4.0963e-24
comp105233_c0	10685.5	1021.64	3.0771	2.7803e-41	6.6321e-39
comp105236_c5	5546.7	38	6.8799	1.146e-27	1.941e-25
comp105236_c8	2685.15	9	7.9113	3.5517e-13	3.1277e-11
comp105248_c0	11417.3	23374.9	-1.3433	1.4334e-27	2.4173e-25
comp105316_c0	158	2162	-4.084	7.7888e-12	6.2811e-10
comp105328_c0	430	5114.88	-3.8819	4.7646e-25	7.2089e-23
comp105359_c2	68	2327.37	-5.4066	4.3454e-14	4.023e-12
comp105370_c0	229	1556	-3.074	2.8511e-07	1.49e-05
comp105370_c2	529.92	2443.42	-2.5146	1.0378e-08	6.3122e-07
comp105380_c0	9623.47	383	4.3415	3.9321e-46	1.0696e-43
comp105384_c0	3489.64	730	1.9475	1.0999e-09	7.3354e-08
comp105391_c0	234	1089	-2.528	0.00012585	0.0044529
comp105419_c0	33	4131.59	-7.2777	5.5918e-23	7.8337e-21
comp105478_c0	488	1545.38	-1.9726	0.00011943	0.0042503
comp105499_c0	1091.39	2741.29	-1.6383	9.6165e-06	0.0004098
comp105513_c0	7179.05	2576.8	1.1686	2.6961e-10	1.9104e-08
comp105516_c0	2687.49	242	3.1636	8.7427e-12	7.0147e-10
comp105528_c0	2818.98	671.57	1.76	2.5241e-07	1.3269e-05
comp105539_c2	2908.03	358	2.7124	3.2006e-11	2.4214e-09
comp105547_c0	496	2970	-2.8916	6.859e-12	5.5595e-10
comp105555_c0	4409.84	242	3.8781	6.3627e-21	8.218e-19
comp105595_c1	280	1743	-2.9477	1.0853e-07	5.9744e-06
comp105600_c0	880.08	3203	-2.1733	2.7911e-09	1.7952e-07
comp105634_c1	9725.31	29921.6	-1.931	2.4882e-62	9.4115e-60
comp105647_c0	3952.46	771	2.0484	2.4277e-11	1.8632e-09
comp105653_c1	3080.25	11166.7	-2.1677	1.6114e-28	2.8008e-26
comp105655_c4	258	1628.07	-2.9673	2.572e-07	1.3503e-05
comp105657_c0	948.78	2406.5	-1.6524	2.9663e-05	0.0011846
comp105661_c0	942.02	2541.8	-1.7416	7.4833e-06	0.00032429
comp105662_c0	1490.41	234	2.3615	9.2703e-06	0.00039611
comp105669_c0	8830.22	1325.54	2.4263	7.0276e-28	1.2005e-25
comp105697_c0	4540.86	1452.55	1.3348	4.0627e-08	2.3436e-06
comp105704_c0	1074	10491.1	-3.5977	8.7399e-47	2.4359e-44
comp105713_c0	141	7847.28	-6.108	4.7807e-44	1.229e-41
comp105716_c0	693.58	13971.1	-4.6418	9.5834e-73	4.2057e-70
comp105724_c0	726.4	2861.21	-2.2874	5.8776e-09	3.6618e-07
comp105729_c0	7297.73	20312.4	-1.7864	3.3104e-38	7.4073e-36
comp105746_c0	2468.4	690.05	1.5292	9.8948e-06	0.00042098
comp105761_c1	1939.03	97	4.0116	3.3662e-10	2.3538e-08
comp105763_c0	1409.25	252	2.1738	3.7436e-05	0.0014743
comp105769_c2	2633.09	12495.8	-2.5562	4.2578e-39	9.8893e-37
comp105774_c0	6494.94	2266.88	1.209	7.9631e-10	5.4062e-08
comp105786_c0	5555.71	15821.7	-1.8195	5.7524e-31	1.0802e-28
comp105794_c0	4228.04	13179.3	-1.9498	8.1692e-29	1.4325e-26
comp105798_c4	22	615.04	-5.1147	0.00011558	0.0041206
comp105815_c0	5030.34	9792.54	-1.2706	2.2188e-11	1.7145e-09
comp105826_c1	3491	11076.3	-1.9754	6.2627e-25	9.4576e-23
comp105835_c0	19240.1	34643.4	-1.1581	9.4491e-31	1.7655e-28
comp105841_c1	2041.13	500.57	1.7181	1.5384e-05	0.00063979
comp105851_c0	921.07	2855.97	-1.9422	2.3487e-07	1.2396e-05
comp105861_c0	386	1481	-2.2495	3.4779e-05	0.0013779
comp105866_c0	35555.8	12456.6	1.2036	1.2564e-46	3.4774e-44
comp105871_c4	2242.4	671	1.4311	5.43e-05	0.0020767
comp105885_c0	1708.31	4173.19	-1.5982	8.8464e-08	4.9209e-06
comp105911_c1	23640	73024.4	-1.9367	4.1391e-150	4.6307e-147
comp105922_c0	173.99	2037.06	-3.859	7.5467e-11	5.566e-09
comp105926_c0	4205.06	96	5.1434	4.3552e-22	5.8636e-20
comp105927_c0	7043.07	1512.79	1.9094	1.1478e-17	1.2716e-15
comp105936_c0	5309.21	1219.96	1.8121	5.93e-13	5.148e-11
comp105937_c0	10041.5	19304.4	-1.2525	1.8557e-20	2.3584e-18
comp105943_c0	8065.51	80901.4	-3.6359	0	0
comp105947_c0	1847.7	5284.46	-1.8256	2.0177e-11	1.5636e-09
comp105958_c0	107	1072.76	-3.6352	3.9675e-06	0.00017927
comp105959_c1	1553	4510	-1.8477	4.0463e-10	2.8145e-08
comp105973_c0	3947	989.9	1.6858	2.8205e-09	1.8112e-07
comp105984_c1	6049.92	728.78	2.7438	6.2697e-22	8.4125e-20
comp106025_c1	3538.35	7858.06	-1.4607	1.0748e-11	8.5802e-10
comp106028_c0	3458.79	258	3.4352	1.344e-15	1.3497e-13
comp106038_c1	434	2535.12	-2.8559	3.0907e-10	2.1706e-08
comp106073_c3	2344.67	557.73	1.7622	2.5296e-06	0.00011744
comp106078_c3	121.08	1790.43	-4.1959	3.3535e-10	2.347e-08
comp106103_c0	67	806	-3.8981	3.9578e-05	0.0015517
comp106105_c0	1785.4	314	2.1978	3.0323e-06	0.00013915
comp106132_c0	2818.75	7083.14	-1.6389	1.1073e-12	9.4072e-11
comp106168_c1	73	1124	-4.2542	5.7862e-07	2.9275e-05
comp106168_c2	39	752	-4.5788	3.027e-05	0.0012083
comp106169_c5	8013.2	19771.8	-1.6126	8.7561e-32	1.68e-29
comp106175_c0	62.01	1076.03	-4.4267	7.5528e-07	3.7708e-05
comp106178_c2	3745.41	7360.68	-1.2843	4.6667e-09	2.9281e-07
comp106208_c0	4928.34	817.31	2.2826	2.418e-15	2.4039e-13
comp106223_c0	78	1918.95	-4.9303	1.2958e-11	1.0261e-09
comp106224_c1	992.02	2424.05	-1.5986	4.5528e-05	0.0017658
comp106251_c0	4037.04	12313.1	-1.9184	2.0611e-26	3.3008e-24
comp106257_c0	462.27	1756.78	-2.2357	7.1362e-06	0.00031026
comp106261_c2	1312.34	3765.32	-1.8302	1.4224e-08	8.4952e-07
comp106276_c1	3752.32	1352.02	1.1631	5.3386e-06	0.00023664
comp106292_c0	4473.12	10891.8	-1.5935	6.6661e-18	7.5214e-16
comp106298_c0	751.35	48	3.6588	0.00014173	0.0049682
comp106307_c0	179	2054.83	-3.8306	7.0575e-11	5.2246e-09
comp106330_c0	1054.06	108.34	2.9727	3.1117e-05	0.0012402
comp106335_c0	14801.1	34307.4	-1.5224	4.7204e-49	1.3735e-46
comp106344_c0	4331	472	2.8882	7.6332e-17	8.1716e-15
comp106356_c1	1622.59	239.33	2.4516	2.3969e-06	0.00011193
comp106358_c0	3642.87	1166.34	1.3335	8.9956e-07	4.4465e-05
comp106368_c0	5608.27	186	4.6046	3.5245e-28	6.0729e-26
comp106372_c0	2153.2	4176.78	-1.2655	1.3418e-05	0.00056215
comp106401_c0	1443.97	75	3.9574	6.6548e-08	3.741e-06
comp106405_c0	5258.26	1342	1.6606	1.0884e-11	8.6716e-10
comp106414_c0	3092.66	13108.1	-2.3931	9.6068e-38	2.1316e-35
comp106421_c0	3500.74	5905.94	-1.0641	1.1892e-05	0.00050111
comp106423_c0	3029.02	5234.73	-1.0989	2.0737e-05	0.00084689
comp106427_c0	4505.63	315	3.5287	3.3734e-20	4.2466e-18
comp106429_c0	13932.3	5291.51	1.0871	5.3945e-17	5.8141e-15
comp106434_c0	904.25	2845.16	-1.9633	1.9734e-07	1.0528e-05
comp106464_c0	7472.5	64114.3	-3.4106	1.2586e-263	3.1241e-260
comp106468_c0	3864.89	7003.68	-1.1673	1.7677e-07	9.513e-06
comp106484_c3	16592.7	36534	-1.4483	6.0289e-48	1.7351e-45
comp106500_c1	2343.62	19640	-3.3766	2.2539e-81	1.1477e-78
comp106503_c0	502.02	1871.5	-2.208	4.3523e-06	0.0001951
comp106516_c0	55353.1	4535.67	3.2997	9.1983e-218	1.6992e-214
comp106521_c0	1313.18	3475.32	-1.7137	2.3405e-07	1.2361e-05
comp106525_c1	11	5920.69	-9.3817	2.0909e-26	3.3418e-24
comp106526_c2	169	1036.95	-2.9268	4.4822e-05	0.001741
comp106527_c1	3230.24	5877.43	-1.1731	1.5322e-06	7.3625e-05
comp106527_c3	4842.62	10809.7	-1.4681	1.1825e-15	1.192e-13
comp106531_c0	323.96	3385.38	-3.695	1.5812e-16	1.6679e-14
comp106559_c1	1131.97	6287.55	-2.7833	1.5566e-22	2.1318e-20
comp106561_c1	2362	4986.6	-1.3876	2.2957e-07	1.2133e-05
comp106582_c0	1152.54	4433.74	-2.2533	7.4384e-13	6.3876e-11
comp106595_c2	1754.23	5861.12	-2.0499	1.266e-14	1.2058e-12
comp106616_c0	5867.99	11828.1	-1.3209	2.5156e-14	2.3647e-12
comp106627_c0	5657.5	816	2.4839	7.5483e-19	9.0709e-17
comp106629_c0	6260.44	13117.2	-1.3767	7.9259e-17	8.4735e-15
comp106629_c5	1757.19	7606	-2.4235	6.0386e-23	8.4151e-21
comp106629_c9	1574.99	7386.64	-2.5392	1.316e-23	1.8834e-21
comp106630_c0	1012.27	2922.93	-1.8394	5.2819e-07	2.686e-05
comp106659_c0	10467.6	944.95	3.16	2.5032e-41	6.0073e-39
comp106685_c0	4958.5	10390.1	-1.3768	1.2053e-13	1.0892e-11
comp106687_c0	5395.71	25657.6	-2.5591	1.6692e-78	7.9875e-76
comp106696_c0	89	801.15	-3.4798	9.1556e-05	0.0033345
comp106728_c0	4649.63	10685.5	-1.5101	3.4344e-16	3.5567e-14
comp106734_c0	61.36	768.43	-3.9561	5.4699e-05	0.0020909
comp106736_c1	3845.44	9204	-1.5687	5.2612e-15	5.1341e-13
comp106749_c0	2888.23	11386.7	-2.2887	3.4246e-31	6.4922e-29
comp106749_c1	3323	191	3.8112	5.2986e-16	5.4378e-14
comp106749_c2	50186.5	3064.35	3.7241	9.3094e-215	1.5734e-211
comp106751_c0	15412.9	2390.61	2.3791	1.7979e-46	4.9415e-44
comp106753_c0	4268.99	1705	1.0145	9.7049e-06	0.00041312
comp106771_c0	689	3032.6	-2.4476	3.6626e-10	2.552e-08
comp106773_c3	3901.68	12003	-1.9308	5.0188e-26	7.8942e-24
comp106789_c0	1972.48	247	2.6878	5.2522e-08	2.995e-06
comp106821_c4	3850.33	149	4.382	1.6152e-19	1.9861e-17
comp106829_c0	3627.35	8317.26	-1.5068	6.8208e-13	5.8699e-11
comp106862_c0	12302.3	38053.4	-1.9387	3.0649e-79	1.5028e-76
comp106874_c0	2739.56	7232.77	-1.7102	9.594e-14	8.7394e-12
comp106890_c0	44	6443.75	-7.5038	2.1531e-34	4.3298e-32
comp106891_c0	646.99	1948.6	-1.9002	2.6747e-05	0.0010763
comp106894_c0	2808.36	93	4.6068	6.7135e-15	6.5272e-13
comp106910_c0	2489.76	5984.85	-1.5749	2.497e-10	1.7789e-08
comp106915_c0	3813.66	7363	-1.2587	8.8695e-09	5.432e-07
comp106919_c0	1483.58	5256.4	-2.1346	5.5876e-14	5.1311e-12
comp106942_c0	1269	3502	-1.7741	9.4972e-08	5.2718e-06
comp106958_c1	5774.86	1943.26	1.2617	2.4834e-09	1.6038e-07
comp106958_c3	1159.15	4809.4	-2.3624	1.2417e-14	1.1855e-12
comp106958_c7	1852.05	6574.07	-2.1373	3.9437e-17	4.2853e-15
comp106961_c1	2033.79	4464.23	-1.4438	3.9683e-07	2.0415e-05
comp106971_c0	9342.73	19833.1	-1.3956	3.334e-25	5.0831e-23
comp106976_c0	2785.97	27547.4	-3.6153	2.4918e-120	2.0405e-117
comp106976_c1	4066.24	1558.92	1.0736	7.2143e-06	0.00031331
comp106977_c1	2808.81	1040.77	1.1227	0.00012075	0.0042912
comp106983_c0	527	3087.67	-2.8602	3.5933e-12	2.9516e-10
comp106984_c0	2553.05	106.2	4.2778	2.4644e-13	2.1921e-11
comp106991_c0	250.01	2417.24	-3.5829	5.8848e-12	4.7894e-10
comp106994_c0	4493.91	237	3.9354	1.8662e-21	2.4625e-19
comp107026_c0	2586.14	5838.13	-1.4843	2.8476e-09	1.8271e-07
comp107027_c0	30258.9	67994.9	-1.4777	9.3241e-91	5.4062e-88
comp107047_c0	2177	27392.3	-3.9629	2.1984e-128	1.9621e-125
comp107058_c2	4369.13	1413.92	1.3181	9.3608e-08	5.2034e-06
comp107058_c3	30113	5729.3	2.0844	2.3168e-77	1.0762e-74
comp107066_c0	1736.1	15071.9	-3.4275	9.9876e-64	3.87e-61
comp107068_c0	2777.79	351	2.6748	1.1655e-10	8.5246e-09
comp107081_c0	4142.77	7210.27	-1.1091	4.6173e-07	2.3647e-05
comp107098_c0	892.42	3858.71	-2.4219	2.1897e-12	1.8251e-10
comp107102_c0	389.56	1374.93	-2.129	0.0001243	0.004402
comp107106_c1	866.06	49	3.834	3.4022e-05	0.0013492
comp107110_c0	3325.09	13785.1	-2.3612	6.1617e-39	1.4228e-36
comp107121_c1	51	1277.99	-4.9568	3.2134e-08	1.87e-06
comp107135_c0	2875.69	5109.85	-1.139	1.3251e-05	0.00055543
comp107143_c0	3364.07	5801.92	-1.0959	7.8338e-06	0.00033855
comp107150_c1	2698	4969.59	-1.1908	7.328e-06	0.00031808
comp107154_c0	184	4508.99	-4.9246	3.2518e-25	4.9673e-23
comp107160_c1	5347.5	1227	1.8141	4.7254e-13	4.1248e-11
comp107163_c1	2545.01	9771.33	-2.2505	2.0061e-26	3.2192e-24
comp107214_c1	5768.43	11359.9	-1.2873	3.0084e-13	2.6611e-11
comp107232_c0	8090.39	896	2.865	7.1277e-30	1.2838e-27
comp107250_c2	1426.98	4072.03	-1.8224	4.1697e-09	2.6266e-07
comp107282_c0	237.06	1509.07	-2.9799	6.6282e-07	3.3238e-05
comp107323_c1	1358.12	158.98	2.7851	4.3893e-06	0.00019665
comp107389_c0	1571.99	7015.74	-2.4676	9.3554e-22	1.249e-19
comp107408_c0	1519.37	18879.2	-3.9448	8.442e-89	4.7558e-86
comp107417_c3	3681.78	70	5.4073	1.2292e-19	1.5185e-17
comp107456_c0	2261.8	119	3.9388	1.4791e-11	1.1598e-09
comp107482_c0	1578.29	104	3.6141	3.9541e-08	2.2826e-06
comp107494_c2	676	2447.69	-2.1659	2.1822e-07	1.1594e-05
comp107501_c3	970.5	92	3.0894	4.8592e-05	0.0018746
comp107549_c0	433.01	2844.18	-3.0251	5.9314e-12	4.8224e-10
comp107560_c1	5351.06	12279	-1.5079	2.4723e-18	2.9051e-16
comp107563_c0	450.85	4361.96	-3.5839	2.3213e-20	2.9408e-18
comp107578_c1	1577	4232.79	-1.734	8.3947e-09	5.1492e-07
comp107615_c1	1047	2588.73	-1.6156	2.1269e-05	0.00086819
comp107624_c0	5956.58	844.55	2.5086	6.0474e-20	7.5648e-18
comp107626_c2	1554.5	197.89	2.6641	1.5007e-06	7.216e-05
comp107655_c0	5254.85	9645.33	-1.1858	4.918e-10	3.3911e-08
comp107671_c0	4903.36	9147.94	-1.2093	6.6848e-10	4.5657e-08
comp107673_c2	70	761	-3.7521	8.2967e-05	0.0030553
comp107675_c1	892.87	3323.06	-2.2056	9.549e-10	6.4063e-08
comp107684_c0	1669.99	3736.37	-1.4714	2.4043e-06	0.00011214
comp107696_c0	3400.24	8297.55	-1.5966	4.8254e-14	4.4569e-12
comp107702_c1	2670.12	4772.89	-1.1476	2.2289e-05	0.00090656
comp107721_c1	1224.14	3384.95	-1.777	1.4971e-07	8.1173e-06
comp107722_c1	6829.65	2679.06	1.0405	1.2496e-08	7.5308e-07
comp107728_c0	16162.8	3781.44	1.7861	1.2712e-35	2.6999e-33
comp107732_c0	1409.83	3732.66	-1.7143	8.3423e-08	4.6666e-06
comp107740_c0	233	14088	-6.2276	1.6259e-77	7.597e-75
comp107741_c1	681.05	16.58	5.0507	0.00010339	0.0037127
comp107744_c0	656	9	5.878	0.00013066	0.0046066
comp107745_c0	2475.54	402	2.3129	1.5922e-08	9.4881e-07
comp107754_c1	3739.4	6570.96	-1.1229	1.1065e-06	5.4053e-05
comp107765_c0	3721.42	883.98	1.7642	2.9814e-09	1.9098e-07
comp107779_c0	757.6	6630.04	-3.4391	4.342e-29	7.6645e-27
comp107784_c5	5144.71	12867.3	-1.6321	1.1877e-21	1.575e-19
comp107793_c0	10519.1	751.96	3.4966	1.1319e-44	2.9477e-42
comp107804_c0	6997.52	12515.3	-1.1484	6.3264e-12	5.1383e-10
comp107809_c0	848	3636.83	-2.4101	1.0813e-11	8.6237e-10
comp107816_c0	3409.75	94.49	4.8638	5.0736e-18	5.7904e-16
comp107845_c0	3784.98	415	2.8795	7.0808e-15	6.8675e-13
comp107848_c0	869	7346	-3.3891	1.2091e-31	2.3143e-29
comp107848_c1	1773.12	16795.1	-3.5533	4.7783e-73	2.1086e-70
comp107848_c3	9369.48	19142	-1.3403	8.7565e-23	1.2097e-20
comp107853_c0	69	734.56	-3.7218	0.00011609	0.0041371
comp107856_c0	10024.9	1866.3	2.1157	2.4341e-27	4.0449e-25
comp107882_c0	346	1589.87	-2.5097	3.9932e-06	0.00018025
comp107906_c0	1335	3838.4	-1.8333	9.8755e-09	6.0342e-07
comp107909_c0	5238.48	1201.41	1.8148	8.0384e-13	6.8732e-11
comp107910_c0	1417	16039.7	-3.8103	7.6412e-74	3.3908e-71
comp107945_c2	1075.96	76	3.5139	7.0442e-06	0.00030677
comp107946_c0	1756.54	8392.3	-2.5659	6.2636e-27	1.0322e-24
comp107972_c2	2451.4	7794.57	-1.9785	4.7212e-18	5.4194e-16
comp107981_c3	2221.09	432	2.0526	5.3967e-07	2.7426e-05
comp107989_c1	6427.76	22243.2	-2.1006	9.1454e-53	2.9175e-50
comp108000_c0	2116.72	514.24	1.7317	9.6986e-06	0.00041308
comp108013_c2	5327.99	12504	-1.5403	2.8268e-19	3.4545e-17
comp108021_c0	3926.68	1021.61	1.6329	6.2498e-09	3.8845e-07
comp108022_c0	2631.95	5135.2	-1.2739	1.1943e-06	5.806e-05
comp108024_c0	2799.1	588	1.9415	5.0908e-08	2.905e-06
comp108025_c0	370.94	1578.8	-2.3992	8.0536e-06	0.00034673
comp108048_c1	59.2	726.03	-3.926	9.1962e-05	0.0033462
comp108097_c1	5783.55	499.15	3.2248	6.1165e-24	8.9311e-22
comp108106_c0	4897.24	1333.71	1.5669	2.5785e-10	1.832e-08
comp108112_c0	836.82	2286.33	-1.7596	1.8394e-05	0.00075549
comp108117_c0	5727.82	12390.8	-1.4228	7.4694e-17	8.007e-15
comp108118_c0	3040.81	5913.6	-1.2692	2.0602e-07	1.0976e-05
comp108129_c0	4367.48	10907.7	-1.6301	1.4713e-18	1.7496e-16
comp108140_c1	3282.99	6248.34	-1.2381	1.824e-07	9.7697e-06
comp108144_c2	13833	36871.4	-1.724	2.9184e-64	1.1476e-61
comp108150_c0	51.01	3057.96	-6.2152	3.8394e-18	4.4392e-16
comp108171_c0	1421	4616.99	-2.0096	1.5528e-11	1.214e-09
comp108176_c0	665.92	1832.15	-1.7697	0.00011715	0.0041709
comp108178_c0	4020.28	6627.44	-1.0307	7.0145e-06	0.00030564
comp108202_c1	9753.69	3059.46	1.3631	3.4831e-16	3.6025e-14
comp108207_c0	88	880.42	-3.6322	2.9453e-05	0.001178
comp108257_c0	1597.41	114	3.499	4.6111e-08	2.6407e-06
comp108281_c0	2310.01	6026.25	-1.693	1.5708e-11	1.2269e-09
comp108298_c0	19214.2	7081.76	1.1304	5.3526e-24	7.8445e-22
comp108304_c0	3329.25	905	1.5696	1.8053e-07	9.6956e-06
comp108313_c3	926	2346	-1.6507	3.7926e-05	0.0014914
comp108318_c0	1368.44	193.38	2.5134	1.151e-05	0.00048554
comp108327_c0	612.16	2029.76	-2.0389	6.2211e-06	0.00027332
comp108336_c1	617.23	2117.56	-2.0881	2.6482e-06	0.00012273
comp108341_c0	549	3469.99	-2.9696	5.2592e-14	4.8408e-12
comp108346_c0	3011	13707.6	-2.4963	1.6475e-41	3.9776e-39
comp108351_c0	4710.75	9994.43	-1.3948	1.8633e-13	1.68e-11
comp108404_c0	1973.27	5220.87	-1.7133	2.3626e-10	1.6877e-08
comp108416_c1	4004.87	114.05	4.8244	7.4865e-21	9.6382e-19
comp108451_c1	3808	697	2.1402	1.833e-11	1.4247e-09
comp108471_c0	13794.8	3251.28	1.7754	1.9296e-30	3.5562e-28
comp108504_c0	9337.28	62	6.925	2.7512e-45	7.2845e-43
comp108513_c2	1629.99	3288.46	-1.3221	5.7786e-05	0.0021973
comp108515_c0	3889.41	1297	1.2748	8.3543e-07	4.1527e-05
comp108560_c1	256	1301	-2.655	1.5591e-05	0.00064772
comp108569_c0	5099.16	948.66	2.1167	1.1015e-14	1.0567e-12
comp108574_c1	2110.19	210	3.0193	2.9796e-09	1.9098e-07
comp108584_c1	963.11	3085	-1.9891	4.5055e-08	2.5859e-06
comp108599_c1	8222.13	2589.64	1.3572	8.2483e-14	7.5395e-12
comp108631_c0	929.01	2243.97	-1.5819	0.0001008	0.003633
comp108646_c1	3636.51	740	1.9874	3.0766e-10	2.1665e-08
comp108656_c0	7	3267.39	-9.1762	1.2153e-15	1.2235e-13
comp108658_c1	1399.95	8385.01	-2.892	9.4683e-31	1.7655e-28
comp108668_c2	16820.8	4317.05	1.6525	8.6944e-34	1.7309e-31
comp108669_c1	77	1214.36	-4.2888	1.9101e-07	1.0203e-05
comp108671_c0	1397	3274.83	-1.5387	4.4592e-06	0.00019967
comp108680_c0	23678.8	195022	-3.3516	0	0
comp108682_c0	1185.38	16960	-4.1483	1.0831e-82	5.5866e-80
comp108689_c3	2908.8	9713.64	-2.0492	3.3364e-23	4.741e-21
comp108692_c0	3458.94	5809.6	-1.0577	1.5775e-05	0.000654
comp108785_c0	1885.47	30693.5	-4.3345	4.6994e-152	5.41e-149
comp108795_c0	12	641.7	-6.0504	6.8472e-05	0.0025571
comp108818_c1	3103.11	5068.46	-1.0174	0.00010539	0.0037778
comp108820_c0	316.91	1299.94	-2.3459	6.5934e-05	0.0024716
comp108829_c0	232.67	1509	-3.0068	5.8531e-07	2.9576e-05
comp108829_c2	5997.82	12818.1	-1.4053	4.8951e-17	5.2974e-15
comp108845_c0	537	2805.56	-2.6949	1.5397e-10	1.1139e-08
comp108847_c1	12622.2	1403	2.8598	1.4122e-45	3.7897e-43
comp108860_c0	5792.54	10776.6	-1.2052	2.4023e-11	1.8491e-09
comp108874_c0	10160.3	734.53	3.4804	4.4951e-43	1.1264e-40
comp108886_c0	995.12	6575.03	-3.0336	1.0851e-25	1.6769e-23
comp108906_c0	2797.99	13289.3	-2.5574	1.7108e-41	4.118e-39
comp108906_c1	5317.14	18224.3	-2.0867	3.7467e-43	9.4781e-41
comp108910_c0	787.01	9	6.1407	2.9487e-05	0.0011788
comp108950_c0	2.17275e+06	2445.19	9.4858	0	0
comp108968_c1	724.6	2377.89	-2.024	1.147e-06	5.593e-05
comp108984_c1	26113.1	2906.51	2.8578	2.7588e-92	1.6232e-89
comp108987_c0	1993.11	506	1.6682	2.7306e-05	0.0010966
comp108989_c0	1921.25	31252.8	-4.3335	9.1107e-155	1.1134e-151
comp108994_c0	798.04	23	4.8072	2.9252e-05	0.0011706
comp109002_c1	1615.51	3607.62	-1.4687	3.7174e-06	0.00016902
comp109025_c0	5167.54	10983.1	-1.3973	1.1069e-14	1.0606e-12
comp109032_c0	2644.18	8067.61	-1.9189	7.3416e-18	8.2484e-16
comp109057_c0	12157.3	3139.99	1.6434	1.0183e-24	1.532e-22
comp109070_c0	976.88	101	2.9642	6.2076e-05	0.0023391
comp109071_c1	10994	29063.2	-1.7121	1.7525e-50	5.273e-48
comp109072_c0	862.02	2237.84	-1.6859	4.2412e-05	0.0016514
comp109084_c0	3095.34	5065.61	-1.0202	0.00010124	0.0036437
comp109112_c3	6816.85	31249	-2.5062	8.869e-93	5.2969e-90
comp109124_c1	5338.68	1733	1.3136	3.9013e-09	2.4673e-07
comp109129_c0	4572.26	8838.46	-1.2605	2.803e-10	1.9826e-08
comp109151_c4	582.01	2315.21	-2.3016	1.4593e-07	7.9288e-06
comp109163_c2	523	1923.99	-2.1888	3.6664e-06	0.00016681
comp109173_c0	1607	7560.3	-2.5437	3.5654e-24	5.2936e-22
comp109175_c0	11206.3	4415.39	1.0341	3.8186e-13	3.3516e-11
comp109183_c0	16424.8	6599.61	1.0058	6.3177e-18	7.1486e-16
comp109189_c1	53	906	-4.405	5.8182e-06	0.00025661
comp109194_c0	4633.77	7560.71	-1.0159	2.2537e-06	0.00010574
comp109196_c0	11519.3	1382.01	2.7496	2.4829e-40	5.8523e-38
comp109209_c1	2034.95	168	3.2889	1.6314e-09	1.0719e-07
comp109239_c1	4859.33	1786	1.1344	3.5326e-07	1.8281e-05
comp109250_c0	5319.17	10538.4	-1.296	1.5602e-12	1.3101e-10
comp109258_c6	9556.67	2688.76	1.52	4.6073e-18	5.304e-16
comp109263_c0	3406.98	1105	1.3149	2.5165e-06	0.0001169
comp109267_c0	62.79	1771.81	-5.1281	5.9047e-11	4.404e-09
comp109269_c0	16961.9	583.72	4.5513	2.3018e-81	1.1646e-78
comp109294_c2	3213.6	1109.92	1.2241	1.3067e-05	0.00054859
comp109299_c1	7585.65	3016.06	1.021	3.1676e-09	2.0242e-07
comp109314_c0	7114.37	2066	1.4743	2.3132e-13	2.0713e-11
comp109319_c5	6412.34	12515.1	-1.2743	3.3331e-14	3.1002e-12
comp109340_c0	1022	118501	-7.167	0	0
comp109367_c1	2000.79	82	4.2992	8.7007e-11	6.3993e-09
comp109368_c0	14831.1	5022.84	1.2525	1.9229e-21	2.533e-19
comp109404_c0	3216.58	6748.73	-1.3787	2.1772e-09	1.4142e-07
comp109418_c0	1179.74	77299.8	-6.3435	0	0
comp109422_c1	3676.18	693	2.0977	6.685e-11	4.972e-09
comp109428_c0	1800.67	5019.12	-1.7885	1.281e-10	9.3184e-09
comp109431_c0	9986.03	3483.39	1.2098	2.4595e-14	2.3147e-12
comp109432_c1	4737.86	848.74	2.1712	4.2049e-14	3.8975e-12
comp109473_c7	3200.95	1201.52	1.104	4.9536e-05	0.0019073
comp109481_c2	1994.19	5532.99	-1.7819	1.6889e-11	1.3179e-09
comp109512_c0	5933.83	10481.9	-1.1305	5.8805e-10	4.0309e-08
comp109520_c0	1021	2897.66	-1.8145	7.7709e-07	3.8749e-05
comp109524_c0	160	1664	-3.6881	7.4841e-09	4.6012e-07
comp109549_c0	166.96	5435.75	-5.3345	1.009e-30	1.8726e-28
comp109549_c2	5157.96	19712.3	-2.2438	2.2594e-51	6.9561e-49
comp109599_c2	9082.18	42461.2	-2.5346	3.7318e-127	3.222e-124
comp109611_c2	3419.17	16010.8	-2.5369	3.7679e-49	1.1004e-46
comp109685_c0	6849.25	13400.8	-1.2779	3.5788e-15	3.527e-13
comp109694_c0	1381	3986.75	-1.8391	4.7102e-09	2.953e-07
comp109701_c0	1216	5295.33	-2.4322	1.6037e-16	1.6894e-14
comp109736_c1	4656.43	511.29	2.8774	6.1428e-18	6.9706e-16
comp109745_c0	8062.4	2587.66	1.33	2.9736e-13	2.6361e-11
comp109755_c0	2722.87	4691.28	-1.0944	5.9747e-05	0.0022632
comp109763_c0	89676.9	11437.2	2.6614	2.8833e-292	7.8974e-289
comp109769_c0	6264.29	2495.76	1.0181	7.8074e-08	4.3766e-06
comp109782_c0	3749.69	18714	-2.6289	1.2006e-59	4.3547e-57
comp109790_c0	249.94	1424.07	-2.82	2.8203e-06	0.00013017
comp109793_c1	3174.24	116	4.4646	1.7905e-16	1.8813e-14
comp109816_c0	1124.52	2504.15	-1.4646	0.0001204	0.0042809
comp109846_c0	22285.8	1936	3.2154	4.0284e-87	2.2068e-84
comp109847_c1	3081.19	700.68	1.8271	3.5117e-08	2.0361e-06
comp109851_c0	6	3662	-9.563	1.4187e-16	1.5005e-14
comp109855_c2	978.63	4548.67	-2.5262	4.7552e-15	4.6574e-13
comp109856_c0	2864.78	19528.9	-3.0787	5.0976e-74	2.2877e-71
comp109861_c0	52189.5	166957	-1.9872	0	0
comp109862_c1	867.03	4086.69	-2.5464	8.5179e-14	7.777e-12
comp109866_c0	15272	4993.75	1.3031	3.8823e-23	5.4872e-21
comp109872_c0	6095.58	18510.2	-1.9121	1.1266e-38	2.5423e-36
comp109878_c0	13	1897.06	-7.4987	3.2008e-11	2.4214e-09
comp109886_c0	1197.94	88	3.4573	2.438e-06	0.00011352
comp109892_c1	3415	666.18	2.0483	5.4014e-10	3.7179e-08
comp109896_c0	6472.56	11947.5	-1.1939	3.1717e-12	2.6135e-10
comp109922_c0	2688.71	4633.2	-1.0947	6.6142e-05	0.0024782
comp109931_c0	3138.27	5715.36	-1.1745	2.0809e-06	9.8212e-05
comp109934_c0	2645.14	5306.15	-1.3139	3.7826e-07	1.9524e-05
comp109984_c0	864.48	29	4.5881	1.5679e-05	0.00065068
comp109991_c1	793.69	3829.02	-2.5799	3.2826e-13	2.8972e-11
comp109991_c4	465.84	2318.87	-2.6251	1.0159e-08	6.1929e-07
comp110005_c0	1068.13	9842.82	-3.5136	3.8e-43	9.5521e-41
comp110010_c1	7854.27	16166.8	-1.3511	9.445e-20	1.1741e-17
comp110012_c0	4826.45	1887.99	1.0445	1.6007e-06	7.6732e-05
comp110030_c1	2262.92	565	1.6923	6.4955e-06	0.00028365
comp110037_c0	1159.35	176.99	2.402	7.9768e-05	0.0029471
comp110042_c0	168.41	1580.71	-3.5401	3.0813e-08	1.801e-06
comp110043_c0	1060.7	37	4.5318	1.8086e-06	8.6129e-05
comp110061_c1	3999.87	1479.88	1.1249	4.3502e-06	0.0001951
comp110065_c1	2847.97	128794	-5.8086	0	0
comp110078_c0	5109.43	8805.36	-1.0948	3.7761e-08	2.1862e-06
comp110088_c0	3238.45	6540.67	-1.3237	1.3615e-08	8.1558e-07
comp110104_c3	8378.49	36246.8	-2.4227	8.3008e-103	5.7838e-100
comp110105_c0	861	2251.28	-1.6963	3.6796e-05	0.0014527
comp110121_c2	14452.2	27409.7	-1.233	1.354e-27	2.2884e-25
comp110129_c1	754.82	4620.74	-2.9235	7.3251e-18	8.2416e-16
comp110131_c1	104.99	6641.46	-6.2928	1.9115e-37	4.2059e-35
comp110158_c0	8735.87	3299.39	1.0952	2.609e-11	1.9908e-09
comp110158_c1	1663.95	217	2.6293	7.5714e-07	3.7778e-05
comp110176_c0	1295.02	171.89	2.6038	1.4065e-05	0.00058834
comp110186_c1	1914.51	5433.91	-1.8146	1.3173e-11	1.0402e-09
comp110188_c0	6439.97	14994.6	-1.5289	1.5674e-22	2.1429e-20
comp110200_c0	11307.6	28648.3	-1.6508	5.2196e-47	1.4599e-44
comp110200_c4	13322.3	58865.2	-2.4532	1.9404e-168	2.5267e-165
comp110200_c6	253.48	1198.11	-2.5504	5.2472e-05	0.0020116
comp110238_c0	5012.73	1319.13	1.6164	6.8947e-11	5.1088e-09
comp110252_c0	788.11	3612.84	-2.5063	3.7565e-12	3.0794e-10
comp110252_c1	228	1296	-2.8166	8.0132e-06	0.00034518
comp110264_c0	8966.78	20052.4	-1.4707	9.0177e-28	1.5306e-25
comp110267_c0	1283.4	247.02	2.0677	0.00013051	0.0046033
comp110268_c0	15091.6	94851	-2.9615	0	0
comp110280_c0	2826	4993.9	-1.131	1.8951e-05	0.00077716
comp110286_c0	705.06	3083.82	-2.4385	2.8772e-10	2.0333e-08
comp110295_c0	648.15	1834.63	-1.8107	8.6706e-05	0.0031827
comp110306_c2	5545.89	84810.4	-4.2443	0	0
comp110322_c0	3625.14	1221	1.2604	2.3497e-06	0.00010992
comp110360_c0	142.06	1354.97	-3.5633	2.7374e-07	1.4324e-05
comp110361_c0	2199.08	513.83	1.7879	4.2721e-06	0.00019183
comp110384_c0	3109.86	590	2.0885	2.1135e-09	1.3761e-07
comp110392_c0	3865.17	15648.8	-2.327	3.7703e-43	9.5076e-41
comp110397_c0	1787.02	4696.98	-1.7038	2.2e-09	1.4266e-07
comp110399_c0	4237.8	10290.5	-1.5895	6.1825e-17	6.6454e-15
comp110416_c0	15869.4	269087	-4.3933	0	0
comp110432_c0	15724.9	4196.83	1.5961	2.0409e-30	3.7527e-28
comp110435_c3	1002	11562	-3.838	4.9998e-54	1.6344e-51
comp110443_c0	1787.08	3444.98	-1.2565	8.5944e-05	0.0031576
comp110461_c2	780	7006.4	-3.4767	6.2453e-31	1.17e-28
comp110467_c3	20768.9	8192.23	1.0325	5.2806e-23	7.4371e-21
comp110500_c0	11477.5	650	3.8326	1.9643e-51	6.0712e-49
comp110510_c0	771.51	36	4.112	6.6878e-05	0.0025034
comp110511_c0	3175.43	5374.32	-1.0687	2.7179e-05	0.001092
comp110536_c0	1848.98	422.08	1.8215	2.0126e-05	0.00082362
comp110537_c2	5476.04	1573.4	1.4897	9.5959e-11	7.0382e-09
comp110548_c1	4076.21	7803.28	-1.2464	4.4485e-09	2.7934e-07
comp110550_c0	2485.23	400.01	2.3257	1.3548e-08	8.1221e-07
comp110560_c1	13834.3	28	8.639	1.1794e-56	4.0555e-54
comp110586_c0	2511.16	791.6	1.3559	3.7306e-05	0.0014714
comp110590_c0	428.69	2524.29	-2.8675	3.0722e-10	2.1654e-08
comp110593_c0	71100.4	22083.1	1.3773	5.6773e-109	4.2146e-106
comp110593_c1	927.94	27818.2	-5.2154	5.0122e-149	5.5296e-146
comp110604_c0	585.01	2536.07	-2.4257	1.2102e-08	7.3044e-07
comp110622_c0	3381	1330.58	1.0358	6.5239e-05	0.0024479
comp110626_c0	5109.01	9884.98	-1.2618	2.4077e-11	1.8496e-09
comp110635_c0	2797.21	5151.26	-1.1905	5.0173e-06	0.00022327
comp110652_c0	30	896.06	-5.2102	3.0801e-06	0.00014118
comp110655_c0	31154.2	3984.41	2.6574	1.1334e-102	7.8284e-100
comp110656_c0	3398.21	9043.85	-1.7218	5.6544e-17	6.086e-15
comp110663_c0	322.51	1400.47	-2.4281	2.2629e-05	0.00091969
comp110664_c0	20269.4	37471.7	-1.1961	3.9086e-35	8.0853e-33
comp110667_c1	1956.34	5032.12	-1.6726	1.0639e-09	7.1074e-08
comp110668_c0	1715.36	207	2.7412	3.0102e-07	1.572e-05
comp110686_c0	1154.72	156.81	2.5709	4.5968e-05	0.0017812
comp110704_c0	6033.8	16114.4	-1.7268	3.9599e-29	7.0055e-27
comp110732_c0	256	2668.98	-3.6917	2.43e-13	2.1663e-11
comp110737_c1	9625.8	1458.83	2.4125	4.4897e-30	8.1422e-28
comp110752_c1	2094.15	328.26	2.3639	1.4558e-07	7.9203e-06
comp110803_c0	4435.2	37370.7	-3.3844	2.0241e-153	2.3997e-150
comp110807_c0	1152.65	4338.83	-2.2219	2.1327e-12	1.7795e-10
comp110906_c0	3037.86	9709.61	-1.986	3.2347e-22	4.3771e-20
comp111069_c0	4956.52	301.18	3.731	8.0291e-23	1.113e-20
comp111191_c0	1624.08	4962.81	-1.9211	1.3959e-11	1.0989e-09
comp111914_c0	1046.06	4293.11	-2.3467	4.059e-13	3.5566e-11
comp113260_c0	1707.98	270	2.3517	2.1833e-06	0.00010268
comp113478_c0	118.61	1686.38	-4.1392	1.2802e-09	8.5099e-08
comp114053_c0	6203.17	9	9.1193	6.6328e-25	9.9973e-23
comp114971_c0	702	2661.23	-2.2321	3.3973e-08	1.9741e-06
comp122786_c0	112	1445	-3.9991	2.795e-08	1.6373e-06
comp27655_c0	0	1301	-5.9723	1.4262e-08	8.5114e-07
comp27795_c0	2062.06	312	2.4149	1.32e-07	7.2016e-06
comp28822_c0	1749.65	15	6.5564	6.4999e-10	4.4471e-08
comp29435_c0	1776.31	3498.58	-1.2875	5.1616e-05	0.0019817
comp29597_c0	6845.69	2753.99	1.0041	2.6623e-08	1.5619e-06
comp30124_c0	3132.99	1147.94	1.1389	4.1326e-05	0.0016139
comp30165_c0	5424.93	10671.4	-1.2857	1.6501e-12	1.384e-10
comp30274_c0	6069.89	436	3.4897	1.8492e-26	2.9794e-24
comp30314_c0	784	6250.96	-3.3047	1.4184e-26	2.3041e-24
comp30449_c0	76134.1	17658.8	1.7986	1.9229e-162	2.4244e-159
comp30459_c0	304572	15093.9	4.0251	0	0
comp30493_c0	19124.8	41285.3	-1.4198	3.7064e-52	1.1637e-49
comp30561_c0	21639.2	210	6.3775	1.7099e-105	1.2127e-102
comp30597_c0	2614.12	9887	-2.2288	2.1991e-26	3.5007e-24
comp30758_c0	965.98	3496.99	-2.1656	5.8383e-10	4.0083e-08
comp30834_c0	6750.7	409.83	3.7323	1.6999e-30	3.1403e-28
comp30957_c0	2369	11230.2	-2.5546	2.7653e-35	5.7501e-33
comp30973_c0	1148	4759.91	-2.3614	1.7228e-14	1.6292e-12
comp31005_c0	4065.43	239.69	3.7746	3.9573e-19	4.8137e-17
comp31214_c0	279	2544.79	-3.4988	2.7678e-12	2.2901e-10
comp31291_c0	1901.02	29	5.725	7.1535e-11	5.2907e-09
comp31566_c0	3	1066.99	-8.784	2.8431e-06	0.00013084
comp31717_c0	3812.01	18881.3	-2.6179	7.2424e-60	2.6634e-57
comp31970_c0	0	1367	-6.0437	6.1963e-09	3.8543e-07
comp32034_c0	1563	4296.66	-1.7685	3.7288e-09	2.3657e-07
comp32696_c0	47	1690	-5.4778	1.1849e-10	8.6588e-09
comp33804_c0	6906.4	2171.41	1.3597	7.3216e-12	5.9224e-10
comp33841_c0	3011.52	1172.81	1.0509	0.00014123	0.0049529
comp34409_c0	7219.07	1465.27	1.9911	6.753e-19	8.1398e-17
comp34498_c0	696.2	7	6.3264	8.9797e-05	0.0032804
comp34735_c0	1412	3962.07	-1.7981	9.659e-09	5.9064e-07
comp34903_c0	4856	225	4.1222	1.3889e-23	1.9843e-21
comp39700_c0	455	1851	-2.334	2.0795e-06	9.8206e-05
comp45229_c0	907	82	3.1578	7.4187e-05	0.0027537
comp49156_c0	157	3538	-4.8037	5.9274e-20	7.4263e-18
comp55883_c0	82	938.03	-3.8255	1.0696e-05	0.00045215
comp56003_c0	385.08	1361.61	-2.1317	0.00013225	0.0046605
comp56855_c0	539.95	2507	-2.5247	6.135e-09	3.8191e-07
comp56964_c0	362	8764.89	-4.9073	2.3417e-47	6.6432e-45
comp57001_c0	1753.89	6016.03	-2.0878	2.4659e-15	2.4485e-13
comp57627_c0	1142.51	4439.16	-2.2677	5.7234e-13	4.9795e-11
comp57656_c0	7370.07	2669	1.1558	2.1348e-10	1.5332e-08
comp57678_c0	240	12184.1	-5.9754	1.8874e-67	7.6102e-65
comp57697_c0	10621.4	3499.9	1.292	2.122e-16	2.2179e-14
comp57739_c0	4893.35	8143.08	-1.0443	4.489e-07	2.302e-05
comp57756_c0	754.97	19	5.0028	4.427e-05	0.0017204
comp57796_c0	2666.35	4520.95	-1.0714	0.00011442	0.0040885
comp57940_c0	858.82	24530.7	-5.1457	3.52e-131	3.3687e-128
comp58017_c0	1779.87	6001	-2.063	4.613e-15	4.5238e-13
comp58024_c0	39506.4	63930.1	-1.004	4.3613e-42	1.0725e-39
comp58025_c0	643.16	4487.55	-3.1123	1.7318e-18	2.0531e-16
comp58051_c0	331.82	3175.36	-3.568	3.4302e-15	3.3889e-13
comp58163_c0	5574.14	17486.9	-1.959	6.1305e-38	1.3679e-35
comp58186_c1	2625.8	4770.62	-1.171	1.5377e-05	0.00063979
comp58234_c0	54	888.53	-4.35	7.7072e-06	0.00033344
comp58277_c1	1316.01	5782.06	-2.445	5.2028e-18	5.9293e-16
comp58301_c0	7484.06	2408.59	1.326	2.2941e-12	1.9062e-10
comp58368_c0	18320.4	281	5.7171	4.9702e-91	2.9029e-88
comp60159_c1	2696.96	5662.7	-1.3797	4.1306e-08	2.3793e-06
comp60524_c0	244	1173	-2.5748	5.6823e-05	0.0021617
comp60907_c0	2635.65	160.87	3.7246	7.6514e-13	6.5634e-11
comp64788_c0	72	914	-3.9757	1.0437e-05	0.00044236
comp65022_c0	2246.02	20	6.5016	2.4065e-12	1.9954e-10
comp66039_c0	684	12609	-4.5139	5.7536e-65	2.2851e-62
comp67031_c0	1291.97	100	3.3819	1.1986e-06	5.8232e-05
comp67116_c0	6809.59	129	5.4125	6.1936e-35	1.2713e-32
comp67346_c0	1821.49	14460.3	-3.2985	4.0756e-59	1.4649e-56
comp67397_c0	1229.24	17	5.8665	1.6344e-07	8.8378e-06
comp68559_c0	17	701	-5.6754	3.212e-05	0.0012782
comp70186_c0	42	979	-4.8524	1.4317e-06	6.8966e-05
comp71890_c0	82	1033.34	-3.9651	2.835e-06	0.00013067
comp74279_c0	3156.34	59	5.4318	4.6265e-17	5.0136e-15
comp74364_c0	4042	6879.29	-1.0768	1.728e-06	8.2489e-05
comp74406_c0	21	1520	-6.4871	1.0426e-09	6.971e-08
comp74501_c0	2355.99	5638.7	-1.5686	9.3128e-10	6.2584e-08
comp74578_c0	68	1617	-4.8812	5.5645e-10	3.8236e-08
comp74727_c0	3572.04	6778	-1.2337	6.1251e-08	3.4633e-06
comp74741_c0	1813.95	421	1.7976	2.7967e-05	0.001122
comp74749_c0	0	763.11	-5.2026	1.6729e-05	0.00069139
comp74809_c1	2040	4546.26	-1.4657	2.1642e-07	1.1507e-05
comp74838_c0	3	1756.19	-9.5029	9.1767e-09	5.6158e-07
comp74850_c0	1606.92	398.97	1.7004	0.00013823	0.0048561
comp74984_c0	1669.93	3707	-1.4601	3.0724e-06	0.00014091
comp74984_c1	2026	4212.01	-1.3655	2.7777e-06	0.00012828
comp74993_c0	47	3307.56	-6.4466	2.1034e-19	2.5783e-17
comp74993_c1	27	2401.55	-6.7845	2.3773e-14	2.24e-12
comp75065_c0	4927.45	22752	-2.5167	2.0812e-68	8.4779e-66
comp75413_c0	1168.21	5950.2	-2.6582	2.3288e-20	2.9456e-18
comp75493_c0	1712.32	3555.07	-1.3635	1.7073e-05	0.00070452
comp75528_c0	1763.07	3784.49	-1.4116	4.7318e-06	0.00021116
comp75652_c0	486	3367.21	-3.1021	3.2751e-14	3.0498e-12
comp75675_c0	1542.02	7311.96	-2.555	1.4816e-23	2.1129e-21
comp75727_c0	1996.69	7852.75	-2.2852	5.629e-22	7.5656e-20
comp75737_c1	3019.55	34	6.1631	2.8435e-16	2.9487e-14
comp75845_c0	28	1875	-6.3749	1.1333e-11	8.9928e-10
comp75954_c0	4660	1778	1.0805	1.4013e-06	6.7583e-05
comp76022_c0	100	7404.44	-6.5199	2.5928e-41	6.2034e-39
comp76165_c0	2408.81	5948.46	-1.6138	1.208e-10	8.8196e-09
comp76189_c0	1079.71	2805.66	-1.6873	4.495e-06	0.00020116
comp76193_c0	967.03	3036.85	-1.9605	7.9395e-08	4.4475e-06
comp76272_c0	2376.83	4661.93	-1.2815	3.2725e-06	0.00014974
comp76327_c0	895	2654	-1.8778	1.1942e-06	5.806e-05
comp76374_c0	1003	9055.33	-3.484	1.502e-39	3.509e-37
comp76441_c0	26.99	1721.44	-6.3046	7.5281e-11	5.5575e-09
comp76491_c0	227	5069.83	-4.7908	7.262e-28	1.2379e-25
comp76546_c0	29	2372.31	-6.6637	2.941e-14	2.7549e-12
comp76553_c0	1757.6	8066.21	-2.5079	2.9529e-25	4.5195e-23
comp76577_c0	1659.79	5907.18	-2.1411	1.3889e-15	1.3912e-13
comp76640_c0	1262.5	3341.67	-1.7139	3.9754e-07	2.0439e-05
comp76691_c0	822.82	3464.81	-2.3837	4.5604e-11	3.4239e-09
comp76743_c0	330	1495.02	-2.4892	8.6351e-06	0.00037056
comp76783_c0	10990.7	3220.95	1.4611	1.335e-19	1.6467e-17
comp76950_c0	13862.4	15	9.5424	1.1616e-50	3.5082e-48
comp77009_c0	26910.2	9832.62	1.1429	2.0267e-33	4.0047e-31
comp77034_c0	27547.1	8090.46	1.458	1.6176e-46	4.4615e-44
comp77095_c0	41194.9	5050.81	2.7183	4.8388e-138	4.8653e-135
comp77186_c0	674.04	11958.9	-4.4587	2.5028e-61	9.3334e-59
comp77199_c0	29413.7	4012.14	2.5644	8.5727e-94	5.2787e-91
comp77265_c0	7845.27	44957	-2.8282	3.5123e-153	4.1029e-150
comp77281_c0	2391.17	7843.48	-2.0234	1.0177e-18	1.2175e-16
comp77281_c1	426	1707.26	-2.3124	5.9241e-06	0.00026114
comp77415_c0	87476.1	3158.66	4.4819	0	0
comp77829_c0	5462.4	19032.6	-2.1105	1.0618e-45	2.8589e-43
comp78002_c0	158	1048	-3.0392	2.8219e-05	0.0011309
comp78082_c0	937	37	4.3529	8.5189e-06	0.00036577
comp78411_c0	13115	2948.03	1.8438	2.6823e-30	4.9206e-28
comp78479_c0	6	844.45	-7.4465	9.141e-06	0.00039101
comp78518_c0	2655.95	14718	-2.7799	1.9923e-50	5.9718e-48
comp78594_c0	12276	23732	-1.2606	4.6202e-25	7.0038e-23
comp78644_c0	7180.55	2521	1.2005	1.2646e-10	9.2154e-09
comp78750_c0	7072.2	31827.4	-2.4796	3.2987e-93	1.985e-90
comp78763_c0	4037.86	7203.95	-1.1448	2.0166e-07	1.0751e-05
comp78863_c0	742.96	4371.98	-2.8665	1.1998e-16	1.2741e-14
comp78909_c0	16115	3339.01	1.9613	1.6801e-39	3.9136e-37
comp78921_c0	2247	545	1.7341	5.0743e-06	0.00022555
comp78962_c0	1183.25	183	2.3832	7.2076e-05	0.0026829
comp78969_c0	12709.9	21788.2	-1.0872	8.3529e-18	9.3714e-16
comp78978_c0	1536.13	8914.14	-2.8464	4.9091e-32	9.4646e-30
comp79003_c0	6189.64	10145.5	-1.0225	3.4985e-08	2.0299e-06
comp79009_c0	138	942.69	-3.0817	6.3194e-05	0.002379
comp79025_c0	104479	20124	2.0666	3.6272e-261	8.4741e-258
comp79034_c0	3775.13	9964.07	-1.7098	2.362e-18	2.7796e-16
comp79038_c3	784.04	3135.2	-2.3092	8.6878e-10	5.8537e-08
comp79039_c0	113.36	3048.66	-5.0588	1.0421e-17	1.1578e-15
comp79039_c1	21	680.8	-5.3284	4.5526e-05	0.0017658
comp79100_c0	8910.79	1486.74	2.2738	2.2843e-26	3.6289e-24
comp79107_c0	9621.22	20887.7	-1.428	1.7331e-27	2.9043e-25
comp79135_c1	1908.8	10204	-2.728	9.3358e-35	1.9063e-32
comp79144_c0	154.98	3279.12	-4.7127	1.7995e-18	2.124e-16
comp79183_c0	17456.3	48008.6	-1.7691	1.4794e-86	7.9941e-84
comp79184_c0	1859.11	25799.6	-4.1043	6.1885e-124	5.1206e-121
comp79202_c0	10033.4	1470	2.4613	6.809e-32	1.3096e-29
comp79215_c0	7276.57	14818.7	-1.3357	6.8392e-18	7.7058e-16
comp79230_c0	9093.96	26535.4	-1.8545	2.9668e-52	9.3889e-50
comp79241_c0	4355.5	11177.9	-1.6693	1.1211e-19	1.3871e-17
comp79251_c0	12853.4	24165.9	-1.2204	4.3954e-24	6.4896e-22
comp79264_c0	4085.66	9011.12	-1.4507	4.6801e-13	4.0897e-11
comp79273_c0	3	1192.96	-8.945	9.3795e-07	4.619e-05
comp79284_c0	14916.4	33.91	8.4714	4.0679e-62	1.5314e-59
comp79293_c0	7220.14	1961.81	1.5702	1.507e-14	1.4285e-12
comp79301_c0	2629.75	6653.85	-1.6489	4.1511e-12	3.3968e-10
comp79313_c0	44757	15450.1	1.2249	1.4009e-59	5.0581e-57
comp79336_c0	9470.75	18002.6	-1.2363	9.3102e-19	1.1154e-16
comp79345_c0	2769.5	4699.64	-1.0725	8.2315e-05	0.0030355
comp79346_c0	933.92	4434.66	-2.557	6.5084e-15	6.3356e-13
comp79370_c0	5978.66	10015.8	-1.054	1.6116e-08	9.5963e-07
comp79374_c0	43644.6	5490.23	2.6813	2.8565e-144	3.0253e-141
comp79376_c0	1780.18	70.94	4.3397	8.6697e-10	5.851e-08
comp79379_c0	3616	1359	1.1023	1.6464e-05	0.00068114
comp79395_c0	9725.89	3353	1.2268	3.09e-14	2.8842e-12
comp79405_c0	25563.3	2840.94	2.86	1.913e-90	1.1011e-87
comp79406_c0	1120.6	11627	-3.6847	1.1647e-52	3.7007e-50
comp79408_c0	1868.79	15143.1	-3.3281	2.4564e-62	9.336e-60
comp79413_c0	3749.46	7684	-1.3448	4.2804e-10	2.9695e-08
comp79445_c0	3529.13	135	4.3987	4.7925e-18	5.4932e-16
comp79540_c0	355.99	1679.93	-2.5481	1.6991e-06	8.1159e-05
comp79584_c0	1359.37	212	2.3712	2.2032e-05	0.00089794
comp79654_c0	12	623.14	-6.008	8.7094e-05	0.003191
comp79784_c0	12	590	-5.9292	0.00013426	0.004725
comp79879_c0	1120	15	5.9128	5.8303e-07	2.9479e-05
comp79974_c0	1367.1	4056	-1.8785	1.9048e-09	1.2453e-07
comp79977_c0	394	3022.98	-3.2493	1.8559e-13	1.6753e-11
comp79980_c0	861.99	3604.08	-2.3735	2.1341e-11	1.6506e-09
comp79996_c0	1638.16	199.99	2.7245	5.981e-07	3.0145e-05
comp80001_c0	21	1217	-6.1664	4.2545e-08	2.4471e-06
comp80002_c0	5888.7	458	3.3749	3.801e-25	5.784e-23
comp80019_c0	6009.58	161	4.9125	1.324e-30	2.4515e-28
comp80030_c0	1040	2896.97	-1.7876	1.0475e-06	5.1329e-05
comp80035_c0	249	1370.01	-2.7696	5.4657e-06	0.00024201
comp80069_c1	861.38	28	4.6336	1.5726e-05	0.00065231
comp80070_c0	2201.98	99	4.1656	1.4059e-11	1.1046e-09
comp80115_c0	3062.88	439	2.493	6.3247e-11	4.7129e-09
comp80118_c0	2148	7254.86	-2.0655	6.4253e-18	7.26e-16
comp80135_c0	1836.02	4275.45	-1.5291	1.836e-07	9.8275e-06
comp80160_c0	100	4625.4	-5.8411	1.1307e-26	1.8442e-24
comp80173_c0	3900.06	977.92	1.6861	3.4851e-09	2.2182e-07
comp80202_c0	4380.05	1070.23	1.7234	2.2249e-10	1.595e-08
comp80206_c0	2515.84	4963.66	-1.29	1.362e-06	6.5806e-05
comp80255_c0	3825.36	1393.73	1.1471	5.3067e-06	0.00023536
comp80257_c0	2570	793	1.3868	2.3002e-05	0.00093364
comp80289_c0	875	36	4.2936	1.7923e-05	0.00073729
comp80319_c0	26	637	-4.9243	9.6521e-05	0.0034977
comp80345_c0	609	2797	-2.509	9.6054e-10	6.4387e-08
comp80445_c0	0	1072	-5.693	2.7114e-07	1.4198e-05
comp80466_c0	226	2559.66	-3.8112	3.8086e-13	3.3466e-11
comp80472_c0	15	1196	-6.6267	6.6389e-08	3.7347e-06
comp80519_c0	1751.11	249.13	2.5037	7.3235e-07	3.6633e-05
comp80525_c0	559	1742	-1.9494	5.1532e-05	0.0019794
comp80558_c0	4	3023	-9.8714	1.9735e-13	1.7774e-11
comp80565_c0	362	2263.41	-2.954	1.3591e-09	9.0115e-08
comp80566_c0	248	1135.96	-2.5051	9.8731e-05	0.0035696
comp80594_c0	54	820	-4.2342	2.0171e-05	0.00082504
comp84126_c0	1797.87	106.16	3.7724	2.8012e-09	1.8002e-07
comp84164_c0	20	1129	-6.1285	1.2966e-07	7.0832e-06
comp84249_c0	983.36	2492	-1.6511	2.1678e-05	0.00088397
comp84313_c0	18512.7	2524.16	2.565	9.8424e-60	3.6028e-57
comp84318_c0	5372.01	14557	-1.7478	5.8508e-27	9.6622e-25
comp84371_c0	3060.83	10079	-2.029	1.0846e-23	1.5635e-21
comp84371_c1	450.19	1911.5	-2.3957	9.2509e-07	4.5641e-05
comp84401_c2	884	2218.43	-1.637	6.9297e-05	0.0025867
comp84503_c0	22	9636.73	-9.0845	1.8775e-43	4.7954e-41
comp84512_c0	2152.83	220.84	2.9756	2.6007e-09	1.6782e-07
comp84613_c0	4415.41	1580.99	1.1721	6.9528e-07	3.4844e-05
comp84647_c0	2190.62	4662.91	-1.3995	4.6311e-07	2.3703e-05
comp84648_c0	796.96	3073.66	-2.257	2.2671e-09	1.4677e-07
comp84670_c0	4039.09	10468.2	-1.6835	9.183e-19	1.1019e-16
comp84678_c0	3961.99	1168.76	1.4517	6.1258e-08	3.4633e-06
comp84680_c0	2245.44	5909.04	-1.7055	1.8734e-11	1.4546e-09
comp84682_c0	1111.98	7448.35	-3.0534	4.5096e-29	7.9425e-27
comp84701_c0	411	10328	-4.9609	1.0786e-55	3.6615e-53
comp84701_c1	103	3035	-5.1906	9.3266e-18	1.0405e-15
comp84701_c2	22	718	-5.338	2.8116e-05	0.0011274
comp84701_c3	195	5830.3	-5.2116	1.1683e-32	2.2802e-30
comp84867_c0	1590.53	9287.82	-2.8554	2.0178e-33	3.9969e-31
comp84957_c1	1183	186.88	2.3527	8.0767e-05	0.0029812
comp85035_c0	427.01	1623	-2.2359	1.5923e-05	0.00065945
comp85039_c0	1963.22	256	2.6294	7.7576e-08	4.3517e-06
comp85146_c0	71	1690.96	-4.8835	2.2518e-10	1.6114e-08
comp85234_c2	2380.31	594.99	1.6906	3.7953e-06	0.00017222
comp85282_c0	870.49	14029.6	-4.3201	2.0595e-70	8.6556e-68
comp85298_c0	2026.27	521	1.6499	2.662e-05	0.0010717
comp85313_c0	3063.28	343.01	2.8492	3.2024e-12	2.636e-10
comp85359_c0	16	1140.9	-6.4656	1.2304e-07	6.7359e-06
comp85515_c0	2748.98	5031.01	-1.1815	7.537e-06	0.00032626
comp85559_c0	249.98	1749.61	-3.1167	4.2002e-08	2.4177e-06
comp85594_c0	2818.31	29154.8	-3.6804	4.1541e-129	3.7497e-126
comp85603_c0	175	1550.72	-3.4571	5.7434e-08	3.2587e-06
comp85609_c0	3207.38	5363.39	-1.0513	3.7325e-05	0.0014714
comp85618_c0	623	5381.04	-3.4202	8.3319e-24	1.2077e-21
comp85636_c0	277.03	1465.05	-2.7124	3.4215e-06	0.00015619
comp85637_c0	1443	21676.8	-4.2186	2.9243e-106	2.0927e-103
comp85750_c0	31032.4	11661.2	1.1025	1.5459e-36	3.3279e-34
comp85800_c0	6	3869.23	-9.6425	2.952e-17	3.2165e-15
comp85927_c0	1255.03	2703.99	-1.417	0.00010392	0.0037299
comp85928_c0	9449.25	24019	-1.6555	7.1303e-40	1.6707e-37
comp86092_c0	8	1424	-7.7853	1.3045e-08	7.838e-07
comp86093_c0	5168.4	859.76	2.2781	5.5023e-16	5.6396e-14
comp86110_c1	2611.6	614.75	1.7773	5.9682e-07	3.01e-05
comp86153_c0	420	9547.89	-4.8163	4.5109e-51	1.3781e-48
comp86217_c0	44	839	-4.5627	1.071e-05	0.00045228
comp86217_c2	172.11	3207.15	-4.5295	8.5826e-18	9.6155e-16
comp86262_c0	71	781.87	-3.7706	6.4141e-05	0.0024101
comp86270_c0	1622.62	5241.86	-2.0013	7.9096e-13	6.7776e-11
comp86329_c0	11776.2	29037	-1.6116	7.8249e-46	2.1214e-43
comp86342_c0	851	9695.32	-3.8197	1.9718e-45	5.2559e-43
comp86409_c0	6368.97	2199	1.2246	8.3424e-10	5.6349e-08
comp86517_c0	36811.2	8201	1.8567	1.5286e-82	7.8339e-80
comp86535_c1	28	692	-4.9369	4.785e-05	0.0018478
comp86569_c0	37767.9	9158	1.7345	4.2597e-78	2.0141e-75
comp86631_c0	2643.28	51865.4	-4.604	9.9876e-264	2.5592e-260
comp86664_c0	1298.98	8009.54	-2.9339	6.7802e-30	1.2268e-27
comp86691_c0	951.82	3858.4	-2.3288	7.8387e-12	6.3149e-10
comp86724_c0	1878.04	16690.1	-3.4613	5.5445e-71	2.3678e-68
comp86731_c0	951.99	4741.55	-2.6259	2.5579e-16	2.6595e-14
comp86734_c0	899	51	3.8302	2.4262e-05	0.00098026
comp86776_c0	3172.93	1235.03	1.0517	9.2844e-05	0.0033752
comp86794_c0	1002.67	3730.87	-2.2053	9.1365e-11	6.7074e-09
comp86797_c0	1846	5250.24	-1.8176	2.7401e-11	2.0888e-09
comp86850_c0	1907.47	48	5.0029	8.4943e-11	6.259e-09
comp86932_c0	60425.3	18173.4	1.4237	6.6068e-97	4.1651e-94
comp86971_c0	3620.59	20471.2	-2.8089	3.0066e-70	1.2504e-67
comp87053_c0	2907.87	7741.47	-1.7222	9.3608e-15	9.0237e-13
comp87070_c0	2620.73	9307.87	-2.1381	1.3054e-23	1.8716e-21
comp87076_c0	965.27	82	3.2476	3.5741e-05	0.0014146
comp87085_c0	743	6700.39	-3.4824	1.0781e-29	1.9331e-27
comp87091_c1	3458.03	26	6.7457	5.5474e-18	6.3039e-16
comp87093_c0	14667.9	2488.77	2.2496	7.5732e-42	1.8396e-39
comp87219_c0	9509	97	6.3056	1.6054e-47	4.587e-45
comp87228_c0	5799.84	12638.2	-1.4333	2.3095e-17	2.5339e-15
comp87298_c0	7259.01	18029.7	-1.6221	2.1139e-29	3.7733e-27
comp87307_c0	4185.86	822.16	2.0384	7.232e-12	5.8558e-10
comp87368_c0	493	1728	-2.119	1.8061e-05	0.00074245
comp87417_c0	72	1137	-4.2907	4.657e-07	2.382e-05
comp87427_c1	3145.05	8073.8	-1.6698	1.2054e-14	1.1522e-12
comp87511_c0	70	7475.16	-7.0482	9.1061e-41	2.1592e-38
comp87522_c0	37520	4504.18	2.7487	3.3278e-127	2.9048e-124
comp87539_c0	2810.36	75	4.9181	3.6906e-15	3.6281e-13
comp87609_c0	8871.67	1717.12	2.0596	1.0586e-23	1.5288e-21
comp87630_c0	224	23558.8	-7.0262	1.1088e-124	9.2712e-122
comp87631_c0	80110.3	11216	2.5268	1.9519e-248	3.9755e-245
comp87687_c0	896.86	2183.97	-1.5936	0.00011331	0.0040524
comp87720_c0	12438.5	909.04	3.4647	3.5599e-52	1.1221e-49
comp87727_c0	4454.76	969	1.8912	1.3084e-11	1.0342e-09
comp87746_c0	4109.54	11848.8	-1.8373	6.1063e-24	8.9311e-22
comp87758_c0	39.99	1275.28	-5.3046	2.4344e-08	1.4313e-06
comp87762_c0	2863.52	4905.02	-1.0861	4.6384e-05	0.0017955
comp87778_c0	3495.3	10160.8	-1.8491	5.9661e-21	7.7309e-19
comp87791_c0	4279.41	7526.72	-1.1242	1.7896e-07	9.6246e-06
comp87824_c0	2766.16	4681.9	-1.0688	8.9823e-05	0.0032804
comp87826_c0	3294.95	22335.1	-3.0706	3.7005e-84	1.9596e-81
comp87843_c1	8	591	-6.5166	0.00014259	0.0049939
comp87891_c1	279	1208	-2.4239	8.4646e-05	0.0031143
comp87903_c0	447.19	13041.9	-5.1757	9.4802e-71	4.0055e-68
comp87915_c0	191.81	3008.63	-4.281	2.5501e-16	2.6548e-14
comp87946_c0	2226	8449.52	-2.234	7.4787e-23	1.0404e-20
comp87949_c0	3120.49	9276	-1.8813	9.6335e-20	1.1957e-17
comp87954_c0	2824	72.7	4.97	2.9436e-15	2.9155e-13
comp87979_c0	897.62	9863.48	-3.7675	1.0202e-45	2.7565e-43
comp88033_c0	13	909.99	-6.4389	2.2982e-06	0.0001077
comp88035_c0	5403.21	59617.6	-3.7734	3.7601e-267	9.9559e-264
comp88042_c0	898	3575.1	-2.3028	6.3323e-11	4.7141e-09
comp88073_c0	11842.3	647.99	3.8822	2.1434e-53	6.9493e-51
comp88153_c0	980	8868.12	-3.4874	8.4542e-39	1.9242e-36
comp88158_c0	6019.65	196	4.6312	3.5306e-30	6.4323e-28
comp88201_c0	863	2606.53	-1.9043	1.1445e-06	5.5841e-05
comp88244_c0	2915.61	6469.21	-1.4594	7.2068e-10	4.9012e-08
comp88254_c0	2223.98	4524.84	-1.3343	1.9637e-06	9.3065e-05
comp88293_c0	3748.01	22232.8	-2.8781	3.2267e-78	1.5348e-75
comp88383_c1	1087	12	6.1916	9.3147e-07	4.5899e-05
comp88430_c0	8077.61	1142.12	2.5126	1.6301e-26	2.6317e-24
comp88469_c0	33062.2	8894.17	1.5847	1.6849e-61	6.3132e-59
comp88547_c0	1056.74	3079.13	-1.8525	2.2606e-07	1.1963e-05
comp88565_c0	706.15	7598.07	-3.7372	2.1247e-35	4.4414e-33
comp88634_c0	55	1080	-4.605	5.5583e-07	2.8212e-05
comp88654_c0	1905.11	380	2.0162	4.3436e-06	0.00019493
comp88675_c0	29767.4	64600.3	-1.4274	2.3754e-81	1.1942e-78
comp88677_c0	705.2	16	5.1523	7.5768e-05	0.002811
comp88693_c0	2690.86	793	1.4531	7.9893e-06	0.00034452
comp88757_c0	234	1778.04	-3.2353	1.785e-08	1.0589e-06
comp88866_c1	1884.28	108	3.8153	1.0297e-09	6.8963e-08
comp88866_c2	686	27	4.3576	0.000139	0.0048802
comp88892_c0	1751.85	18070.2	-3.6763	1.1162e-80	5.5763e-78
comp88919_c0	317.92	2284	-3.1544	2.9303e-10	2.069e-08
comp88938_c0	3892.96	1240	1.3409	3.4526e-07	1.7878e-05
comp88984_c0	3221.65	555	2.2276	2.653e-10	1.8816e-08
comp88993_c0	8364.53	15921.3	-1.2382	8.1957e-17	8.7501e-15
comp89039_c0	5914.37	351.05	3.7649	4.6496e-27	7.6944e-25
comp89071_c0	146	1250.72	-3.4083	1.2851e-06	6.2204e-05
comp89132_c0	9818.65	16557.2	-1.0635	2.3156e-13	2.0713e-11
comp89212_c0	434.12	3097.04	-3.1443	2.3542e-13	2.1035e-11
comp89225_c0	14	662	-5.8729	5.2419e-05	0.0020105
comp89295_c0	2332	7645.37	-2.0226	2.8202e-18	3.2944e-16
comp89320_c1	19685.1	7692.33	1.046	2.9932e-22	4.0574e-20
comp89340_c0	8294.12	1600.89	2.0636	2.6143e-22	3.5559e-20
comp89374_c0	1333	6652.01	-2.6287	2.7337e-22	3.7119e-20
comp89385_c0	15.69	2263.04	-7.4819	4.0611e-13	3.5566e-11
comp89403_c0	172	4015.38	-4.8546	1.6136e-22	2.2023e-20
comp89425_c0	6058.05	72	6.0851	4.1674e-31	7.863e-29
comp89451_c0	2401.97	5581.84	-1.5261	2.6963e-09	1.7358e-07
comp89504_c0	28015.2	7419.28	1.6073	2.695e-53	8.7021e-51
comp89513_c0	6556.6	1293.77	2.0318	1.1202e-17	1.2427e-15
comp89558_c0	21942.1	5780.35	1.6149	2.3044e-42	5.7022e-40
comp89587_c0	2	1590.23	-9.9446	1.1344e-07	6.2314e-06
comp89643_c0	1160.85	139	2.7524	2.4185e-05	0.00097765
comp89658_c0	4667.1	556	2.7598	2.3167e-17	2.5382e-15
comp89721_c0	378	1524.96	-2.3219	1.7677e-05	0.00072791
comp89785_c0	1731.58	3756.12	-1.4267	4.1758e-06	0.00018772
comp89843_c0	6335	27	7.5646	7.2832e-30	1.3089e-27
comp89936_c0	17	924.83	-6.0752	1.758e-06	8.3871e-05
comp89975_c0	115	873	-3.2339	7.97e-05	0.0029459
comp90007_c0	1248.95	87	3.534	1.2375e-06	6.0046e-05
comp90013_c0	1472	13	6.5135	1.4089e-08	8.4272e-07
comp90045_c0	2602.42	16322.4	-2.9585	1.1864e-59	4.3227e-57
comp90125_c0	24477.8	6938.6	1.5092	2.4791e-43	6.3116e-41
comp90135_c0	4267.71	9215.68	-1.4202	6.959e-13	5.9824e-11
comp90165_c0	549881	12177.3	5.1873	0	0
comp90198_c0	465864	25211.8	3.8981	0	0
comp90217_c0	18625.7	2699.02	2.4772	4.3842e-58	1.5617e-55
comp90228_c1	56.97	706.97	-3.943	0.00011098	0.0039744
comp90234_c0	53	1011	-4.5632	1.347e-06	6.5122e-05
comp90337_c0	700	48315.1	-6.4186	5.811e-260	1.3188e-256
comp90366_c0	719	38	3.9323	0.0001424	0.0049897
comp90399_c0	3478.63	10869	-1.9532	4.1401e-24	6.1241e-22
comp90406_c0	18	1153.88	-6.3119	9.8631e-08	5.452e-06
comp90471_c0	102105	47.98	10.746	8.8242e-301	2.5961e-297
comp90497_c0	1453.81	55	4.4147	2.6806e-08	1.5714e-06
comp90512_c0	85	928.01	-3.7582	1.368e-05	0.00057283
comp90527_c0	238	1103.99	-2.5233	0.00011518	0.0041119
comp90558_c0	63115.1	1121	5.5055	0	0
comp90564_c0	5	631	-7.2892	0.0001153	0.0041143
comp90601_c0	507	1656.98	-2.0181	5.0789e-05	0.0019518
comp90636_c0	14699	28941	-1.287	2.5391e-31	4.8367e-29
comp90642_c0	1101.2	25842.3	-4.8622	1.557e-135	1.5268e-132
comp90655_c0	72.72	1222.68	-4.3811	1.4571e-07	7.9224e-06
comp90659_c0	9097.18	35632.7	-2.2793	2.4578e-93	1.4903e-90
comp90669_c1	773	25	4.6409	4.2807e-05	0.001666
comp90674_c0	2106.45	436	1.9628	1.9703e-06	9.3271e-05
comp90687_c0	50297.9	9062.89	2.1629	2.856e-133	2.7666e-130
comp90697_c0	1583.28	26	5.6187	2.6965e-09	1.7358e-07
comp90699_c0	3	1225.49	-8.9838	7.0802e-07	3.546e-05
comp90730_c0	1005	51	3.991	6.3146e-06	0.00027697
comp90730_c1	2299.09	105	4.143	5.3637e-12	4.3743e-10
comp90735_c0	9862.57	24347.5	-1.6133	8.9156e-39	2.0234e-36
comp90747_c0	138	981.96	-3.1406	3.737e-05	0.0014724
comp90804_c0	28224.4	2612.51	3.1238	2.3515e-107	1.6981e-104
comp90805_c1	1131.1	19982.6	-4.4525	3.8033e-101	2.5387e-98
comp90866_c0	131	1459	-3.7869	4.5183e-08	2.5913e-06
comp90877_c0	29	1088.99	-5.5404	2.2785e-07	1.205e-05
comp90889_c0	1533.01	74	4.0631	2.1024e-08	1.2398e-06
comp90889_c1	2271.65	115	3.9944	1.1172e-11	8.8835e-10
comp90889_c2	2389.48	254	2.9242	4.7747e-10	3.3038e-08
comp90938_c0	53205.6	105561	-1.298	2.4002e-111	1.8157e-108
comp90979_c0	101	1054.91	-3.6943	4.1245e-06	0.00018562
comp91021_c1	6401.91	11496.2	-1.1542	3.6285e-11	2.7345e-09
comp91054_c0	659.66	4342.95	-3.0285	1.7653e-17	1.9476e-15
comp91064_c0	1244	17	5.8837	1.3838e-07	7.5341e-06
comp91090_c0	2	3288.82	-10.993	1.8934e-12	1.5832e-10
comp91105_c0	730	1946	-1.7241	0.00010117	0.0036431
comp91132_c0	5269.66	17977.9	-2.08	2.107e-42	5.2301e-40
comp91142_c0	49	3758.06	-6.5707	9.4279e-22	1.2565e-19
comp91142_c1	71	4644.97	-6.3413	1.146e-26	1.8653e-24
comp91153_c0	1516.8	4322.08	-1.8203	1.4516e-09	9.5768e-08
comp91172_c0	5121.86	17637.8	-2.0935	5.2211e-42	1.2722e-39
comp91177_c0	4669.01	1827	1.044	2.3832e-06	0.00011136
comp91178_c0	1331.88	9	6.8997	9.3911e-08	5.2165e-06
comp91215_c1	2964.23	1131.4	1.08	0.00011969	0.0042576
comp91230_c0	165.52	1310	-3.2941	1.0797e-06	5.2841e-05
comp91233_c0	804.93	10346.4	-3.9937	6.5016e-50	1.9343e-47
comp91345_c1	18580.6	7484.11	1.0023	5.516e-20	6.9219e-18
comp91380_c0	11804.6	4007.49	1.249	2.5024e-17	2.7342e-15
comp91415_c0	1757.78	3461.42	-1.2872	5.6775e-05	0.0021609
comp91457_c0	530.99	2745.84	-2.6801	2.7543e-10	1.95e-08
comp91502_c0	4873.02	16776.4	-2.0931	4.9538e-40	1.1642e-37
comp91526_c0	2781.9	6696.02	-1.5768	2.0917e-11	1.6194e-09
comp91530_c1	105	2803.9	-5.0486	2.1149e-16	2.2134e-14
comp91544_c0	1038.07	4972.79	-2.5697	1.2462e-16	1.3217e-14
comp91559_c0	2644.96	75	4.8306	2.6723e-14	2.5061e-12
comp91561_c0	1742.98	172	3.0315	6.6247e-08	3.7294e-06
comp91597_c0	1327.73	5359.55	-2.3227	8.3404e-16	8.4719e-14
comp91677_c0	1186	7	7.0949	5.6058e-07	2.8435e-05
comp91680_c0	3326.98	622	2.1096	4.6742e-10	3.237e-08
comp91703_c0	7690.37	18135	-1.5472	1.9788e-27	3.3021e-25
comp91709_c0	3790.69	712.09	2.1027	3.192e-11	2.4194e-09
comp91712_c0	3263	5515.04	-1.0668	2.2083e-05	0.00089954
comp91716_c0	13	923	-6.4593	1.9597e-06	9.2932e-05
comp91758_c0	228.74	6548.03	-5.1489	2.3446e-36	5.0334e-34
comp91763_c0	33	3037.82	-6.834	1.0355e-17	1.152e-15
comp91772_c0	2033.49	12359.2	-2.9132	7.3185e-45	1.9249e-42
comp91791_c0	7600.79	2582.77	1.2476	1.124e-11	8.9284e-10
comp91807_c0	731.99	6514.7	-3.4634	8.7658e-29	1.527e-26
comp91825_c0	6907	12647.4	-1.1823	1.2061e-12	1.0203e-10
comp91875_c0	1626.94	13741.3	-3.3879	1.1645e-57	4.0929e-55
comp91913_c0	2956.84	5735.63	-1.2655	3.3742e-07	1.7495e-05
comp91940_c0	35	2347	-6.3769	3.0821e-14	2.8803e-12
comp91940_c3	28	1382.68	-5.9355	5.0469e-09	3.1591e-07
comp91986_c0	697.92	7566.61	-3.7481	2.4482e-35	5.1041e-33
comp91989_c0	20150.9	265	5.9391	1.1787e-99	7.802e-97
comp92010_c1	1129.89	9131.94	-3.3243	2.9635e-38	6.6496e-36
comp92043_c0	2187	4290.83	-1.2819	7.9986e-06	0.00034474
comp92053_c0	8940.67	679.16	3.409	1.4138e-37	3.1194e-35
comp92065_c0	3848.76	1242	1.3221	5.1419e-07	2.6182e-05
comp92079_c0	1834	431	1.7796	2.828e-05	0.0011328
comp92081_c0	2862.44	16091	-2.8005	2.0129e-55	6.8038e-53
comp92091_c0	828.46	3363.06	-2.3309	1.6485e-10	1.1883e-08
comp92122_c0	1684	3271	-1.2674	0.00011442	0.0040885
comp92192_c0	726.44	2567.25	-2.1309	1.5455e-07	8.3743e-06
comp92223_c0	61	6709.61	-7.0909	1.1032e-36	2.3878e-34
comp92258_c0	4012.66	8180.99	-1.3373	1.4573e-10	1.0553e-08
comp92283_c0	2371.36	8424.29	-2.1384	1.5851e-21	2.095e-19
comp92319_c0	1204.31	12292.1	-3.6611	2.754e-55	9.2694e-53
comp92363_c0	2027	429	1.9307	3.8172e-06	0.00017287
comp92411_c0	6743.4	2452	1.1499	1.409e-09	9.325e-08
comp92413_c0	263	8394.93	-5.306	1.8461e-46	5.0567e-44
comp92469_c0	5000.98	1491	1.4363	1.52e-09	9.9948e-08
comp92491_c0	895	18	5.3262	7.9173e-06	0.00034179
comp92499_c0	1950.27	2	9.6199	2.3486e-08	1.3819e-06
comp92515_c0	2048.54	4652.06	-1.4929	9.8756e-08	5.4551e-06
comp92526_c0	2083.77	9611.38	-2.5151	6.9862e-30	1.2612e-27
comp92551_c0	46859.5	2262.72	4.0626	9.4528e-211	1.5324e-207
comp92551_c1	517	2446.97	-2.5524	7.3556e-09	4.5293e-07
comp92570_c0	18475.3	39214.9	-1.3954	3.5234e-48	1.0177e-45
comp92612_c0	755.36	3000.87	-2.2997	2.1983e-09	1.4266e-07
comp92619_c0	1577.37	4	8.3137	4.8449e-08	2.7706e-06
comp92628_c0	185	2192.66	-3.8767	1.3334e-11	1.0518e-09
comp92640_c0	535.61	8292.83	-4.2622	4.9584e-42	1.2156e-39
comp92640_c2	1860.45	28422.3	-4.2429	3.3584e-139	3.4645e-136
comp92698_c0	879	21	5.0778	1.0198e-05	0.00043317
comp92711_c0	152	1905.73	-3.9578	2.0886e-10	1.5014e-08
comp92729_c0	4857.58	1776.68	1.1415	3.1716e-07	1.6515e-05
comp92744_c0	793.27	15316.6	-4.5807	4.4032e-79	2.1327e-76
comp92755_c0	171	2334	-4.0803	1.1839e-12	1.0037e-10
comp92762_c0	2966.12	5917.72	-1.3061	9.5578e-08	5.3017e-06
comp92800_c0	2108	24806.7	-3.8664	2.0959e-114	1.6648e-111
comp92811_c0	1944.41	6781.18	-2.1118	2.3898e-17	2.6147e-15
comp92875_c0	27363.9	987	4.4835	2.2154e-129	2.0462e-126
comp92959_c0	3284	20446	-2.9479	5.655e-74	2.5236e-71
comp92974_c0	243	1706	-3.1212	6.046e-08	3.4255e-06
comp92996_c0	3392.77	42832.3	-3.9678	8.6065e-200	1.3147e-196
comp93006_c0	55222.6	11813.6	1.9152	2.0647e-127	1.8222e-124
comp93033_c0	1698	256	2.42	1.6433e-06	7.8682e-05
comp93035_c0	309	4450.02	-4.1577	5.3766e-23	7.5589e-21
comp93041_c0	4199.28	1229.64	1.4623	2.1274e-08	1.2536e-06
comp93057_c0	12563.4	20393.4	-1.0085	1.2608e-14	1.2023e-12
comp93139_c0	6403	2007.05	1.3641	3.825e-11	2.88e-09
comp93140_c1	239	1598	-3.0508	2.2056e-07	1.1695e-05
comp93171_c0	989.49	2874.06	-1.8479	5.9886e-07	3.0165e-05
comp93212_c0	45334	2560	3.8368	1.0788e-197	1.6169e-194
comp93246_c0	16	3506.49	-8.0854	1.3301e-18	1.5864e-16
comp93260_c0	65580	5627.51	3.2331	1.2397e-253	2.7354e-250
comp93305_c0	4879.91	10941.9	-1.4745	6.1686e-16	6.2981e-14
comp93338_c0	7667.4	79	6.2911	1.1237e-38	2.5423e-36
comp93390_c0	2727.7	10597.5	-2.2676	8.4513e-29	1.4765e-26
comp93430_c0	3364.02	821	1.7251	2.638e-08	1.5487e-06
comp93510_c0	252.88	1317	-2.6903	1.1791e-05	0.00049715
comp93516_c0	1893	4278.48	-1.486	3.5765e-07	1.8496e-05
comp93549_c1	1014	5214	-2.6719	3.8859e-18	4.4865e-16
comp93556_c0	142141	260022	-1.1809	4.5828e-228	8.8788e-225
comp93568_c0	2326.96	4629.42	-1.302	2.5382e-06	0.00011777
comp93572_c2	366902	40596.5	2.8664	0	0
comp93584_c0	345.36	1510.94	-2.4389	1.0153e-05	0.0004315
comp93598_c0	2539.01	4943.72	-1.2709	1.9855e-06	9.3935e-05
comp93640_c0	8038.05	15868.2	-1.2908	5.4833e-18	6.24e-16
comp93648_c0	4618.36	927.35	2.0066	9.7794e-13	8.3348e-11
comp93648_c1	2350.72	544.7	1.8	1.816e-06	8.6428e-05
comp93653_c0	2249.08	9587.27	-2.4014	3.5387e-28	6.0843e-26
comp93657_c0	17474.9	91547.9	-2.6988	1.6925e-293	4.8014e-290
comp93710_c0	1779.04	4277.1	-1.5751	8.8248e-08	4.9123e-06
comp93786_c0	747.51	3357.49	-2.4768	3.0179e-11	2.2896e-09
comp93792_c0	6039.57	36890.5	-2.9203	1.3339e-130	1.2614e-127
comp93819_c0	1656	370	1.8525	4.585e-05	0.0017774
comp93835_c0	2527.32	8666.57	-2.0874	2.1164e-21	2.7695e-19
comp93840_c0	11766.7	4311.92	1.1387	1.9393e-15	1.9303e-13
comp93845_c0	1813.07	5373.11	-1.8769	4.9196e-12	4.0162e-10
comp93848_c0	1230	3552.15	-1.8396	3.2045e-08	1.8675e-06
comp93900_c0	6029.59	759	2.6803	2.0374e-21	2.6706e-19
comp93940_c0	1529	3155.61	-1.3549	5.6197e-05	0.002141
comp93973_c1	75	785	-3.6973	7.0746e-05	0.0026346
comp93973_c2	530	4186.78	-3.2914	2.9177e-18	3.3983e-16
comp94017_c0	3846.91	41	6.2423	2.9492e-20	3.7185e-18
comp94026_c0	25	658.03	-5.0277	6.9728e-05	0.0026003
comp94036_c0	2146.68	13019.4	-2.9101	4.1243e-47	1.1617e-44
comp94040_c0	881.88	13220.2	-4.2156	1.6354e-65	6.5608e-63
comp94057_c0	19386.1	89267.7	-2.5127	2.6551e-262	6.3911e-259
comp94157_c1	5337.12	11384.2	-1.4025	2.9725e-15	2.9404e-13
comp94165_c0	20917.3	604.99	4.8021	1.5241e-101	1.0348e-98
comp94168_c0	1081.03	107.01	3.027	2.1294e-05	0.00086873
comp94177_c0	64	1289	-4.6416	4.2739e-08	2.4565e-06
comp94184_c0	10048.3	32773.9	-2.0152	1.7836e-72	7.742e-70
comp94191_c3	1518.94	338.26	1.8573	9.2488e-05	0.0033638
comp94208_c0	917.78	2699	-1.8658	1.0969e-06	5.365e-05
comp94237_c0	75	1059.22	-4.1296	1.5331e-06	7.3625e-05
comp94242_c0	3980.22	959	1.7437	1.1165e-09	7.44e-08
comp94293_c0	113	1229.63	-3.7534	5.6292e-07	2.8535e-05
comp94301_c0	588	8218.57	-4.1146	8.5815e-41	2.0409e-38
comp94357_c0	1124.98	2588.05	-1.5116	5.8796e-05	0.0022325
comp94369_c0	2455.34	306.01	2.6947	1.2044e-09	8.0195e-08
comp94383_c0	2552.09	178	3.5321	4.1764e-12	3.413e-10
comp94411_c0	1810.41	7182.18	-2.2977	2.2498e-20	2.8548e-18
comp94417_c0	1039.44	2429.36	-1.5344	8.0548e-05	0.0029745
comp94419_c1	152139	756.77	7.3417	0	0
comp94420_c0	17860.7	41	8.4574	3.9563e-74	1.7856e-71
comp94453_c1	451	1749.01	-2.2649	6.187e-06	0.00027197
comp94461_c0	49	1043.67	-4.7223	7.444e-07	3.7189e-05
comp94473_c0	7264.2	2461.26	1.2518	2.8832e-11	2.1937e-09
comp94488_c0	10653.8	131	6.0361	1.8675e-53	6.0797e-51
comp94494_c0	10114.2	2965.42	1.4605	3.7454e-18	4.3368e-16
comp94529_c0	27	920	-5.4002	2.07e-06	9.7816e-05
comp94531_c0	2694.45	6605.74	-1.6033	1.4994e-11	1.1746e-09
comp94546_c0	6679.45	12356.2	-1.197	1.1961e-12	1.0129e-10
comp94578_c0	1097	19163.6	-4.4363	6.8077e-97	4.2579e-94
comp94584_c0	493.06	3152.01	-2.986	6.3074e-13	5.4518e-11
comp94599_c0	4211.02	14799.2	-2.1229	3.2948e-36	7.0543e-34
comp94610_c0	75	1701.07	-4.813	2.2384e-10	1.6033e-08
comp94614_c0	3818.41	6249.76	-1.0204	1.5673e-05	0.00065068
comp94617_c0	6402.54	14390.1	-1.478	1.5154e-20	1.9353e-18
comp94634_c0	24474.9	48248.5	-1.2888	3.3235e-51	1.0193e-48
comp94635_c0	1	7018.87	-13.087	1.3277e-17	1.4669e-15
comp94640_c0	18101.6	38770.3	-1.4084	2.0317e-48	5.8898e-46
comp94643_c0	0	896	-5.4342	2.7741e-06	0.00012819
comp94649_c0	9755.46	2193.11	1.8436	5.9243e-23	8.285e-21
comp94650_c1	2550	650	1.6624	2.1956e-06	0.0001032
comp94651_c0	1246.99	0	5.6015	1.2945e-07	7.0766e-06
comp94658_c0	1956	99	3.9947	2.9529e-10	2.0831e-08
comp94675_c0	8040.04	13442.5	-1.0511	6.7097e-11	4.9857e-09
comp94704_c0	1754	44	5.0074	4.7997e-10	3.3181e-08
comp94723_c0	1739.83	13512.9	-3.2669	7.2671e-55	2.4153e-52
comp94737_c0	12176.7	4028.19	1.2863	1.7806e-18	2.1047e-16
comp94763_c0	977.02	4181.68	-2.4072	3.3204e-13	2.9273e-11
comp94778_c0	5180.81	13437.8	-1.6846	1.1634e-23	1.672e-21
comp94786_c0	1123	6544.6	-2.8525	5.1708e-24	7.6061e-22
comp94801_c0	57109.5	19796.8	1.2189	4.8615e-75	2.2193e-72
comp94807_c1	4671.05	12437.4	-1.7225	9.0882e-23	1.2533e-20
comp94843_c0	7	2145.64	-8.5694	1.8279e-11	1.4221e-09
comp94855_c1	3517.2	38071.1	-3.7458	2.3479e-170	3.1083e-167
comp94906_c1	2693	907	1.2604	4.723e-05	0.0018274
comp94912_c0	13355.1	1358	2.9882	6.011e-50	1.795e-47
comp94917_c0	336.77	2179.35	-3.0037	1.9656e-09	1.284e-07
comp94920_c0	63	1425	-4.8091	6.4177e-09	3.9733e-07
comp94929_c0	231	4243	-4.5087	5.5879e-23	7.8337e-21
comp94935_c0	88	1289.21	-4.1824	1.0104e-07	5.5699e-06
comp94940_c0	558.72	2724	-2.5951	7.0663e-10	4.8097e-08
comp94959_c0	8881	105	6.0927	8.5654e-45	2.2455e-42
comp94971_c0	1558.13	143	3.1361	2.2301e-07	1.1818e-05
comp95022_c0	4075	845	1.9602	3.83e-11	2.881e-09
comp95035_c1	261.99	3063.75	-3.8573	1.4438e-15	1.4444e-13
comp95051_c0	174	2576.13	-4.1976	4.8556e-14	4.4796e-12
comp95051_c1	101.7	1534.46	-4.2249	5.6211e-09	3.5102e-07
comp95102_c0	829.33	3014.5	-2.1715	8.2884e-09	5.0879e-07
comp95141_c0	345	5311.13	-4.2539	1.6954e-27	2.8471e-25
comp95215_c0	726	2459.04	-2.0696	4.9465e-07	2.5219e-05
comp95239_c0	58.52	1745.75	-5.2084	7.4315e-11	5.4912e-09
comp95239_c1	518	1875	-2.1655	5.7407e-06	0.00025362
comp95284_c0	5451.81	1281.05	1.7798	5.2245e-13	4.5554e-11
comp95320_c0	4097.8	1558	1.0856	5.6557e-06	0.00025004
comp95331_c0	4200.64	1175	1.5284	8.2502e-09	5.0684e-07
comp95332_c0	1992.15	374	2.1036	1.488e-06	7.1591e-05
comp95342_c0	2509.62	698.74	1.535	7.9308e-06	0.00034219
comp95367_c0	272	1615.6	-2.88	4.4529e-07	2.2864e-05
comp95370_c0	4516.9	1308.42	1.4779	4.9408e-09	3.0951e-07
comp95380_c0	207.61	1376.4	-3.0385	1.6006e-06	7.6732e-05
comp95394_c0	4470.3	1155.92	1.6417	4.9685e-10	3.4229e-08
comp95490_c0	14099.7	43541.6	-1.9363	3.0867e-90	1.7639e-87
comp95496_c0	5870.5	1907.04	1.3126	6.7702e-10	4.6161e-08
comp95525_c0	713.63	20	4.8475	7.6112e-05	0.0028225
comp95526_c0	2578	803	1.3732	2.5211e-05	0.0010171
comp95531_c0	6029.96	2281.69	1.0925	3.2074e-08	1.8678e-06
comp95543_c0	796.56	2937.86	-2.1925	1.0196e-08	6.2111e-07
comp95543_c2	525.73	2189.15	-2.3676	1.8846e-07	1.0074e-05
comp95549_c1	7	625.84	-6.7919	9.879e-05	0.0035702
comp95556_c0	3279.83	6615.84	-1.3219	1.1738e-08	7.1012e-07
comp95590_c0	1723.02	410.34	1.7605	5.5405e-05	0.0021168
comp95625_c0	1915.96	3839.97	-1.3126	1.58e-05	0.00065468
comp95661_c0	1282	6963	-2.7509	1.8148e-24	2.7046e-22
comp95697_c0	2420.03	4650.22	-1.2519	5.4385e-06	0.00024094
comp95719_c0	268.89	1880.21	-3.1154	1.3322e-08	7.9983e-07
comp95735_c0	5181.97	1417	1.5611	8.6994e-11	6.3993e-09
comp95742_c0	7032.98	11799.8	-1.0561	8.0212e-10	5.4372e-08
comp95763_c0	2490.95	15693	-2.9649	1.4882e-57	5.2075e-55
comp95792_c0	3730.5	10104.1	-1.7471	3.4272e-19	4.1754e-17
comp95837_c0	556	1682.67	-1.9072	9.1004e-05	0.0033175
comp95839_c0	145	2393.99	-4.3549	2.0604e-13	1.8535e-11
comp95856_c0	66	1234	-4.5343	9.7843e-08	5.4122e-06
comp95900_c0	2754.05	7986.75	-1.8456	9.309e-17	9.9121e-15
comp95918_c0	2930.01	1082.27	1.1273	8.2366e-05	0.003036
comp95919_c0	1595.54	18108.7	-3.8142	3.4438e-83	1.7879e-80
comp95926_c0	1536.07	10	6.9535	1.0478e-08	6.3683e-07
comp95935_c0	3520.74	486	2.5473	1.4055e-12	1.1839e-10
comp95947_c0	232	10444.4	-5.8021	4.7107e-58	1.6705e-55
comp95948_c0	4490.73	8517.08	-1.233	1.3031e-09	8.6472e-08
comp95976_c0	2660	4646.94	-1.1144	4.77e-05	0.0018429
comp96011_c0	976.1	3591.89	-2.1892	2.5104e-10	1.7868e-08
comp96113_c0	13969.7	63343.3	-2.4905	1.2968e-184	1.8729e-181
comp96134_c0	2792.52	17	7.0503	1.4599e-14	1.3855e-12
comp96136_c0	147.92	1529	-3.6793	3.1148e-08	1.8179e-06
comp96146_c1	3217.23	665.37	1.964	4.0944e-09	2.5812e-07
comp96195_c0	0	3748.54	-7.499	1.0633e-20	1.3623e-18
comp96198_c0	10180	21887.9	-1.414	2.9369e-28	5.0824e-26
comp96208_c0	4708.72	14261	-1.9083	4.2483e-30	7.7221e-28
comp96230_c0	1128	143	2.6701	4.0827e-05	0.0015968
comp96233_c0	10576.6	1503.89	2.5045	4.2762e-34	8.5559e-32
comp96250_c0	3558.3	8732.99	-1.6049	8.1519e-15	7.8775e-13
comp96265_c0	290.83	1337.73	-2.5111	2.3179e-05	0.00093841
comp96328_c0	7244.16	42	7.1207	4.4871e-35	9.2579e-33
comp96328_c1	895.17	13	5.796	7.7894e-06	0.00033682
comp96368_c0	4561.4	19736	-2.4229	7.9608e-57	2.7614e-54
comp96377_c0	1961.86	4790.87	-1.5977	1.0065e-08	6.1406e-07
comp96378_c0	6372.09	2012.4	1.3533	5.3687e-11	4.0118e-09
comp96396_c1	3424.91	5907.96	-1.0962	6.4388e-06	0.00028164
comp96397_c1	394.99	1989.64	-2.6422	9.9885e-08	5.5098e-06
comp96415_c0	11462.6	62	7.2209	4.3125e-54	1.4155e-51
comp96419_c0	412.16	2673.01	-3.0068	2.9446e-11	2.2383e-09
comp96419_c1	4459.02	22625.5	-2.6527	1.6657e-72	7.2698e-70
comp96441_c0	89.14	3686.26	-5.6795	1.4978e-21	1.9829e-19
comp96452_c0	1748.04	4237.62	-1.5871	8.3801e-08	4.6778e-06
comp96463_c0	6574.68	15691.6	-1.5646	2.2182e-24	3.2995e-22
comp96465_c2	456	2385	-2.6965	3.5436e-09	2.2519e-07
comp96484_c0	3156.1	5302.68	-1.0582	3.6796e-05	0.0014527
comp96493_c0	10720.2	47516.2	-2.4577	1.1681e-136	1.1599e-133
comp96525_c0	398	2053.72	-2.677	4.8962e-08	2.798e-06
comp96529_c0	8608.66	3037.22	1.1934	2.3132e-12	1.92e-10
comp96532_c0	279	1315	-2.5463	2.3084e-05	0.00093551
comp96545_c1	2333.21	214	3.137	2.3221e-10	1.6602e-08
comp96566_c0	111234	266541	-1.5703	0	0
comp96581_c0	925.02	2931.37	-1.9736	1.1528e-07	6.3286e-06
comp96599_c1	7014.21	12369.5	-1.128	1.8901e-11	1.4662e-09
comp96599_c2	9547.27	20231.7	-1.393	1.3399e-25	2.0667e-23
comp96617_c0	5832.22	23402.2	-2.3141	3.4793e-63	1.3351e-60
comp96623_c0	1362.01	3698.15	-1.7507	5.7736e-08	3.2735e-06
comp96639_c0	105	1673.99	-4.3044	9.2919e-10	6.2496e-08
comp96661_c0	17120.6	2831.17	2.2867	2.2022e-49	6.4787e-47
comp96667_c1	320.16	1691.04	-2.7106	6.1289e-07	3.0793e-05
comp96685_c0	351.36	1359.91	-2.2621	6.8311e-05	0.0025523
comp96703_c0	21	954.9	-5.8165	1.1927e-06	5.8051e-05
comp96725_c1	10367.2	20048.5	-1.2611	1.9556e-21	2.5718e-19
comp96743_c0	120	1094.63	-3.4989	4.5651e-06	0.00020406
comp96749_c0	3640.81	1368.85	1.1017	1.5503e-05	0.00064442
comp96756_c1	1323.13	3864.39	-1.8559	6.3448e-09	3.9374e-07
comp96763_c0	777	4592.03	-2.8727	1.9057e-17	2.0966e-15
comp96774_c0	459	1527	-2.0437	8.6329e-05	0.0031703
comp96782_c0	965.13	114.01	2.772	0.00011219	0.0040159
comp96815_c0	108	2440.03	-4.8074	3.0481e-14	2.8519e-12
comp96844_c0	3529.01	765.93	1.8944	1.6437e-09	1.0791e-07
comp96864_c1	2828.89	6266.11	-1.4569	1.4038e-09	9.2999e-08
comp96874_c0	2740.09	4795.03	-1.1169	3.4752e-05	0.0013775
comp96880_c0	4178.68	1645	1.0354	9.085e-06	0.00038882
comp96883_c0	8412.23	73003.9	-3.427	3.2711e-301	9.9936e-298
comp96889_c0	4070.38	11075.1	-1.7537	5.3165e-21	6.9117e-19
comp96937_c0	358	2170	-2.9093	4.0021e-09	2.525e-07
comp96955_c0	4797.43	8917.36	-1.2039	1.2822e-09	8.516e-08
comp96963_c0	2457.17	9706.18	-2.2915	7.0975e-27	1.1648e-24
comp96990_c0	7166.2	41	7.1398	1.1399e-34	2.3217e-32
comp96995_c0	4343.32	7275.04	-1.0538	1.4831e-06	7.1397e-05
comp97026_c0	6567.97	644.09	3.0405	8.8337e-26	1.3732e-23
comp97048_c0	10124	18664.2	-1.1921	3.3379e-18	3.8706e-16
comp97078_c0	5094.07	16060.7	-1.9662	3.6182e-35	7.5041e-33
comp97099_c0	3344.39	9157.01	-1.7627	9.0876e-18	1.0153e-15
comp97101_c0	1281.55	20	5.6922	8.7132e-08	4.8603e-06
comp97109_c0	2334.39	4619.07	-1.2942	2.9574e-06	0.00013595
comp97131_c1	3901	446	2.8191	5.0295e-15	4.914e-13
comp97157_c1	2384.52	5060.01	-1.395	1.6375e-07	8.8484e-06
comp97186_c0	577	2164	-2.2167	7.2965e-07	3.652e-05
comp97192_c0	3597.51	9859.65	-1.7641	4.9253e-19	5.973e-17
comp97195_c0	5018.11	33	6.9389	4.2473e-25	6.4508e-23
comp97204_c0	1199.1	9399.31	-3.2802	7.6173e-39	1.7437e-36
comp97208_c0	4945.14	1906.51	1.0655	8.5154e-07	4.2275e-05
comp97252_c0	376	1426	-2.2328	5.3182e-05	0.0020359
comp97261_c0	1385.39	167.55	2.738	4.1988e-06	0.00018864
comp97263_c0	195.25	2159.3	-3.7768	2.9976e-11	2.2764e-09
comp97265_c0	2743.65	179.03	3.6282	4.1207e-13	3.6048e-11
comp97277_c0	83	1546	-4.5289	2.4488e-09	1.5827e-07
comp97279_c0	12103.9	4833.86	1.0146	9.3617e-14	8.5376e-12
comp97288_c1	36662.9	5076.54	2.5428	1.776e-115	1.4395e-112
comp97294_c0	642	2918.99	-2.4944	4.825e-10	3.3328e-08
comp97294_c1	152	921	-2.9087	0.00012661	0.0044759
comp97306_c0	281	14255.7	-5.9744	1.3303e-78	6.4042e-76
comp97314_c0	25507.2	111944	-2.4434	0	0
comp97325_c0	1640	174	2.9269	2.4647e-07	1.2974e-05
comp97336_c1	286.32	23629.5	-6.6764	4.1554e-127	3.5492e-124
comp97343_c0	3561	1419.69	1.0171	5.1828e-05	0.0019888
comp97371_c0	1303	55	4.2567	1.7489e-07	9.4181e-06
comp97381_c1	54942.1	10037.7	2.1429	6.3132e-144	6.5984e-141
comp97396_c0	3290.76	741.9	1.8395	1.0558e-08	6.4017e-07
comp97397_c0	2031.68	366	2.1632	7.9443e-07	3.9564e-05
comp97405_c0	1475.47	50.98	4.5455	1.7683e-08	1.0498e-06
comp97434_c0	2322.1	9704.14	-2.3728	4.4386e-28	7.5986e-26
comp97450_c0	4731.17	1505	1.3428	1.864e-08	1.1041e-06
comp97468_c0	2145	4688.8	-1.4378	2.2493e-07	1.1911e-05
comp97500_c0	1613.83	8538.95	-2.7132	3.5133e-29	6.2294e-27
comp97505_c0	3111.13	5055.76	-1.0101	0.0001208	0.0042912
comp97516_c0	82	903	-3.7706	1.743e-05	0.00071847
comp97522_c1	10591.2	3442.24	1.3119	1.1652e-16	1.239e-14
comp97527_c0	2770.99	12104.2	-2.4366	8.8791e-36	1.8909e-33
comp97543_c0	3126.69	384	2.7159	5.7314e-12	4.6694e-10
comp97546_c0	1365	39	4.8197	4.5611e-08	2.614e-06
comp97555_c0	4702.09	1827.09	1.0542	1.881e-06	8.9395e-05
comp97563_c1	11025	2293.66	1.9555	1.8197e-27	3.0431e-25
comp97565_c0	957.73	4709.54	-2.6075	4.3078e-16	4.4439e-14
comp97584_c0	1821	5190.97	-1.8209	3.3205e-11	2.5048e-09
comp97621_c0	1131.93	4806.12	-2.3957	7.2049e-15	6.9793e-13
comp97632_c0	200	2858.98	-4.147	2.6135e-15	2.5917e-13
comp97643_c0	1274	8195.95	-2.9951	3.2883e-31	6.2488e-29
comp97660_c0	1662	8660.9	-2.6912	2.6438e-29	4.6981e-27
comp97674_c1	1208	3274.98	-1.7485	3.3846e-07	1.7537e-05
comp97674_c2	9086.75	25354.5	-1.79	2.1023e-47	5.9854e-45
comp97674_c3	2107.79	310	2.4558	7.4257e-08	4.1715e-06
comp97685_c0	2939.08	960.93	1.3033	1.3857e-05	0.00057991
comp97688_c0	847	5844.9	-3.0963	1.7498e-23	2.4909e-21
comp97718_c0	16	2286.89	-7.4688	2.984e-13	2.6424e-11
comp97721_c0	1961.71	3673.36	-1.2146	8.5637e-05	0.0031478
comp97739_c0	4482.58	1218.8	1.5693	1.4099e-09	9.325e-08
comp97756_c0	116	3823.55	-5.3523	4.1337e-22	5.5747e-20
comp97759_c0	2895.04	913	1.3553	9.5893e-06	0.00040886
comp97763_c0	1271.02	2836.84	-1.4679	4.1171e-05	0.0016086
comp97765_c1	231	3553.89	-4.253	6.2829e-19	7.5961e-17
comp97788_c0	7399.01	2545.98	1.2295	3.272e-11	2.4706e-09
comp97799_c0	14166.8	31947.1	-1.4828	7.7352e-44	1.982e-41
comp97828_c3	6050.44	21370.4	-2.1301	9.3422e-52	2.9216e-49
comp97844_c0	717	4192	-2.8572	5.6844e-16	5.8112e-14
comp97874_c0	9741.61	24	8.3554	1.0434e-41	2.5269e-39
comp97878_c0	11040.5	40965.5	-2.2012	4.4572e-102	3.0522e-99
comp97901_c0	702	2002.91	-1.8221	3.7641e-05	0.0014816
comp97908_c0	2930.65	10689.5	-2.1765	1.6125e-27	2.7137e-25
comp97908_c1	2077.02	19782.4	-3.5612	7.207e-86	3.8681e-83
comp97922_c0	48	680.03	-4.1341	0.00011672	0.0041577
comp97922_c1	160	1821.98	-3.819	8.6885e-10	5.8537e-08
comp97935_c1	409	1968.37	-2.5764	1.8202e-07	9.7562e-06
comp97954_c0	1299	12360.2	-3.5598	2.5246e-54	8.3211e-52
comp97988_c0	5428.71	300	3.868	2.3822e-25	3.6601e-23
comp97992_c0	115	5033	-5.7613	7.3514e-29	1.2919e-26
comp97997_c0	1931.62	5466.95	-1.8105	1.242e-11	9.8462e-10
comp98011_c0	541	1666.14	-1.9324	8.3801e-05	0.0030846
comp98013_c0	503.43	15436.9	-5.248	1.0832e-83	5.6607e-81
comp98052_c0	794.17	12527.8	-4.2891	8.1705e-63	3.1202e-60
comp98066_c0	10358.5	30412.6	-1.8634	4.648e-60	1.7252e-57
comp98073_c0	2912.23	352	2.7389	2.5192e-11	1.9241e-09
comp98089_c0	133.99	4129.71	-5.2554	1.164e-23	1.672e-21
comp98103_c0	1695.15	3290.17	-1.2663	0.00011064	0.0039643
comp98113_c0	541	40599	-6.5393	5.3108e-218	1.0044e-214
comp98166_c0	21685.4	6398.71	1.4513	8.9071e-37	1.9384e-34
comp98170_c0	320.54	1612.99	-2.6408	1.6294e-06	7.8063e-05
comp98173_c0	3010.85	7136.08	-1.5546	8.294e-12	6.6614e-10
comp98188_c0	1028.58	3438.11	-2.0506	3.512e-09	2.2336e-07
comp98195_c1	769.41	6161.33	-3.311	2.9153e-26	4.5947e-24
comp98201_c1	5679.77	45261.3	-3.304	2.8381e-181	3.955e-178
comp98201_c2	2913.45	35782.8	-3.9281	4.7102e-166	6.0346e-163
comp98229_c0	1131.34	19347.4	-4.4056	1.9234e-97	1.2222e-94
comp98246_c0	8219.38	3178.61	1.061	2.4647e-10	1.759e-08
comp98263_c0	2153	4029.12	-1.2137	3.938e-05	0.0015461
comp98280_c0	164649	77	10.753	0	0
comp98282_c0	2506	449.07	2.1708	3.9406e-08	2.2781e-06
comp98289_c0	1652	4031.36	-1.5966	1.496e-07	8.1168e-06
comp98290_c0	6834.36	539.08	3.3546	8.4575e-29	1.4765e-26
comp98291_c2	5913.35	951.52	2.3261	1.936e-18	2.2817e-16
comp98297_c0	19413.5	60305.3	-1.9448	4.5757e-125	3.8666e-122
comp98298_c0	5115.55	608	2.7632	6.7053e-19	8.0946e-17
comp98305_c0	1773.84	4561.31	-1.6722	6.4016e-09	3.9695e-07
comp98326_c0	9388.92	876.52	3.1115	8.379e-37	1.8285e-34
comp98328_c0	805.37	3196.93	-2.2986	6.7165e-10	4.5834e-08
comp98332_c0	1274.5	4997.65	-2.2809	1.6239e-14	1.5375e-12
comp98335_c0	20543.4	6293.15	1.3972	2.485e-33	4.898e-31
comp98351_c0	1924.12	21782.3	-3.8105	1.3158e-99	8.6379e-97
comp98352_c0	14522.1	26289.3	-1.1658	5.1385e-24	7.5727e-22
comp98357_c0	3438	8137.73	-1.5527	3.1071e-13	2.7453e-11
comp98370_c0	3839.53	11883.8	-1.9396	5.9778e-26	9.3841e-24
comp98370_c1	595.83	9768.32	-4.3447	9.8244e-50	2.9119e-47
comp98376_c0	9856.51	3329.19	1.2563	7.9922e-15	7.7326e-13
comp98381_c1	3272.5	11068.1	-2.0675	1.5563e-26	2.5229e-24
comp98387_c0	9446.94	2686.42	1.5046	1.1597e-17	1.2829e-15
comp98388_c0	5673.61	14265.8	-1.6398	5.2775e-24	7.7487e-22
comp98389_c0	255	1634	-2.9894	2.1882e-07	1.1619e-05
comp98389_c1	234	1624.87	-3.1053	1.3408e-07	7.305e-06
comp98407_c0	3410.66	705.8	1.9631	1.422e-09	9.3972e-08
comp98409_c1	1065.84	2771.53	-1.6883	5.0843e-06	0.00022587
comp98411_c0	3797.07	120	4.6742	1.0948e-19	1.3567e-17
comp98423_c0	3203.48	45380.6	-4.134	1.7219e-217	3.0394e-214
comp98436_c0	6579.75	2437.03	1.1233	3.943e-09	2.4897e-07
comp98437_c0	3922.73	16585.8	-2.3896	3.3e-47	9.3283e-45
comp98446_c0	588.98	3423.06	-2.8486	2.8083e-13	2.4924e-11
comp98457_c0	19294.6	43183.3	-1.4719	6.4897e-58	2.2911e-55
comp98463_c0	3172.08	8889.91	-1.7963	8.9627e-18	1.0027e-15
comp98466_c0	5377.22	566	2.9384	7.9559e-21	1.0226e-18
comp98467_c0	2560	4853.29	-1.2324	4.7029e-06	0.0002101
comp98473_c0	327	1467.95	-2.476	1.1161e-05	0.00047108
comp98473_c2	257.99	1286.18	-2.6273	1.971e-05	0.00080745
comp98473_c3	8844.44	21736.7	-1.6069	1.4006e-34	2.8454e-32
comp98494_c6	2425.59	541	1.855	7.9391e-07	3.9563e-05
comp98495_c0	1031.84	2988.37	-1.8437	3.7566e-07	1.9402e-05
comp98496_c1	13351.9	50861	-2.2391	2.9227e-129	2.6685e-126
comp98496_c2	13716.2	30431.3	-1.4593	9.7058e-41	2.2945e-38
comp98498_c1	316	2871.63	-3.4935	1.1775e-13	1.0653e-11
comp98502_c0	6755.24	1283.83	2.086	1.1371e-18	1.3582e-16
comp98505_c1	108342	17396.7	2.3291	0	0
comp98506_c0	3913.87	850.51	1.8926	2.2049e-10	1.5821e-08
comp98510_c0	1907.65	166	3.2129	7.1913e-09	4.435e-07
comp98519_c0	2090.7	6001.55	-1.8309	7.9795e-13	6.8301e-11
comp98521_c0	955.08	16543.8	-4.4241	8.7323e-84	4.5936e-81
comp98532_c0	1452.76	10008.5	-3.0939	5.3779e-39	1.2454e-36
comp98535_c0	1753.02	330	2.0997	6.4823e-06	0.00028323
comp98536_c0	149	946.58	-2.977	8.2965e-05	0.0030553
comp98544_c0	4036.97	9639.24	-1.5652	1.3677e-15	1.3717e-13
comp98546_c0	1228.41	3481.07	-1.8123	6.2818e-08	3.5489e-06
comp98550_c0	2093	4023.93	-1.2526	2.3139e-05	0.00093728
comp98552_c0	4590	7793.29	-1.0733	3.8849e-07	2.0038e-05
comp98559_c0	1217	9107.06	-3.2133	5.7134e-37	1.2502e-34
comp98566_c0	2922.7	32436.6	-3.7818	1.5933e-146	1.7102e-143
comp98568_c0	636	21246	-5.3716	4.7518e-115	3.8126e-112
comp98578_c0	6478.64	25972.1	-2.3128	7.19e-70	2.9592e-67
comp98583_c0	3139.92	9008.07	-1.8301	1.7745e-18	2.1007e-16
comp98585_c0	200.22	1214.58	-2.9104	1.0673e-05	0.00045142
comp98586_c0	3200.03	365	2.8225	1.3209e-12	1.115e-10
comp98588_c0	5844.44	12388.8	-1.3935	2.703e-16	2.8067e-14
comp98592_c0	6977.71	928	2.601	7.0876e-24	1.0311e-21
comp98606_c1	13415	24368.4	-1.1708	1.5088e-22	2.0699e-20
comp98613_c2	1357	3762	-1.7807	2.9069e-08	1.7016e-06
comp98654_c1	1998.46	4682.89	-1.5381	4.1214e-08	2.3757e-06
comp98661_c0	1471.81	283	2.0691	4.1616e-05	0.0016228
comp98663_c0	2790	7767.65	-1.7868	1.3218e-15	1.3291e-13
comp98663_c3	1524.14	136	3.1767	2.6203e-07	1.3738e-05
comp98729_c1	1072	18	5.5866	9.8227e-07	4.8253e-05
comp98751_c0	3	1209	-8.9642	8.163e-07	4.0602e-05
comp98909_c0	1195.99	3193.16	-1.7264	6.1849e-07	3.1055e-05
comp99034_c0	1598.23	99.83	3.6913	2.6152e-08	1.5365e-06
comp99053_c0	3643.21	1393	1.0774	2.0641e-05	0.00084342
comp99095_c0	1563.04	267.16	2.239	1.0207e-05	0.00043332
comp99294_c0	2164.92	221.87	2.9769	2.331e-09	1.5078e-07
comp99370_c0	1059.2	152.89	2.4828	0.00012531	0.0044357
comp99373_c2	2623.47	6861.36	-1.6966	5.7689e-13	5.0136e-11
comp99389_c0	3891.83	8056	-1.3592	1.0832e-10	7.9298e-09
comp99396_c0	786	2565.3	-2.0161	4.7024e-07	2.4037e-05
comp99397_c1	4115.18	320.03	3.3751	4.7193e-18	5.4194e-16
comp99420_c0	19762.3	4468.34	1.8353	1.4907e-44	3.8446e-42
comp99432_c0	128.96	2339.15	-4.4906	2.4589e-13	2.1897e-11
comp99454_c0	20803.2	1477.21	3.5063	9.8545e-87	5.3615e-84
comp99458_c0	124	1068	-3.4161	7.4963e-06	0.00032467
comp99459_c0	4785.88	1912.06	1.0141	2.8361e-06	0.00013067
comp99461_c0	2965.93	10123.5	-2.0807	1.2758e-24	1.912e-22
comp99476_c0	953.45	75	3.3586	3.171e-05	0.0012625
comp99483_c0	3231	349.01	2.901	5.4006e-13	4.7038e-11
comp99497_c0	928.29	2328.28	-1.6362	4.6143e-05	0.0017871
comp99517_c0	152	1049.93	-3.0977	2.3017e-05	0.00093378
comp99518_c3	2495.44	6851.28	-1.7667	1.0145e-13	9.21e-12
comp99556_c0	497.57	2589.88	-2.6895	8.095e-10	5.4771e-08
comp99590_c1	3537.4	19156.7	-2.7467	3.2901e-64	1.2874e-61
comp99594_c0	2025.69	9398.43	-2.5236	2.2482e-29	4.0041e-27
comp99627_c0	4951.96	9353.14	-1.227	2.4685e-10	1.7602e-08
comp99636_c0	10084.9	3923.98	1.0522	3.1463e-12	2.5952e-10
comp99646_c0	8957.99	2928.47	1.3034	3.237e-14	3.0179e-12
comp99667_c0	3122.82	5182.82	-1.0405	6.0382e-05	0.002284
comp99677_c0	4450.43	10649.4	-1.5683	4.0776e-17	4.4248e-15
comp99697_c0	1210.98	2642.25	-1.4352	0.00010435	0.0037437
comp99709_c0	679.12	14460.6	-4.7219	8.5263e-76	3.9376e-73
comp99722_c0	4143.92	6984.72	-1.0628	1.9648e-06	9.3065e-05
comp99727_c0	8	4921.22	-9.5744	1.0506e-21	1.3979e-19
comp99732_c0	9516.4	2301.28	1.7384	5.3344e-21	6.9237e-19
comp99738_c0	512.47	1934.16	-2.2258	2.65e-06	0.00012274
comp99787_c0	19450	501.95	4.9665	2.5905e-95	1.6076e-92
comp99790_c1	896.62	2252.51	-1.6386	6.0139e-05	0.0022769
comp99795_c0	70652.5	7637.78	2.8999	1.4779e-249	3.1728e-246
comp99804_c1	17379	53570.4	-1.9337	2.301e-110	1.7243e-107
comp99812_c0	9275.35	2833.84	1.401	5.6339e-16	5.767e-14
comp99843_c0	21466.3	7132.25	1.2801	3.7614e-31	7.1138e-29
comp99855_c0	5428.95	1933.98	1.1795	3.2723e-08	1.9029e-06
comp99862_c0	1878.69	8165.64	-2.4294	1.3737e-24	2.0549e-22
comp99867_c0	3571.24	8711.31	-1.5961	1.1648e-14	1.1148e-12
comp99880_c0	127	2037.95	-4.3138	1.3975e-11	1.0991e-09
comp99883_c0	196	2754	-4.1222	9.4522e-15	9.1008e-13
comp99911_c0	810.94	15109.8	-4.5293	1.2929e-77	6.0771e-75
comp99911_c2	4336.66	11182.9	-1.6762	8.2933e-20	1.0325e-17
comp99915_c0	2716.57	768.04	1.5129	4.1297e-06	0.00018575
comp99931_c0	14.91	666	-5.7908	4.9981e-05	0.0019226
comp99962_c0	1253.97	7113.27	-2.8136	1.4031e-25	2.1599e-23
comp99980_c2	8828.32	15324.5	-1.1052	2.3799e-13	2.124e-11
comp99994_c2	502	3934.6	-3.2801	3.34e-17	3.6344e-15
comp99995_c0	3608.44	21411.4	-2.8785	2.0741e-75	9.5233e-73
