# Supplementary material for: De novo comparative transcriptome analysis provides new insights into sucrose induced somatic embryogenesis in camphor tree (Cinnamomum camphora L.)
Source: BMC Genomics. 2016 Jan 5;17:26. doi: 10.1186/s12864-015-2357-8 (PMC4700650; doi:10.1186/s12864-015-2357-8)
Supplement: Additional file 10: Table S7. — The top 10 GO terms of up-regulated and down-regulated DEGs in the three comparisons based on biological process. (XLSX 13 kb) [file 12864_2015_2357_MOESM10_ESM.xlsx]

## Sheet: Table S7
Additional file 10: Table S7 The top 10 GO terms of up-regulated and down-regulated DEGs in the three comparisons based on biological process
GO term	Description	IZE_SUC vs IZE				SE_5w vs IZE_Suc				SE_5w vs IZE
		Up-regulated		Down-regulated		Up-regulated		Down-regulated		Up-regulated		Down-regulated
		Percent (%)	Number	Percent (%)	Number	Percent (%)	Number	Percent (%)	Number	Percent (%)	Number	Percent (%)	Number
GO:0050896	response to stimulus	36.99	189	39.7	391	33.3	297	33.57	289	34.15	181	38.6	408
GO:0008152	metabolic process	0	0	0	0	71.75	640	0	0	0	0	0	0
GO:0055114	oxidation-reduction process	18.2	93	0	0	18.39	164	16.96	146	20.94	111	0	0
GO:0006950	response to stress	20.94	107	21.42	211	0	0	19.98	172	17.92	95	21.85	231
GO:0042221	response to chemical stimulus	0	0	15.53	153	15.02	134	13.01	112	15.28	81	15.61	165
GO:0009056	catabolic process	0	0	0	0	15.7	140	0	0	0	0	0	0
GO:0005975	carbohydrate metabolic process	0	0	15.23	150	14.57	130	0	0	0	0	0	0
GO:0046686	response to cadmium ion	4.31	22	0	0	4.37	39	0	0	4.72	25	0	0
GO:0009628	response to abiotic stimulus	12.92	66	12.59	124	0	0	12.66	109	0	0	12.3	130
GO:0006629	lipid metabolic process	0	0	0	0	12.89	115	0	0	0	0	0	0
GO:0006790	sulfur compound metabolic process	0	0	0	0	5.16	46	0	0	4.72	25	0	0
GO:0006118	electron transport	0	0	0	0	0	0	0	0	7.17	38	0	0
GO:0009651	response to salt stress	4.7	24	0	0	0	0	3.95	34	0	0	0	0
GO:0019748	secondary metabolic process	0	0	0	0	0	0	0	0	4.15	22	0	0
GO:0006006	glucose metabolic process	4.11	21	0	0	0	0	0	0	0	0	0	0
GO:0006970	response to osmotic stress	0	0	0	0	4.04	36	0	0	0	0	0	0
GO:0006094	gluconeogenesis	3.72	19	0	0	0	0	0	0	0	0	0	0
GO:0006096	glycolysis	3.13	16	0	0	0	0	0	0	0	0	0	0
GO:0006869	lipid transport	0	0	0	0	0	0	0	0	2.26	12	0	0
GO:0009267	cellular response to starvation	0	0	0	0	0	0	0	0	2.26	12	0	0
GO:0030007	cellular potassium ion homeostasis	0.78	4	5.18	51	0	0	0	0	0	0	0	0
GO:0009266	response to temperature stimulus	0	0	5.69	56	0	0	4.65	40	0	0	0	0
GO:0010033	response to organic substance	0	0	9.85	97	0	0	0	0	0	0	10.12	107
GO:0006355	regulation of transcription, DNA-dependent	0	0	0	0	0	0	0	0	0	0	16.84	178
GO:0006351	transcription, DNA-dependent	0	0	0	0	0	0	0	0	0	0	19.87	210
GO:0050794	regulation of cellular process	0	0	0	0	0	0	0	0	0	0	33.68	356
GO:0050789	regulation of biological process	0	0	0	0	0	0	0	0	0	0	35.1	371
GO:0065007	biological regulation	0	0	0	0	0	0	0	0	0	0	37.65	398
GO:0009415	response to water	0	0	0	0	0	0	2.56	22	0	0	0	0
GO:0006979	response to oxidative stress	0	0	0	0	0	0	3.37	29	0	0	0	0
GO:0009409	response to cold	0	0	0	0	0	0	3.37	29	0	0	0	0
GO:0006073	cellular glucan metabolic process	0	0	6.19	61	0	0	0	0	0	0	0	0
GO:0010035	response to inorganic substance	0	0	6.7	66	0	0	0	0	0	0	0	0
