# Supplementary material for: De novo comparative transcriptome analysis provides new insights into sucrose induced somatic embryogenesis in camphor tree (Cinnamomum camphora L.)
Source: BMC Genomics. 2016 Jan 5;17:26. doi: 10.1186/s12864-015-2357-8 (PMC4700650; doi:10.1186/s12864-015-2357-8)
Supplement: Additional file 11: Table S8. — KEGG enrichment analysis of DEGs. (XLSX 19 kb) [file 12864_2015_2357_MOESM11_ESM.xlsx]

## Sheet: Table S8
Additional file 11: Table S8 Pathway analysis for genes differentially expressed in the process of somatic embryogenesis in camphor tree. The analysis was performed with no P-value adjustment (normal text) and with a P-value correction (bold text). UP means the up-regulated DEGs, and DOWN means the down-regulated DEGs. The number of DEGs with pathway annotation was 1729 (IZE_Suc/IZE), 2027 (SE_5w…
DEG	Pathway	DEGs with pathway annotation (1729, 2027, 1852, respectively)	All genes with pathway annotation (38020)	P-Value	Corrected p-value
IZE_Suc/IZE UP	Glycolysis / Gluconeogenesis	19 (1.10%)	161 (0.42%)	2.62242e-06	0.000548086
	Retinol metabolism	4 (0.23%)	13 (0.03%)	0.000761514	0.0795782
	Drug metabolism	7 (0.40%)	51 (0.13%)	0.00166807	0.0867007
	Metabolism of xenobiotics by cytochrome P450	7 (0.40%)	52 (0.14%)	0.00187177	0.0867007
	Glutathione metabolism	10 (0.58%)	99 (0.26%)	0.00207418	0.0867007
	Microbial metabolism in diverse environments	29 (1.68%)	499 (1.31%)	0.0039596	0.119751
	Naphthalene degradation	3 (0.17%)	10 (0.03%)	0.0040108	0.119751
	Flavonoid biosynthesis	5 (0.29%)	34 (0.09%)	0.00566923	0.148109
	Chloroalkane and chloroalkene degradation	4 (0.23%)	25 (0.07%)	0.00973201	0.225999
	Carbohydrate digestion and absorption	2 (0.12%)	5 (0.01%)	0.0109445	0.22874
	Carbon fixation in photosynthetic organisms	10 (0.58%)	133 (0.35%)	0.0161515	0.306878
	Vitamin B6 metabolism	2 (0.12%)	7 (0.02%)	0.0219595	0.382462
	Taurine and hypotaurine metabolism	3 (0.17%)	19 (0.05%)	0.0257737	0.414362
	Biosynthesis of secondary metabolites	47 (2.72%)	1041 (2.74%)	0.0312836	0.467019
	Fatty acid metabolism	5 (0.29%)	54 (0.14%)	0.0370242	0.515871
IZE_Suc/IZE DOWN	Plant-pathogen interaction	20 (1.16%)	190 (0.50%)	0.000160252	0.0334927
	Plant hormone signal transduction	21 (1.21%)	216 (0.57%)	0.000334503	0.0349556
	Starch and sucrose metabolism	18 (1.04%)	178 (0.47%)	0.000546466	0.0380705
	PPAR signaling pathway	7 (0.40%)	38 (0.10%)	0.000938132	0.0490174
	Protein processing in endoplasmic reticulum	23 (1.33%)	278 (0.73%)	0.0016802	0.0702325
	Amino sugar and nucleotide sugar metabolism	14 (0.81%)	141 (0.37%)	0.00258854	0.0901673
	NOD-like receptor signaling pathway	5 (0.29%)	28 (0.07%)	0.00582198	0.173828
	Antigen processing and presentation	9 (0.52%)	100 (0.26%)	0.0255511	0.667522
	Steroid biosynthesis	4 (0.23%)	29 (0.08%)	0.0324883	0.754451
	Nitrogen metabolism	5 (0.29%)	45 (0.12%)	0.0403689	0.843709
	Biosynthesis of unsaturated fatty acids	4 (0.23%)	33 (0.09%)	0.0490966	0.918871
SE_5w/IZE_Suc UP	Microbial metabolism in diverse environments	43 (2.12%)	499 (1.31%)	0.00142773	0.208266
	Fatty acid biosynthesis	8 (0.39%)	47 (0.12%)	0.00321952	0.208266
	Sulfur metabolism	6 (0.30%)	29 (0.08%)	0.00382928	0.208266
	Fat digestion and absorption	3 (0.15%)	7 (0.02%)	0.00456615	0.208266
	Biosynthesis of secondary metabolites	75 (3.70%)	1041 (2.74%)	0.00498243	0.208266
	Cysteine and methionine metabolism	13 (0.64%)	111 (0.29%)	0.00639955	0.222918
	Antigen processing and presentation	11 (0.54%)	100 (0.26%)	0.0180047	0.537569
	Cyanoamino acid metabolism	5 (0.25%)	34 (0.09%)	0.0334779	0.87461
	Gap junction	5 (0.25%)	37 (0.10%)	0.0460452	0.939473
	Pentose phosphate pathway	8 (0.39%)	75 (0.20%)	0.0470114	0.939473
SE_5w/IZE_Suc DOWN	Retinol metabolism	4 (0.20%)	13 (0.03%)	0.00184162	0.338213
	Drug metabolism	7 (0.35%)	51 (0.13%)	0.00619729	0.338213
	Metabolism of xenobiotics by cytochrome P450	7 (0.35%)	52 (0.14%)	0.00689995	0.338213
	Naphthalene degradation	3 (0.15%)	10 (0.03%)	0.00778506	0.338213
	Glycolysis / Gluconeogenesis	14 (0.69%)	161 (0.42%)	0.0104811	0.338213
	Glutathione metabolism	10 (0.49%)	99 (0.26%)	0.0107503	0.338213
	alpha-Linolenic acid metabolism	7 (0.35%)	57 (0.15%)	0.0113277	0.338213
	Arachidonic acid metabolism	4 (0.20%)	25 (0.07%)	0.0215743	0.563629
	Glycerophospholipid metabolism	9 (0.44%)	102 (0.27%)	0.0331695	0.65004
	Glycerolipid metabolism	7 (0.35%)	71 (0.19%)	0.0340469	0.65004
	Vitamin B6 metabolism	2 (0.10%)	7 (0.02%)	0.0342126	0.65004
	Taurine and hypotaurine metabolism	3 (0.15%)	19 (0.05%)	0.0470794	0.819965
SE_5w/IZE UP	Flavonoid biosynthesis	7 (0.38%)	34 (0.09%)	5.73939e-05	0.0119953
	Biosynthesis of secondary metabolites	49 (2.65%)	1041 (2.74%)	0.00121544	0.127014
	Naphthalene degradation	3 (0.16%)	10 (0.03%)	0.00279137	0.189862
	MAPK signaling pathway	7 (0.38%)	66 (0.17%)	0.00363373	0.189862
	Retinol metabolism	3 (0.16%)	13 (0.03%)	0.00621957	0.217506
	Chloroalkane and chloroalkene degradation	4 (0.22%)	25 (0.07%)	0.0062442	0.217506
	Microbial metabolism in diverse environments	25 (1.35%)	499 (1.31%)	0.00920688	0.222925
	Glycolysis / Gluconeogenesis	11 (0.59%)	161 (0.42%)	0.00964697	0.222925
	Antigen processing and presentation	8 (0.43%)	100 (0.26%)	0.010658	0.222925
	Sulfur metabolism	4 (0.22%)	29 (0.08%)	0.0106663	0.222925
	Cyanoamino acid metabolism	4 (0.22%)	34 (0.09%)	0.0185169	0.351821
	Galactose metabolism	5 (0.27%)	54 (0.14%)	0.0229842	0.389183
	Flavone and flavonol biosynthesis	3 (0.16%)	21 (0.06%)	0.0242076	0.389183
	Amino sugar and nucleotide sugar metabolism	9 (0.49%)	141 (0.37%)	0.0270585	0.403945
	Tyrosine metabolism	4 (0.22%)	40 (0.11%)	0.0317178	0.441935
	Stilbenoid, diarylheptanoid and gingerol biosynthesis	3 (0.16%)	27 (0.07%)	0.0466582	0.609472
SE_5w/IZE DOWN	Plant-pathogen interaction	27 (1.46%)	190 (0.50%)	7.70941e-08	1.61127e-05
	Antigen processing and presentation	13 (0.70%)	100 (0.26%)	0.00045104	0.0420773
	Plant hormone signal transduction	21 (1.13%)	216 (0.57%)	0.00060398	0.0420773
	Protein processing in endoplasmic reticulum	24 (1.30%)	278 (0.73%)	0.00138279	0.0722506
	Starch and sucrose metabolism	17 (0.92%)	178 (0.47%)	0.00234102	0.0978548
	alpha-Linolenic acid metabolism	8 (0.43%)	57 (0.15%)	0.00340936	0.118759
	PPAR signaling pathway	6 (0.32%)	38 (0.10%)	0.00602814	0.179983
	NOD-like receptor signaling pathway	5 (0.27%)	28 (0.07%)	0.00702774	0.1836
	Circadian entrainment	5 (0.27%)	29 (0.08%)	0.00818928	0.190173
	Vascular smooth muscle contraction	5 (0.27%)	36 (0.09%)	0.0201931	0.324943
	GnRH signaling pathway	6 (0.32%)	49 (0.13%)	0.020319	0.324943
	Gastric acid secretion	3 (0.16%)	14 (0.04%)	0.0217665	0.324943
	Olfactory transduction	3 (0.16%)	14 (0.04%)	0.0217665	0.324943
	Salivary secretion	3 (0.16%)	14 (0.04%)	0.0217665	0.324943
	Long-term potentiation	5 (0.27%)	38 (0.10%)	0.0250246	0.348675
	Phosphatidylinositol signaling system	7 (0.38%)	67 (0.18%)	0.0280908	0.354606
	Insulin signaling pathway	9 (0.49%)	98 (0.26%)	0.0292974	0.354606
	Melanogenesis	5 (0.27%)	40 (0.11%)	0.0305402	0.354606
	Phototransduction	3 (0.16%)	19 (0.05%)	0.0492424	0.541666

## Sheet: Sheet2
161	0.42%
13	0.03%
51	0.13%
52	0.14%
99	0.26%
499	1.31%
10	0.03%
34	0.09%
25	0.07%
5	0.01%
133	0.35%
7	0.02%
19	0.05%
1041	2.74%
54	0.14%
190	0.50%
216	0.57%
178	0.47%
38	0.10%
278	0.73%
141	0.37%
28	0.07%
100	0.26%
29	0.08%
45	0.12%
33	0.09%
499	1.31%
47	0.12%
29	0.08%
7	0.02%
1041	2.74%
111	0.29%
100	0.26%
34	0.09%
37	0.10%
75	0.20%
13	0.03%
51	0.13%
52	0.14%
10	0.03%
161	0.42%
99	0.26%
57	0.15%
25	0.07%
102	0.27%
71	0.19%
7	0.02%
19	0.05%
34	0.09%
1041	2.74%
10	0.03%
66	0.17%
13	0.03%
25	0.07%
499	1.31%
161	0.42%
100	0.26%
29	0.08%
34	0.09%
54	0.14%
21	0.06%
141	0.37%
40	0.11%
27	0.07%
190	0.50%
100	0.26%
216	0.57%
278	0.73%
178	0.47%
57	0.15%
38	0.10%
28	0.07%
29	0.08%
36	0.09%
49	0.13%
14	0.04%
14	0.04%
14	0.04%
38	0.10%
67	0.18%
98	0.26%
40	0.11%
19	0.05%
