# Supplementary material for: De novo comparative transcriptome analysis provides new insights into sucrose induced somatic embryogenesis in camphor tree (Cinnamomum camphora L.)
Source: BMC Genomics. 2016 Jan 5;17:26. doi: 10.1186/s12864-015-2357-8 (PMC4700650; doi:10.1186/s12864-015-2357-8)
Supplement: Additional file 13: Table S9. — Differentially expressed DEGs associated with somatic embryogenesis. (XLSX 58 kb) [file 12864_2015_2357_MOESM13_ESM.xlsx]

## Sheet: Sheet1
Gene ID	Length	Best hit in Arabidopsis thaliana	Gene name	E-value	IZE (RPKM)	IZE_Suc (RPKM)	SE_5w (RPKM)	IZE_Suc vs IZE.DEG		SE_5w vs IZE_Suc.DEG		SE_5w vs IZE.DEG		Description
								Log2 Fold _change	Q value	Log2 Fold _change	Q value	Log2 Fold _change	Q value
comp92651_c0	3311	AT1G60800.1	SERK	0	18.7694	18.7294	34.7353			1.1515	0.0019056			SERK like protein kinase
comp85703_c0	1029	AT5G21090.1	SERK	2e-60	24.6717	65.9056	13.8019	1.0383	0.00029773	-1.9952	4.7723e-08			Somatic embryogenesis receptor kinase 1
comp96198_c0	1026	AT2G27030.3	CAM	1e-81	486.168	621.775	204.519			-1.3438	9.8431e-49	-1.414	5.0824e-26	Calmodulin 5
comp74809_c1	859	AT4G14640.1	CAM	2e-67	120.612	16.2498	48.952	-3.2712	2.3003e-16	1.8513	0.0037094	-1.4657	1.1507e-05	Calmodulin-like protein 8
comp99536_c1	1934	AT1G18890.1	CDPK	0	8.92007	26.6895	3.5811	1.2019	0.00082735	-2.6374	4.2866e-08			Calcium-dependent protein kinase 30
comp91120_c0	2496	AT2G17890.1	CDPK	0	95.7105	89.7041	155.043			1.0498	2.3648e-09			Calcium-dependent protein kinase 16
comp89428_c1	688	AT5G66210.1	CDPK	4e-07	87.5462	29.7678	39.0681	-1.9356	0.00024511					Calcium-dependent protein kinase 28
comp89428_c0	850	AT5G66210.1	CDPK	2e-39	57.8848	14.0999	22.1646	-2.4168	3.8337e-05					Calcium-dependent protein kinase 28
comp104306_c0	2589	AT5G12480.1	CDPK	0	465.007	94.651	74.8786	-2.6758	8.7064e-150			-2.7994	1.9104e-174	Calcium-dependent protein kinase 7
comp103371_c0	3846	AT2G17290.1	CDPK	0	72.791	64.0755	28.8109					-1.5019	3.6767e-16	Calcium-dependent protein kinase 5
comp101912_c3	1973	AT1G12680.1	CDPK	e-144	33.5311	34.4606	13.947			-1.0446	0.0008938	-1.4303	0.0019272	Calcium-dependent protein kinase
comp107453_c0	2769	AT1G12580.1	CDPK	e-154	70.9373	135.884	53.2029			-1.0924	3.6671e-22			Calcium-dependent protein kinase 17
comp108441_c1	2156	AT1G59500.1	GH3s	2e-77	10.327	54.6692	12.1133	2.025	3.1717e-15	-1.9138	2.0494e-13			Indole-3-acetic acid-amido synthetase GH3.6
comp104438_c0	2758	AT2G46370.4	GH3s	0	28.998	72.9053	6.12101			-3.3138	1.867e-38	-2.4089	1.9199e-09	Indole-3-acetic acid-amido synthetase GH3.5
comp100898_c1	1072	AT2G14960.1	GH3s	e-152	238.047	114.25	64.6633	-1.4383	3.8092e-10			-2.045	3.2141e-24	Indole-3-acetic acid-amido synthetase GH3.1
comp100898_c0	1135	AT2G14960.1	GH3s	e-129	243.245	95.2378	39.2457	-1.7321	2.8626e-16	-1.0186	8.7611e-06	-2.7966	1.0486e-39	Indole-3-acetic acid-amido synthetase GH3.1
comp80071_c0	2430	AT1G73590.1	PINs	0	26.8607	9.54458	22.4953	-1.872	0.00020281					Auxin efflux carrier component 1c
comp110309_c2	2770	AT1G73590.1	PINs	e-153	31.6846	15.1633	16.8799	-1.4425	0.0016473					Auxin efflux carrier component 1
comp109701_c0	2515	AT5G57090.1	PINs	1e-76	47.9826	17.7249	9.96619	-1.816	1.0135e-07			-2.4322	1.6894e-14	Auxin efflux carrier component 2
comp91445_c0	1045	AT5G43700.1	AUX/IAA	6e-21	49.2938	9.19432	40.9959	-2.8019	9.9083e-07	2.417	7.1398e-05			Auxin-responsive protein IAA9
comp101833_c1	1249	AT5G65670.2	AUX/IAA	3e-49	92.1626	23.1122	32.3524	-2.3748	9.1847e-12			-1.6751	6.3447e-08	Auxin-responsive protein IAA8
comp106616_c0	4311	AT1G30330.1	ARFs	0	62.5268	89.3673	28.0572			-1.411	4.2438e-31	-1.3209	2.3647e-12	Auxin response factor 6
comp104322_c1	1877	AT5G37020.2	ARFs	0	30.3514	24.6702	10.6629					-1.6739	0.00069934	Auxin response factor 8
comp89149_c1	1581	AT4G23980.2	ARFs	3e-51	10.4073	22.2895	4.75877			-1.9673	0.00038983			Auxin response factor 9
comp91137_c0	3212	AT4G23980.2	ARFs	e-175	44.1167	21.8785	55.2774	-1.3911	3.2929e-05	1.5975	3.428e-10			Auxin response factor 7
comp96913_c2	2571	AT1G19220.1	ARFs	0	16.2399	34.9439	11.789			-1.3072	1.5529e-06			Auxin response factor 19
comp96874_c0	4548	AT1G19220.1	ARFs	0	24.027	21.2711	12.4188					-1.1169	0.0013775	Auxin response factor 19
comp103477_c3	3669	AT1G19220.1	ARFs	0	8.97946	15.725	4.63692			-1.5015	5.7864e-05			Auxin response factor 5
comp92744_c0	1468	AT2G45210.1	SAURs	2e-20	237.775	14.8556	11.1385	-4.3798	9.1424e-73			-4.5807	2.1327e-76	SAUR family protein
comp88586_c0	846	AT5G20820.1	SAURs	4e-18	2.85538	35.6295	22.1303	3.262	9.1717e-06					SAUR family protein
comp80223_c0	855	AT4G34760.1	SAURs	5e-37	22.8691	3.07783	47.8085	-3.2727	0.0045456	4.2176	2.8055e-08			Indole-3-acetic acid-induced protein ARG7
comp76441_c0	662	AT3G12830.1	SAURs	5e-30	59.2601	0.388008	0.840385	-7.6341	1.5836e-08			-6.3046	5.5575e-09	Auxin-induced protein 15A
comp102436_c2	858	AT1G56150.1	SAURs	2e-22	82.9526	0.600078	0.912914	-7.4903	9.6074e-16			-6.6704	3.2547e-16	Indole-3-acetic acid-induced protein ARG7
comp98027_c0	1239	AT1G06460.1	HSP20	1e-36	61.3112	31.8127	100.831			1.9246	6.5143e-10			19.0 kDa class II heat shock protein
comp99727_c0	1070	AT4G27670.1	HSP20	2e-46	104.814	24.3795	0.154113	-2.4834	2.8113e-12	-7.0452	1.2097e-05	-9.5744	1.3979e-19	Small heat shock protein
comp96617_c0	1340	AT3G46230.1	HSP20	2e-42	397.998	87.5	89.7145	-2.5647	3.3765e-62			-2.3141	1.3351e-60	18.5 kDa class I heat shock protein
comp95819_c0	1016	AT5G59720.1	HSP20	1e-44	262.273	106.263	212.006	-1.6827	8.2347e-15	1.2568	1.0173e-07			17.8 kDa class I heat shock protein
comp94184_c0	980	AT4G25200.1	HSP20	5e-42	762.134	475.894	211.349	-1.0587	5.3092e-14			-2.0152	7.742e-70	Small heat shock protein
comp92319_c0	1877	AT4G10250.1	HSP20	2e-29	149.242	36.6912	13.2254	-2.4034	1.6929e-29	-1.2118	0.00014166	-3.6611	9.2694e-53	22.7 kDa class IV heat shock protein
comp89071_c0	414	AT3G46230.1	HSP20	5e-17	68.8475	26.6001	7.26919					-3.4083	6.2204e-05	Class I heat shock protein
comp87630_c0	1217	AT4G27670.1	HSP20	4e-30	441.155	98.0731	3.79394	-2.5486	4.7968e-62	-4.4317	1.3028e-26	-7.0262	9.2712e-122	Small heat shock protein
comp79273_c0	524	AT2G29500.1	HSP20	1e-06	51.8828	7.53304	0.118011	-3.1632	0.00042827			-8.945	4.619e-05	18.2 kDa class I heat shock protein
comp79039_c0	477	AT5G59720.1	HSP20	5e-16	145.653	37.1788	4.89863	-2.3493	6.1103e-07			-5.0588	1.1578e-15	18.1 kDa class I heat shock protein
comp74993_c1	474	AT5G12020.1	HSP20	5e-08	115.463	78.6801	1.17414			-5.806	1.5308e-08	-6.7845	2.24e-12	17.3 kDa class II heat shock protein
comp74993_c0	653	AT5G12020.1	HSP20	8e-30	115.431	77.1039	1.4836			-5.4393	1.372e-11	-6.4466	2.5783e-17	17.9 kDa class II heat shock protein
comp74838_c0	529	AT3G46230.1	HSP20	1e-17	75.6562	13.8217	0.116896	-2.8318	3.0263e-05			-9.5029	5.6158e-07	18.2 kDa class I heat shock protein
comp74749_c0	603	AT3G46230.1	HSP20	3e-26	28.8402	2.7674	0	-3.7608	0.003795			-5.2026	0.00069139	17.9 kDa class I heat shock protein
comp109418_c0	1156	AT5G59720.1	HSP20	5e-54	1523.87	388.27	21.0359	-2.3519	4.6325e-181	-3.9458	5.3993e-96	-6.3435	0	17.3 kDa class I heat shock protein
comp106464_c0	1864	AT5G12020.1	HSP20	7e-37	783.859	401.103	82.633	-1.3459	7.3101e-51	-2.0188	1.4931e-91	-3.4106	3.1241e-260	17.9 kDa class II heat shock protein
comp103908_c0	2145	AT3G46230.1	HSP20	1e-44	92.9672	12.8522	0.836037	-3.234	2.4718e-31	-3.6819	1.433e-05	-6.9618	3.5236e-45	17.8 kDa class I heat shock protein
comp101060_c0	1211	AT4G10250.1	HSP20	9e-54	189.253	10.44	4.13614	-4.5594	6.355e-49			-5.6807	2.3683e-53	22.7 kDa class IV heat shock protein
comp85035_c0	1134	AT3G03773.1	HSP20	3e-48	32.6163	15.109	7.76173					-2.2359	0.00065945	HSP20-like chaperone
comp110360_c0	1853	AT1G54850.1	HSP20	1e-37	16.6641	5.05975	1.58027					-3.5633	1.4324e-05	Heat-shock protein-like protein
comp99434_c0	877	AT5G16650.1	HSP40	7e-34	32.5259	70.068	29.0156			-1.0116	0.0027075			Chaperone protein DnaJ 1
comp98587_c0	1501	AT2G01710.1	HSP40	1e-16	22.9355	5.8387	38.6596	-2.3531	0.0018507	2.9875	1.5206e-08			Chaperone protein DnaJ
comp98229_c0	1780	AT3G13310.1	HSP40	5e-24	247.703	55.9998	13.1011	-2.5244	3.4015e-50	-1.8354	8.1677e-11	-4.4056	1.2222e-94	Chaperone protein DnaJ 11
comp98013_c0	1545	AT3G13310.1	HSP40	5e-28	227.699	69.4546	6.71652	-2.0923	1.4902e-29	-3.1099	1.8312e-19	-5.248	5.6607e-81	Chaperone protein DnaJ 11
comp97996_c1	1713	AT3G14200.1	HSP40	5e-40	4.0974	1.76131	12.358			3.0711	0.0029939			Chaperone protein DnaJ
comp95102_c0	2102	AT5G18730.1	HSP40	2e-32	32.6822	11.5665	8.13258	-1.8778	0.00011075			-2.1715	5.0879e-07	Chaperone protein DnaJ
comp94237_c0	956	AT2G17880.1	HSP40	1e-27	25.2497	2.9621	1.6171	-3.4709	0.00049753			-4.1296	7.3625e-05	Chaperone protein DnaJ 11
comp89403_c0	1007	AT4G13830.2	HSP40	7e-40	90.8711	27.4184	3.52073	-2.108	1.1706e-07	-2.7008	0.00019673	-4.8546	2.2023e-20	Chaperone protein DnaJ 20
comp85559_c1	273	AT1G80920.1	HSP40	2e-07	28.9665	19.1739	4.15273					-3.1167	2.4177e-06	Chaperone protein DnaJ 8
comp78978_c0	960	AT2G17880.1	HSP40	4e-27	211.61	87.5247	32.983	-1.6529	7.4739e-11	-1.1476	3.2439e-05	-2.8464	9.4646e-30	Chaperone protein DnaJ 11
comp110280_c0	4081	AT5G27240.1	HSP40	2e-63	27.887	15.2305	14.2738	-1.2519	0.0028344			-1.131	0.00077716	Chaperone protein DnaJ
comp110131_c1	2225	AT1G71000.1	HSP40	3e-25	68.024	35.0612	0.972639	-1.3355	4.5347e-05	-4.9115	7.9323e-18	-6.2928	4.2059e-35	DnaJ homolog subfamily B member 6
comp109782_c0	3746	AT1G59725.1	HSP40	2e-54	113.849	22.9856	20.6329	-2.6876	3.8111e-53			-2.6289	4.3547e-57	DnaJ homolog subfamily B member 1
comp108144_c1	2277	AT3G57340.2	HSP40	e-102	110.584	105.785	193.091			1.1285	1.5434e-12			Chaperone protein DnaJ 49
comp104158_c0	3146	AT3G44110.1	HSP40	e-164	486.411	251.1	850.508	-1.3332	4.0741e-52	2.0204	3.5058e-235			Chaperone protein DnaJ
comp102265_c0	949	AT5G22080.1	HSP40	1e-99	22.9813	76.9304	40.2841	1.3638	3.5394e-06					DnaJ homolog subfamily C member 8
comp101535_c0	1912	AT5G25530.1	HSP40	e-121	14.8072	24.944	9.09047			-1.1959	0.0038262			DnaJ homolog subfamily B member 4
comp100904_c0	1043	AT1G80920.1	HSP40	7e-36	151.415	139.527	65.501					-1.3737	9.8892e-08	Chaperone protein DnaJ 8
comp100375_c2	1460	AT3G08910.1	HSP40	e-115	37.8755	136.787	61.9274	1.4733	1.3897e-18					DnaJ homolog subfamily B member 13
comp30560_c0	2237	AT2G28000.1	HSP60	0	175.053	164.211	362.461			1.4026	8.6581e-37			Chaperonin-60 alpha
comp97938_c1	1540	AT5G02500.2	HSP70	e-169	40.5766	77.8077	21.0035			-1.6289	2.3846e-11			Heat shock cognate 70 kDa protein
comp96415_c0	2345	AT5G02500.1	HSP70	0	0.602528	13.5156	100.756	4.1082	7.2257e-07	3.1585	1.5205e-37	7.2209	1.4155e-51	Heat shock cognate 70 kDa protein
comp90889_c2	1381	AT5G02500.2	HSP70	e-153	4.19149	11.5782	35.6651			1.8835	0.00086667	2.9242	3.3038e-08	Heat shock cognate 70 kDa protein
comp88866_c2	958	AT5G02500.2	HSP70	e-101	0.642284	0.746443	14.7602			4.5659	0.0048737	4.3576	0.0048802	Heat shock cognate 70 kDa protein
comp106141_c0	1557	AT5G02500.1	HSP70	5e-14	1.98223	12.6788	0.754605			-3.8102	0.00043855			Heat shock cognate 70 kDa protein
comp107848_c0	382	AT5G02500.2	HSP70	2e-21	438.244	193.834	46.8911	-1.5562	7.2442e-08	-1.7871	8.808e-08	-3.3891	2.3143e-29	Heat shock cognate 70 kDa protein 2
comp109861_c0	2651	AT5G02500.1	HSP70	0	1435.23	642.672	405.795	-1.5384	2.627e-179			-1.9872	0	Heat shock cognate 70 kDa protein 2
comp97938_c0	984	AT3G12580.1	HSP70	8e-73	59.7452	130.583	36.5407			-1.577	1.0128e-11			Heat shock cognate 70 kDa protein
comp97294_c1	483	AT2G32120.2	HSP70	2e-44	43.4551	18.9507	6.48679					-2.9087	0.0044759	Heat shock cognate 70 kDa protein 8
comp97294_c0	3197	AT2G32120.2	HSP70	2e-64	20.8074	10.1012	4.13929					-2.4944	3.3328e-08	Heat shock cognate 70 kDa protein 8
comp96545_c1	1460	AT3G12580.1	HSP70	6e-73	3.34033	15.6451	32.9408					3.137	1.6602e-08	Heat shock protein
comp96465_c2	1197	AT4G24280.1	HSP70	4e-75	45.407	10.4665	7.85243	-2.4964	5.8445e-06			-2.6965	2.2519e-07	Heat shock 70 kDa protein 6
comp95543_c2	919	AT1G16030.1	HSP70	e-103	54.2861	18.5815	11.7918	-1.926	0.0014349			-2.3676	1.0074e-05	Heat shock 70 kDa protein 5
comp95543_c0	709	AT3G12580.1	HSP70	9e-28	94.4308	43.5733	23.1583					-2.1925	6.2111e-07	Heat shock 70 kDa protein
comp90889_c1	902	AT3G12580.1	HSP70	2e-62	2.90549	13.0017	51.9121			2.2577	9.0149e-05	3.9944	8.8835e-10	Heat shock cognate 70 kDa protein 2
comp88866_c1	1299	AT3G12580.1	HSP70	3e-54	1.89471	2.04784	29.8999			4.1283	9.4669e-08	3.8153	6.8963e-08	Heat shock protein 70
comp109793_c1	1959	AT3G12580.1	HSP70	e-106	1.34944	7.51961	33.3994			2.4115	2.5287e-07	4.4646	1.8813e-14	Heat shock cognate 70 kDa protein
comp109347_c2	3867	AT2G30580.1	HSP70	e-106	8.67162	18.465	6.72914			-1.1959	0.00011459			E3 ubiquitin protein ligase DRIP2
comp107047_c0	2790	AT2G32120.2	HSP70	0	223.745	58.4993	16.0838	-2.3146	2.8979e-62	-1.6025	3.2669e-15	-3.9629	1.9621e-125	Heat shock 70 kDa protein 8
comp98418_c1	2549	AT4G24190.1	HSP90	0	162.552	38.5454	117.931	-2.4556	3.1914e-45	1.8737	5.1567e-23			Endoplasmin homolog
comp105220_c2	3089	AT5G52640.1	HSP90	0	746.392	182.409	237.454	-2.412	6.7043e-247			-1.8171	7.2766e-185	Heat shock protein 83
comp86217_c2	736	AT5G52640.1	HSP90	3e-39	99.3048	9.09334	4.82016	-3.8283	1.6561e-13			-4.5295	9.6155e-16	Heat shock protein 83
comp86217_c0	287	AT5G52640.1	HSP90	3e-33	66.6206	5.58121	3.16013	-3.9566	0.0012775			-4.5627	0.00045228	Heat shock protein 90
comp97078_c0	2562	AT5G50920.1	HSP100	4e-70	142.861	16.9589	40.9845	-3.4538	4.5061e-62	1.5334	1.4041e-05	-1.9662	7.5041e-33	Heat shock protein 93-V
comp106498_c0	2728	AT2G25140.1	HSP100	e-177	13.1806	29.7246	10.6086			-1.2261	1.8649e-05			Chaperone protein ClpB3
comp108281_c0	4118	AT5G57710.1	HSP100	0	33.3495	27.9372	11.5627			-1.0123	4.1611e-06	-1.693	1.2269e-09	Chaperone protein ClpB1
comp106837_c1	3293	AT5G51070.1	HSP100	0	9.15567	19.657	5.59496			-1.5525	8.779e-06			Chaperone protein ClpD
comp107411_c1	3998	AT5G57130.1	HSP100	e-158	11.6169	3.23384	4.25323	-2.2242	0.00029689					Chaperone protein ClpB
comp105414_c0	3379	AT2G29970.1	HSP100	1e-79	5.88776	23.4685	10.4885	1.6157	4.6145e-08					Chaperone protein ClpB 1
comp102692_c0	3300	AT1G74310.1	HSP100	0	398.369	230.079	51.418	-1.1713	1.5476e-32	-1.9014	4.0009e-87	-3.1185	1.8028e-214	Chaperone protein ClpB1
comp108013_c2	4732	AT5G15450.1	HSP100	0	60.219	33.6594	23.2088	-1.2185	1.1895e-07			-1.5403	3.4545e-17	Chaperone protein ClpB3
comp99787_c0	1041	AT5G06760.1	LEA_1	4e-19	10.9885	96.946	385.126	2.7619	2.899e-17	2.2504	3.5245e-41	4.9665	1.6076e-92	Group I late embryogenesis abundant protein
comp90735_c0	1397	AT2G44060.2	LEA_2	e-112	397.18	397.453	145.522			-1.1892	1.8337e-36	-1.6133	2.0234e-36	Late embryogenesis abundant protein Lea14-A
comp90659_c0	1010	AT4G15910.1	LEA_3	4e-09	804	241.553	185.66	-2.1141	8.0398e-70			-2.2793	1.4903e-90	Late embryogenesis abundant protein Lea5
comp101234_c0	916	AT4G15910.1	LEA_3	5e-09	2370.67	265.735	734.424	-3.5365	0	1.727	4.91e-45	-1.8554	7.5036e-180	Late embryogenesis abundant protein Lea5
comp92551_c0	1083	AT1G52690.2	LEA-4	1e-21	47.6136	251.156	891.872	2.0199	2.2193e-35	2.0886	5.479e-89	4.0626	1.5324e-207	Late embryogenesis abundant protein Dc3
comp103350_c0	1268	AT4G21020.1	LEA-4	5e-13	1.45578	3.42906	99.5298			5.1196	1.6735e-28	5.9305	3.0419e-29	Late embryogenesis abundant protein
comp100257_c0	809	AT2G40170.1	LEA_5	3e-31	6.45083	13.0467	42.6748					2.5611	4.7434e-05	Late embryogenesis abundant protein EMB564
comp103536_c0	1044	AT3G22490.1	SMP	2e-52	0.916806	13.1785	25.904					4.6556	5.3405e-06	Late embryogenesis abundant protein D-34
comp106516_c0	2345	AT2G36640.1	ECP	1e-48	44.0786	21.0009	486.556	-1.4489	0.00036623	4.7944	3.1182e-254	3.2997	1.6992e-214	Embryonic protein DC-8
comp101320_c0	1254	AT4G40030.2	H3	8e-61	344.133	134.038	91.2334	-1.7396	8.5723e-26			-2.0801	3.6875e-42	Histone H3.2
comp103594_c1	1168	AT4G40030.2	H3	2e-66	644.34	743.881	359.901					-1.005	1.9335e-20	Histone H3.3
comp104541_c2	648	AT5G10980.1	H3	7e-24	60.9484	66.8307	11.3242			-2.3007	5.8664e-06	-2.5929	4.4027e-05	Histone H3.3
comp88919_c0	933	AT2G34700.1	AGPs	1e-21	55.7883	25.0781	7.02376					-3.1544	2.069e-08	Pistil-specific extensin-like protein
comp84597_c0	709	AT2G46330.1	AGPs	5e-12	105.3	42.7644	50.2713	-1.6793	0.00042231					Arabinogalactan peptide 16
comp107007_c0	1712	AT5G55730.2	FLA	e-112	92.1008	43.1295	80.4411	-1.4738	1.3767e-06	1.1596	0.00035797			Fasciclin-like arabinogalactan protein 1
comp102325_c1	2530	AT5G06390.1	FLA	e-167	269.172	159.693	93.3537	-1.1325	2.6264e-15			-1.6925	1.8919e-48	Fasciclin-like arabinogalactan protein 17
comp98062_c0	2379	AT1G54610.3	CDC2	0	27.3289	25.961	15.4694	-1.7616	1.8996e-05					Probable serine/threonine-protein kinase
comp95642_c0	1286	AT1G20930.1	CDC2	e-153	51.6233	12.9689	28.8774	-2.3723	9.7929e-07					Cyclin-dependent kinase B2-2
comp92801_c1	1209	AT5G50860.1	CDC2	5e-65	7.46426	25.3627	8.8486	1.5631	0.0018318					Probable serine/threonine-protein kinase
comp106025_c1	4027	AT1G09600.1	CDC2	0	44.4695	26.8164	18.1114	-1.109	0.00087974			-1.4607	8.5802e-10	Probable serine/threonine-protein kinase
comp91807_c0		NA	CEM6		261.381	20.3464	26.5638	2.2668	6.8761e-07	-1.7923	4.227e-05			Glycine-rich cell wall protein precursor
comp91178_c0		NA	CEM6		0.441081	20.1149	59.0399	-4.0626	4.0204e-29			-3.4634	1.527e-26	Glycine-rich cell wall protein precursor
comp87380_c1		NA	CEM6		9.60977	60.1554	14.5					6.8997	5.2165e-06	Glycine-rich cell wall protein precursor
comp102906_c2		AT3G20470.1	ATgrp-5		120.327	75.2951	62.4242	-1.0556	7.8479e-05			1.8567	3.0708e-05	Glycine-rich protein 5
comp57691_c0		AT3G20470.1	ATgrp-5		31.5598	85.0888	30.2993	1.0516	0.0019348	-1.2293	0.0011505			Glycine-rich protein 5
comp108049_c1	1629	AT3G26790.1	LEC	3e-40	187.366	109.922	381.69	-1.1487	4.6911e-07	2.0563	8.9782e-56			B3 domain-containing transcription factor FUS3
comp98550_c0	2898	AT5G10510.1	AIL	8e-95	31.6432	50.636	14.8869			-1.5058	1.1019e-12	-1.2526	0.00093728	AP2-like ethylene-responsive transcription factor AIL7
comp105370_c2	1551	AT5G17430.1	BBM	6e-72	35.9017	18.1286	7.04258					-2.5146	6.3122e-07	AP2-like ethylene-responsive transcription factor BBM2
comp78002_c0	1213	AT3G54340.1	MADS	1e-47	19.6893	4.40964	2.68491					-3.0392	0.0011309	MADS-box transcription factor 16
comp102253_c0	2041	AT2G41710.3	AP2	2e-40	15.1185	20.5357	5.95464			-1.5257	0.0010805			AP2-like ethylene-responsive transcription factor
comp105370_c0	1094	AT3G20840.1	AP2	3e-21	32.4131	12.5744	4.31471					-3.074	1.49e-05	AP2-like ethylene-responsive transcription factor PLT2
comp106595_c2	2638	AT2G28550.3	AP2	1e-60	50.6331	167.639	13.7071	1.3479	1.1774e-37	-3.352	1.1129e-85	-2.0499	1.2058e-12	Ethylene-responsive transcription factor RAP2-7
comp100190_c0	292	AT1G50640.1	ERF	6e-17	157.342	38.1115	15.1771	-2.4249	7.9364e-05			-3.5387	2.8196e-08	Ethylene-responsive transcription factor 12
comp104109_c3	339	AT1G50640.1	ERF	1e-16	221.704	142.766	89.0174					-1.4813	0.00035797	Ethylene-responsive transcription factor 9
comp105065_c0	1589	AT2G33710.2	ERF	4e-21	2.62456	2.62816	18.0447			3.0398	0.00025245	2.6167	0.00028135	Ethylene-responsive transcription factor ERF112
comp105653_c1	2744	AT4G37130.1	ERF	e-107	92.7406	29.0087	23.1385	-2.056	1.2075e-20			-2.1677	2.8008e-26	Ethylene-responsive transcription factor ERF109
comp105937_c0	1783	AT5G47230.1	ERF	6e-42	246.736	22.8424	116.087	-3.8125	2.964e-82	2.6058	5.25e-26	-1.2525	2.3584e-18	Ethylene-responsive transcription factor 5
comp106627_c0	2148	AT4G23750.2	ERF	1e-21	8.65734	47.9084	54.2905	2.089	1.0974e-13			2.4839	9.0709e-17	Ethylene-responsive transcription factor CRF4
comp108680_c0	1818	AT4G34410.1	ERF	6e-29	2444.65	454.943	268.472	-2.8052	0			-3.3516	0	Ethylene-responsive transcription factor ERF109
comp109599_c2	1217	AT3G16770.1	ERF	1e-33	795.116	744.018	153.827			-2.0137	1.0838e-110	-2.5346	3.222e-124	Ethylene-responsive transcription factor RAP2-3
comp76349_c0	775	AT4G17490.1	ERF	1e-08	101.255	16.0919	64.8963	-3.0329	2.7696e-11	2.2722	3.5867e-05			Ethylene-responsive transcription factor 6
comp76349_c1	614	AT5G51190.1	ERF	5e-18	100.756	16.5533	65.4189	-2.985	1.0908e-08	2.2429	0.00045745			Ethylene-responsive transcription factor 5
comp84401_c0	466	AT5G51190.1	ERF	2e-08	49.3929	4.23531	22.1608	-3.923	0.00025732					Ethylene-responsive transcription factor ERF105
comp86329_c0	1249	AT5G44210.1	ERF	4e-17	529.808	163.471	194.347	-2.0757	4.409e-55			-1.6116	2.1214e-43	Ethylene-responsive transcription factor 4
comp88675_c0	1633	AT3G16770.1	ERF	4e-31	901.524	675.319	375.74					-1.4274	1.1942e-78	Ethylene-responsive transcription factor RAP2-3
comp89225_c0	1170	AT5G25190.1	ERF	6e-37	12.8944	0.415609	0.246647	-5.3347	0.0021153			-5.8729	0.0020105	Ethylene-responsive transcription factor ERF003
comp90747_c0	869	AT3G23240.1	ERF	1e-20	25.7515	30.6774	3.27335			-2.968	0.00012417	-3.1406	0.0014724	ERF3 transcription factor
comp91142_c0	1056	AT5G64750.1	ERF	3e-10	81.1014	107.368	0.956458			-6.5503	1.4899e-25	-6.5707	1.2565e-19	AP2/ERF domain-containing transcription factor
comp91142_c1	1847	AT5G64750.1	ERF	1e-16	57.3119	81.1283	0.792365			-6.4175	4.329e-34	-6.3413	1.8653e-24	Ethylene-responsive transcription factor ABR1
comp91177_c0	1324	AT4G17500.1	ERF	1e-42	31.447	28.0798	72.6893			1.6326	9.6675e-06	1.044	0.00011136	Ethylene-responsive transcription factor 1
comp93640_c0	1578	AT1G50640.1	ERF	2e-20	229.165	66.5107	104.997	-2.164	3.43e-32			-1.2908	6.24e-16	Ethylene-responsive transcription factor 3
comp94643_c0	1130	AT3G16770.1	ERF	9e-13	18.07	0.202504	0	-6.8588	0.00012531			-5.4342	0.00012819	Ethylene-responsive transcription factor ERF122
comp95380_c0	1137	AT4G17500.1	ERF	4e-41	27.5875	19.8239	3.76376					-3.0385	7.6732e-05	Ethylene-responsive transcription factor 2
comp99294_c0	1807	AT5G13330.1	ERF	5e-32	2.79814	15.1136	24.6955	2.054	0.0014773			2.9769	1.5078e-07	Ethylene-responsive transcription factor ERF113
comp100033_c1	1061	AT1G78080.1	DREB/CBF	8e-40	5.02608	10.3521	34.6143			2.0018	0.0038916	2.6191	1.6891e-05	Ethylene-responsive transcription factor RAP2-4
comp100608_c1	761	AT1G19210.1	DREB/CBF	3e-33	37.6126	10.8626	3.71082					-3.5062	4.4027e-05	Ethylene-responsive transcription factor ERF017
comp101473_c0	1448	AT4G25490.1	DREB/CBF	1e-45	51.3745	1.91692	0.284705	-5.1235	1.2054e-16			-7.6602	5.7674e-16	Dehydration-responsive element-binding protein 1C
comp103270_c0	1787	AT1G71450.1	DREB/CBF	6e-18	87.3403	6.92476	12.1168	-4.0361	1.8182e-30			-3.0144	2.5858e-24	Ethylene-responsive transcription factor ERF036
comp104513_c0	1406	AT2G40340.1	DREB/CBF	2e-28	131.955	58.0578	14.7467	-1.5638	8.1941e-09	-1.7167	3.3721e-08	-3.3264	5.2563e-32	Dehydration-responsive element-binding protein 2C
comp108319_c0	1984	AT1G78080.1	DREB/CBF	2e-58	40.2365	16.8997	38.4408	-1.6308	0.00039218	1.446	0.0011974			Ethylene-responsive transcription factor RAP2-4
comp57678_c0	1003	AT1G19210.1	DREB/CBF	2e-41	276.835	18.7364	4.93224	-4.2644	9.0751e-57			-5.9754	7.6102e-65	Ethylene-responsive transcription factor ERF017
comp76022_c0	1500	AT1G12630.1	DREB/CBF	4e-35	112.494	2.87944	1.37418	-5.6672	3.3093e-39			-6.5199	6.2034e-39	Ethylene-responsive transcription factor ERF026
comp79230_c0	2091	AT5G21960.1	DREB/CBF	5e-31	289.201	32.516	89.6463	-3.5321	3.2822e-105	1.7235	2.3849e-12	-1.8545	9.3889e-50	Ethylene-responsive transcription factor ERF016
comp85800_c0	1309	AT5G51990.1	DREB/CBF	2e-50	67.3618	0.502586	0.0944811	-7.4457	1.3093e-19			-9.6425	3.2165e-15	Dehydration-responsive element-binding protein 1D
comp86153_c0	1845	AT4G25480.1	DREB/CBF	4e-43	117.934	7.61215	4.69231	-4.3328	6.4671e-45			-4.8163	1.3781e-48	Dehydration-responsive element-binding protein 1A
comp88033_c0	895	AT1G33760.1	DREB/CBF	7e-29	23.1709	0.830946	0.299401	-5.1807	0.00012849			-6.4389	0.0001077	Ethylene-responsive transcription factor ERF022
comp88073_c0	1169	AT4G31060.1	DREB/CBF	2e-27	12.6323	4.15965	208.811			5.91	5.6719e-57	3.8822	6.9493e-51	Ethylene-responsive transcription factor ERF015
comp91233_c0	1269	AT1G21910.1	DREB/CBF	8e-26	185.805	32.077	13.0746	-2.9135	1.2269e-32			-3.9937	1.9343e-47	Ethylene-responsive transcription factor ERF012
comp92223_c0	1195	AT4G25490.1	DREB/CBF	1e-46	127.955	5.57713	1.05219	-4.8993	7.7451e-34			-7.0909	2.3878e-34	Dehydration-responsive element-binding protein 1C
comp94920_c0	834	AT1G71520.1	DREB/CBF	5e-29	38.9383	4.83588	1.55707	-3.3886	2.7769e-05			-4.8091	3.9733e-07	Ethylene-responsive transcription factor ERF020
comp97306_c0	1422	AT5G51990.1	DREB/CBF	2e-33	228.464	9.41388	4.07324	-4.9803	9.4006e-73			-5.9744	6.4042e-76	Dehydration-responsive element-binding protein 1D
comp88073_c0	1169	AT4G31060.1	DREB/CBF	2e-27	12.6323	4.15965	208.811			5.91	5.6719e-57	3.8822	6.9493e-51	Dehydration-responsive element-binding protein A-5
comp91233_c0	1269	AT1G21910.1	DREB/CBF	8e-26	185.805	32.077	13.0746	-2.9135	1.2269e-32			-3.9937	1.9343e-47	Dehydration-responsive element-binding protein A-5
comp92223_c0	1195	AT4G25490.1	DREB/CBF	1e-46	127.955	5.57713	1.05219	-4.8993	7.7451e-34			-7.0909	2.3878e-34	Dehydration-responsive element-binding protein A-1
comp94920_c0	834	AT1G71520.1	DREB/CBF	5e-29	38.9383	4.83588	1.55707	-3.3886	2.7769e-05			-4.8091	3.9733e-07	Dehydration-responsive element-binding protein A-5
comp97306_c0	1422	AT5G51990.1	DREB/CBF	2e-33	228.464	9.41388	4.07324	-4.9803	9.4006e-73			-5.9744	6.4042e-76	Dehydration-responsive element-binding protein A-1
comp103135_c0	1973	AT3G18010.1	WOX5	7e-38	18.6656	4.43321	2.49598	-2.4532	0.00061389			-3.0675	9.38e-06	WUSCHEL-related homeobox gene
comp108984_c1	2927	AT1G64760.2	Chitinases	0	22.6296	18.3423	183.895			3.586	1.1505e-97	2.8578	1.6232e-89	O-Glycosyl hydrolases family 17 protein
comp85229_c1	798	AT4G16260.1	Chitinases	e-112	35.3512	5.5917	46.3144	-3.0397	0.00047583	3.3105	4.3763e-06			Basic 30 kDa endochitinase
comp86517_c0	1683	AT3G57270.1	Chitinases	1e-83	111.048	997.944	450.848	2.7885	1.0688e-294			1.8567	7.8339e-80	Endochitinase PR4
comp90471_c0	1227	AT2G26600.1	Chitinases	e-138	0.891137	3.35691	1715.29			9.2575	0	10.746	2.5961e-297	Chitinase 12
comp96477_c0	1159	AT1G65090.3	Chitinases	2e-11	10.6769	3.60323	32.6937			3.442	1.7311e-06			Chitinase 5
comp96703_c0	1268	AT3G12500.1	Chitinases	1e-87	17.162	28.7124	0.341376			-6.1338	2.842e-08	-5.8165	5.8051e-05	Acidic endochitinase
comp98282_c0	1249	AT3G54420.1	Chitinases	e-105	8.1937	9.9616	41.3573			2.3141	1.8901e-05	2.1708	2.2781e-06	Chitinase 6
comp100303_c0	1629	AT3G12500.1	GST	e-113	8.99536	31.6086	13.4497	1.4338	0.00013206					Glutathione S-transferase
comp103467_c0	1462	AT2G43590.1	GST	9e-61	399.614	408.585	90.3688			-1.9164	4.8025e-69	-2.3095	3.0042e-66	Glutathione S-transferase
comp103566_c0	827	AT5G24090.1	GST	e-115	36.4299	125.164	80.6669	1.4013	4.8721e-09					Glutathione S-transferase
comp104462_c0	1161	AT2G43610.1	GST	4e-50	47.5018	161.579	89.0196	1.3869	2.5097e-16					Glutathione S-transferase
comp105017_c0	792	AT4G19880.1	GST	e-162	3.21523	2.52811	53.7667			4.6709	3.7194e-09	3.8989	9.1517e-09	Glutathione S-transferase
comp105232_c0	1102	AT2G47730.1	GST	1e-70	60.8839	37.6102	110.326			1.8129	1.0129e-08			Glutathione S-transferase
comp106630_c0	1330	AT3G09270.1	GST	4e-15	50.0836	8.92522	15.6884	-2.8677	6.9082e-09			-1.8394	2.686e-05	Glutathione S-transferase
comp110200_c4	2008	AT3G09270.1	GST	5e-69	668.073	204.34	136.757	-2.0883	3.3928e-113			-2.4532	2.5267e-165	Glutathione S-transferase
comp91716_c0	429	AT2G29420.1	GST	8e-28	49.0313	5.33403	0.624625	-3.5797	0.0012443			-6.4593	9.2932e-05	Glutathione S-transferase U22
comp93572_c2	1068	AT5G41210.1	GST	1e-76	866.256	897.302	7081.29			3.2407	0	2.8664	0	Glutathione S-transferase F9
comp96074_c0	1306	AT2G29420.1	GST	1e-47	204.683	116.54	253.437	-1.1918	8.6612e-07	1.3812	1.9489e-14			Glutathione S-transferase DHAR2
comp96883_c0	1349	AT1G78380.1	GST	1e-76	1233.28	2051.84	128.538			-3.7363	0	-3.427	9.9936e-298	Glutathione S-transferase parA
comp98378_c0	518	AT1G78340.1	GST	4e-26	11.8345	78.9081	24.7113	2.3579	4.835e-06	-1.4146	0.0026449			Glutathione S-transferase F9
comp98378_c1	690	AT2G30860.1	GST	9e-73	14.202	82.9503	25.781	2.1669	7.8895e-08	-1.4256	0.00012497			Glutathione S-transferase F10
comp106961_c1	2853	AT1G75270.1	β-1,3-Glucanases	2e-84	35.6594	36.8908	14.6939			-1.0677	5.7193e-06	-1.4438	2.0415e-05	Beta-1,3-glucanase 11
comp107417_c3	1392	AT1G17180.1	β-1,3-Glucanases	4e-67	1.14601	24.434	54.5195	4.0349	2.5793e-07	1.4182	0.0016898	5.4073	1.5185e-17	Glucan endo-1,3-beta-glucosidase
comp88383_c1	960	AT2G30860.1	β-1,3-Glucanases	3e-21	0.284865	1.10243	23.3395			4.6644	8.0498e-05	6.1916	4.5899e-05	Beta-1,3-glucanase
comp95415_c0	1854	AT2G30870.1	β-1,3-Glucanases	3e-42	35.0602	83.9152	21.1824			-1.7257	8.4964e-16			Glucan endo-1,3-beta-glucosidase 11
